# Supplementary material for: Loss of the chromatin modifier Kdm2aa causes BrafV600E-independent spontaneous melanoma in zebrafish
Source: PLoS Genet. 2017 Aug 14;13(8):e1006959. doi: 10.1371/journal.pgen.1006959 (PMC5570503; doi:10.1371/journal.pgen.1006959)
Supplement: S1 Table — Genotyping 5 d.p.f. embryos from an intercross of kdm2aasa898/+; kdm2absa1479/+ double heterozygous parents revealed that kdm2aasa898/sa898; kdm2absa1479/sa1479 double homozygous mutant offspring were not phenotypically different to their siblings. (XLSX) [file pgen.1006959.s006.xlsx]

## Sheet: Sheet1
Genotyping data for kdm2aasa898 and kdm2absa1479 on 96 5 d.p.f. offspring from double-heterozygous parents
Double heterozygous parents generated by crossing a kdm2aasa898 -/- male and a kdm2absa1479 -/- female													MR2997 inx sa898/sa1479 double mutant
													1 dpf:	5 dead embryos
													5 dpf:	13 with without inflated swimbladders, 20 with other phenotypes, 262 normal looking
													A1-A11	without inflated swimbladders
													A12-C5	other phenotypes
													C6-H12	normal looking
													red: homozygous mutant
													green: heterozygous
													blue: homozygous wild-type
