# Supplementary material for: Loss of the chromatin modifier Kdm2aa causes BrafV600E-independent spontaneous melanoma in zebrafish
Source: PLoS Genet. 2017 Aug 14;13(8):e1006959. doi: 10.1371/journal.pgen.1006959 (PMC5570503; doi:10.1371/journal.pgen.1006959)
Supplement: S2 Table — The number of fish at 30, 90, 150 and 180 d.p.f. is given for each genotype from intercrosses of either kdm2aasa898/+ or kdm2aasa9360/+ heterozygous parents. Kdm2aa-deficient fish are consistently present below the expected 25%. (XLSX) [file pgen.1006959.s007.xlsx]

## Sheet: Survival_measurements
			Day 30				Day 90				Day 150			Day 180
Line	Allele	Genotype	Length	SD	# Fish	% Fish	Length	SD	# Fish	% Fish	Length	SD	# Fish	Length	SD	# Fish
MR2674	sa898	wt	-	-	-	-	27.5	3	8	29.6296	-	-	-	30.8	1.4	8
MR2674	sa898	het	-	-	-	-	27.8	1.5	16	59.2593	-	-	-	32.4	2.2	14
MR2674	sa898	hom	-	-	-	-	19.3	2.9	3	11.1111	-	-	-	28	0.5	3
MR2699	sa9360	wt	-	-	-	-	27.2	1.4	12	30.7692	30.6	1.2	9*	-	-	-
MR2699	sa9360	het	-	-	-	-	27.8	1.4	24	61.5385	29.4	1.3	9*	-	-	-
MR2699	sa9360	hom	-	-	-	-	26.5	2.1	3	7.69231	30.5	-	1*	-	-	-
MR2700	sa9360	wt	-	-	-	-	26.7	1.4	25	34.2466	30.6	0.8	6*	-	-	-
MR2700	sa9360	het	-	-	-	-	26.4	1.8	41	56.1644	29.7	1.2	13*	-	-	-
MR2700	sa9360	hom	-	-	-	-	23.1	1.8	7	9.58904	27	0.7	5*	-	-	-
MR2795	sa898	wt	9.6	1.2	19	20	-	-	-	-	-	-	-	-	-	-
MR2795	sa898	het	9.1	1.3	56	58.9474	-	-	-	-	-	-	-	-	-	-
MR2795	sa898	hom	6.8	1	20	21.0526	-	-	-	-	-	-	-	-	-	-
MR2796	sa898	wt	9.8	1.6	17	21.25	27.5	2	38	31.9328	-	-	-	-	-	-
MR2796	sa898	het	9.5	1.3	50	62.5	27.5	1.4	61	51.2605	-	-	-	-	-	-
MR2796	sa898	hom	7.4	1.1	13	16.25	21.4	2.8	20	16.8067	-	-	-	-	-	-
MR2810	sa9360	wt	10.3	0.8	24	25.2632	24.2	1	3	15.7895	-	-	-	-	-	-
MR2810	sa9360	het	10	1.1	56	58.9474	23	2.6	12	63.1579	-	-	-	-	-	-
MR2810	sa9360	hom	8.5	0.5	15	15.7895	20.8	0.5	4	21.0526	-	-	-	-	-	-
MR2811	sa9360	wt	9.7	0.8	20	25.974	-	-	-	-	-	-	-	-	-	-
MR2811	sa9360	het	9.9	0.9	47	61.039	-	-	-	-	-	-	-	-	-	-
MR2811	sa9360	hom	8.2	0.6	10	12.987	-	-	-	-	-	-	-	-	-	-
MR2812	sa9360	wt	-	-	-		23.4	1.7	25	30.8642	-	-	-	-	-	-
MR2812	sa9360	het	-	-	-		23.2	1.6	48	59.2593	-	-	-	-	-	-
MR2812	sa9360	hom	-	-	-		20.3	3.1	8	9.87654	-	-	-	-	-	-
MR2860	sa898;sa9360	wt	8.9	1.2	16	28.0702	-	-	-	-	-	-	-	-	-	-
MR2860	sa898;sa9360	het	8.9	0.9	24	42.1053	-	-	-	-	-	-	-	-	-	-
MR2860	sa898;sa9360	hom	7.6	0.9	17	29.8246	-	-	-	-	-	-	-	-	-	-
MR2861	sa898;sa9360	wt	9.2	1	32	37.6471	-	-	-	-	-	-	-	-	-	-
MR2861	sa898;sa9360	het	8.9	0.9	37	43.5294	-	-	-	-	-	-	-	-	-	-
MR2861	sa898;sa9360	hom	7.2	0.9	16	18.8235	-	-	-	-	-	-	-	-	-	-
