# Supplementary material for: Loss of the chromatin modifier Kdm2aa causes BrafV600E-independent spontaneous melanoma in zebrafish
Source: PLoS Genet. 2017 Aug 14;13(8):e1006959. doi: 10.1371/journal.pgen.1006959 (PMC5570503; doi:10.1371/journal.pgen.1006959)
Supplement: S3 Table — Average exome coverage is given for each sample. A list of zebrafish genes and their human orthologues containing SNVs or indels that are predicted to disrupt the protein in sibling vs control tissue comparisons is shown. Zebrafish orthologues and exome sequencing coverage are given for the 13 commonly mutated genes in human melanoma identified by The Cancer Genome Atlas [36] in addition to KRAS, HRAS, GNAQ, GNA11, KIT, CTNNB1 and EZH2. None of these were found to harbour predicted disruptive mutations. (XLSX) [file pgen.1006959.s008.xlsx]

## Sheet: Exome coverage
control_tissue_1	52.6479
control_tissue_2a	50.1225
control_tissue_2b	48.2356
control_tissue_3	48.072
sibling_tissue_1	48.7788
sibling_tissue_2	47.9125
sibling_tissue_3	48.3465
tumor_tissue_1	55.0752
tumor_tissue_2a	47.6676
tumor_tissue_2b	53.5249
tumor_tissue_3	47.8346

## Sheet: Genes with SNVs or indels 
List of genes containing SNVs or indels in sibling vs control tissue comparisons. SNVs or indels are only included if they are predicted to disrupt the protein. Annotation is from Ensembl 86.
Comparison	Mutation	Zebrafish ensembl ID	Gene	Human orthologue ensembl ID	Human orthologue
control_tissue_1.vs.tumor_tissue_1	missense_variant	ENSDARG00000024785	ctnna2
control_tissue_1.vs.tumor_tissue_1	missense_variant	ENSDARG00000041003	or102-4
control_tissue_1.vs.tumor_tissue_1	missense_variant	ENSDARG00000044954	slit1a	ENSG00000187122	SLIT1
control_tissue_1.vs.tumor_tissue_1	missense_variant	ENSDARG00000062511	golga3	ENSG00000090615	GOLGA3
control_tissue_1.vs.tumor_tissue_1	missense_variant	ENSDARG00000062868	eea1	ENSG00000102189	EEA1
control_tissue_1.vs.tumor_tissue_1	missense_variant	ENSDARG00000100328	CABZ01017734.1
control_tissue_1.vs.tumor_tissue_1	splice_donor_variant&non_coding_transcript_variant	ENSDARG00000071790	znf1153
control_tissue_1.vs.tumor_tissue_1	stop_gained	ENSDARG00000077157	synpo2b	ENSG00000172403	SYNPO2
control_tissue_1.vs.tumor_tissue_1	stop_gained	ENSDARG00000104887	znf1105
control_tissue_2a.vs.tumor_tissue_2a	missense_variant	ENSDARG00000002405	si:ch211-225b11.1
control_tissue_2a.vs.tumor_tissue_2a	missense_variant	ENSDARG00000006639	lnpb	ENSG00000144320	LNPK
control_tissue_2a.vs.tumor_tissue_2a	missense_variant	ENSDARG00000029482	ush2a	ENSG00000042781	USH2A
control_tissue_2a.vs.tumor_tissue_2a	missense_variant	ENSDARG00000042182	drc1	ENSG00000157856	DRC1
control_tissue_2a.vs.tumor_tissue_2a	missense_variant	ENSDARG00000061444	ugt5c1
control_tissue_2a.vs.tumor_tissue_2a	missense_variant	ENSDARG00000063672	TULP3	ENSG00000078246	TULP3
control_tissue_2a.vs.tumor_tissue_2a	missense_variant	ENSDARG00000070272	casp8l2
control_tissue_2a.vs.tumor_tissue_2a	missense_variant	ENSDARG00000079967	prkd3	ENSG00000115825	PRKD3
control_tissue_2a.vs.tumor_tissue_2a	missense_variant	ENSDARG00000090192	si:dkey-16p6.1
control_tissue_2a.vs.tumor_tissue_2a	missense_variant	ENSDARG00000090768	zp3.2	ENSG00000188372,ENSG00000146707	ZP3,POMZP3
control_tissue_2a.vs.tumor_tissue_2a	missense_variant	ENSDARG00000098189	si:dkey-16p6.1
control_tissue_2a.vs.tumor_tissue_2a	missense_variant	ENSDARG00000100074	znf994
control_tissue_2a.vs.tumor_tissue_2a	missense_variant	ENSDARG00000103495	zgc:173714
control_tissue_2a.vs.tumor_tissue_2a	missense_variant	ENSDARG00000104942	si:dkeyp-82b4.3
control_tissue_2a.vs.tumor_tissue_2a	missense_variant&splice_region_variant	ENSDARG00000035909	mfsd2ab	ENSG00000168389	MFSD2A
control_tissue_2a.vs.tumor_tissue_2a	stop_gained	ENSDARG00000101695	si:dkey-26m3.3	ENSG00000174885	NLRP6
control_tissue_2b.vs.tumor_tissue_2b	missense_variant	ENSDARG00000000563	ttn.1	ENSG00000155657	TTN
control_tissue_2b.vs.tumor_tissue_2b	missense_variant	ENSDARG00000006196	sav1	ENSG00000151748	SAV1
control_tissue_2b.vs.tumor_tissue_2b	missense_variant	ENSDARG00000016864	farsb	ENSG00000116120	FARSB
control_tissue_2b.vs.tumor_tissue_2b	missense_variant	ENSDARG00000025073	rpl18a	ENSG00000105640	RPL18A
control_tissue_2b.vs.tumor_tissue_2b	missense_variant	ENSDARG00000040045	cldn1	ENSG00000163347	CLDN1
control_tissue_2b.vs.tumor_tissue_2b	missense_variant	ENSDARG00000045139	ca7	ENSG00000168748	CA7
control_tissue_2b.vs.tumor_tissue_2b	missense_variant	ENSDARG00000059705	vwa5b1	ENSG00000158816	VWA5B1
control_tissue_2b.vs.tumor_tissue_2b	missense_variant	ENSDARG00000067524	fut9b	ENSG00000172461	FUT9
control_tissue_2b.vs.tumor_tissue_2b	missense_variant	ENSDARG00000077765	cx44.2
control_tissue_2b.vs.tumor_tissue_2b	missense_variant	ENSDARG00000098654	FQ976914.1	ENSG00000131378	RFTN1
control_tissue_2b.vs.tumor_tissue_2b	missense_variant	ENSDARG00000098924	suz12b	ENSG00000178691	SUZ12
control_tissue_2b.vs.tumor_tissue_2b	missense_variant	ENSDARG00000102347	BX640584.4
control_tissue_2b.vs.tumor_tissue_2b	missense_variant	ENSDARG00000104768	akap17a	ENSG00000197976	AKAP17A
control_tissue_2b.vs.tumor_tissue_2b	splice_acceptor_variant	ENSDARG00000104270	si:dkey-56m15.7
control_tissue_2b.vs.tumor_tissue_2b	stop_gained	ENSDARG00000013063	oxct1a	ENSG00000083720,ENSG00000198754	OXCT1,OXCT2
control_tissue_2b.vs.tumor_tissue_2b	stop_gained	ENSDARG00000055678	akap12b	ENSG00000131016	AKAP12
control_tissue_3.vs.tumor_tissue_3	missense_variant	ENSDARG00000000779	scfd1	ENSG00000092108	SCFD1
control_tissue_3.vs.tumor_tissue_3	missense_variant	ENSDARG00000002131	celf2	ENSG00000048740	CELF2
control_tissue_3.vs.tumor_tissue_3	missense_variant	ENSDARG00000009480	pdcl	ENSG00000136940	PDCL
control_tissue_3.vs.tumor_tissue_3	missense_variant	ENSDARG00000016743	angel2	ENSG00000174606	ANGEL2
control_tissue_3.vs.tumor_tissue_3	missense_variant	ENSDARG00000017391	unc13ba	ENSG00000198722	UNC13B
control_tissue_3.vs.tumor_tissue_3	missense_variant	ENSDARG00000041728	man1a2	ENSG00000198162	MAN1A2
control_tissue_3.vs.tumor_tissue_3	missense_variant	ENSDARG00000052061	col4a6	ENSG00000197565	COL4A6
control_tissue_3.vs.tumor_tissue_3	missense_variant	ENSDARG00000052322	tlr5b	ENSG00000187554	TLR5
control_tissue_3.vs.tumor_tissue_3	missense_variant	ENSDARG00000055656	pdzd3b	ENSG00000172367	PDZD3
control_tissue_3.vs.tumor_tissue_3	missense_variant	ENSDARG00000056006	si:dkey-47k20.2
control_tissue_3.vs.tumor_tissue_3	missense_variant	ENSDARG00000062506	zc3h18	ENSG00000158545	ZC3H18
control_tissue_3.vs.tumor_tissue_3	missense_variant	ENSDARG00000062854	sdk1b	ENSG00000146555	SDK1
control_tissue_3.vs.tumor_tissue_3	missense_variant	ENSDARG00000069728	rpz3
control_tissue_3.vs.tumor_tissue_3	missense_variant	ENSDARG00000074955	nup98	ENSG00000110713	NUP98
control_tissue_3.vs.tumor_tissue_3	missense_variant	ENSDARG00000077440	SYDE1	ENSG00000105137	SYDE1
control_tissue_3.vs.tumor_tissue_3	missense_variant	ENSDARG00000101633	CABZ01050166.1	ENSG00000143515	ATP8B2
control_tissue_3.vs.tumor_tissue_3	missense_variant	ENSDARG00000105077	cecr5	ENSG00000069998	HDHD5
control_tissue_3.vs.tumor_tissue_3	missense_variant	ENSDARG00000105296	AP3B2	ENSG00000103723	AP3B2
control_tissue_3.vs.tumor_tissue_3	splice_donor_variant	ENSDARG00000031248	enkur	ENSG00000151023	ENKUR
control_tissue_3.vs.tumor_tissue_3	stop_gained	ENSDARG00000039174	olfm3b	ENSG00000118733	OLFM3
control_tissue_3.vs.tumor_tissue_3	stop_gained	ENSDARG00000091187	BX649250.1	ENSG00000087206	UIMC1

## Sheet: Commonly mutated genes in mel.
Zebrafish orthologues and sequencing coverage for the 13 significantly mutated genes in human melanomas identified by The Cancer Genome Atlas (36) in addition to KRAS, HRAS, GNAQ, GNA11 KIT, CTNNB1 and EZH2. None were found to harbour predicted disruptive mutations.
Gene	Human ensembl ID	Zebrafish orthologue	Zebrafish ensembl ID	WES coverage
BRAF	ENSG00000157764	braf	ENSDARG00000017661	55.4X
NRAS	ENSG00000213281	nras	ENSDARG00000038225	85.1X
CDKN2A	ENSG00000147889	cdkn2a/b	ENSDARG00000037262	24.5X
TP53	ENSG00000141510	tp53	ENSDARG00000035559	37.0X
PTEN	ENSG00000171862	ptenb	ENSDARG00000056623	43.3X
PTEN	ENSG00000171862	ptena	ENSDARG00000071018	52.0X
RAC1	ENSG00000136238	RAC1 (1 of many)	ENSDARG00000096549	1.0X
RAC1	ENSG00000136238	RAC1 (1 of many)	ENSDARG00000099506	38.1X
RAC1	ENSG00000136238	RAC1 (1 of many)	ENSDARG00000096666	1.2X
RAC1	ENSG00000136238	RAC1 (1 of many)	ENSDARG00000013203	19.2X
RAC1	ENSG00000136238	rac1a	ENSDARG00000074849	45.2X
RAC1	ENSG00000136238	rac1b	ENSDARG00000087954	69.7X
RAC1	ENSG00000136238	rac1l	ENSDARG00000054649	12.1X
MAP2K1	ENSG00000169032	map2k1	ENSDARG00000007825	62.1X
PPP6C	ENSG00000119414	ppp6c	ENSDARG00000002949	46.2X
ARID2	ENSG00000189079	arid2	ENSDARG00000007413	87.4X
NF1	ENSG00000196712	nf1a	ENSDARG00000012982	48.7X
NF1	ENSG00000196712	nf1b	ENSDARG00000004184	45.2X
IDH1	ENSG00000138413	idh1	ENSDARG00000025375	52.6X
RB1	ENSG00000139687	rb1	ENSDARG00000006782	59.2X
DDX3X	ENSG00000215301	ddx3a	ENSDARG00000020573	45.9X
DDX3X	ENSG00000215301	ddx3b	ENSDARG00000005774	20.7X
KRAS	ENSG00000133703	kras	ENSDARG00000010844	76.1X
HRAS	ENSG00000174775	hrasa	ENSDARG00000098497	48.7X
HRAS	ENSG00000174775	hrasb	ENSDARG00000005651	60.0X
GNA11	ENSG00000088256	gna11a	ENSDARG00000010002	40.7X
GNA11	ENSG00000088256	gna11b	ENSDARG00000053326	49.5X
EZH2	ENSG00000106462	ezh2	ENSDARG00000010571	54.0X
GNAQ	ENSG00000156052	gnaq	ENSDARG00000011487	44.1X
KIT	ENSG00000157404	kita	ENSDARG00000043317	43.6X
KIT	ENSG00000157404	kitb	ENSDARG00000056133	66.7X
CTNNB1	ENSG00000168036	ctnnb1	ENSDARG00000014571	60.8X
