# Supplementary material for: Loss of the chromatin modifier Kdm2aa causes BrafV600E-independent spontaneous melanoma in zebrafish
Source: PLoS Genet. 2017 Aug 14;13(8):e1006959. doi: 10.1371/journal.pgen.1006959 (PMC5570503; doi:10.1371/journal.pgen.1006959)
Supplement: S4 Table — Lists of differentially abundant genes (adjusted p-value <0.05) from RNA-seq data are provided for individual experiments as well as 5 d.p.f. combined, 12 d.p.f. combined and all experiments combined. The first tab shows which outliers were removed from the analysis and includes a table indicating which stage and allele each zmp_ph number corresponds to. (XLSX) [file pgen.1006959.s009.xlsx]

## Sheet: Readme_GRCz10
The following samples were removed from the analysis:
zmp_ph97_H4	hom
zmp_ph97_B11	het
zmp_ph108_B9	het
zmp_ph108_B10	wt
zmp_ph111_G6	hom
zmp_ph111_B3	het
zmp_ph114_E1	wt
	zmp_ID
kdm2aasa898 5 d.p.f.	zmp_ph108
kdm2aasa9360 5 d.p.f.	zmp_ph97
kdm2aasa898 12 d.p.f.	zmp_ph111
kdm2aasa9360 12 d.p.f.	zmp_ph114

## Sheet: together_hom_vs_het_wt.sig
Gene ID	pval	adjp	log2fc	Chr	Start	End	Strand	Biotype	Name	Description	zmp_ph108_F9 count	zmp_ph108_F11 count	zmp_ph108_H2 count	zmp_ph108_H5 count	zmp_ph108_B2 count	zmp_ph108_B6 count	zmp_ph108_B7 count	zmp_ph108_C4 count	zmp_ph108_C5 count	zmp_ph108_D4 count	zmp_ph111_G5 count	zmp_ph111_G11 count	zmp_ph111_H1 count	zmp_ph111_B1a count	zmp_ph111_B5 count	zmp_ph111_B8 count	zmp_ph111_B6 count	zmp_ph111_B7 count	zmp_ph111_B9 count	zmp_ph111_B10 count	zmp_ph97_G6 count	zmp_ph97_G9 count	zmp_ph97_H2 count	zmp_ph97_B10 count	zmp_ph97_C2 count	zmp_ph97_C4 count	zmp_ph97_B8 count	zmp_ph97_C1 count	zmp_ph97_D2 count	zmp_ph97_D5 count	zmp_ph114_G4 count	zmp_ph114_G11 count	zmp_ph114_H1 count	zmp_ph114_H2 count	zmp_ph114_A9 count	zmp_ph114_A11 count	zmp_ph114_B2 count	zmp_ph114_B4 count	zmp_ph114_D8 count
ENSDARG00000105651	6.2453e-30	1.4421e-25	-0.974094	7	37765583	37767788	-1	lincRNA	si:dkey-27k4.4	si:dkey-27k4.4 [Source:ZFIN;Acc:ZDB-GENE-160728-19]	436	519	663	473	1032	1493	1226	1091	1743	1167	196	274	118	535	363	612	438	539	455	558	392	818	669	1751	1305	1652	1610	1125	1567	1087	150	289	121	285	457	584	594	389	434
ENSDARG00000033450	1.50072e-25	1.73265e-21	-0.400134	14	33078186	33084919	-1	protein_coding	nkap	NFKB activating protein [Source:ZFIN;Acc:ZDB-GENE-030131-8064]	279	260	378	235	431	413	421	383	396	381	277	324	278	441	409	415	501	407	345	353	205	325	315	449	510	449	482	435	417	425	296	352	200	416	519	530	563	451	556
ENSDARG00000089886	8.88503e-24	5.29946e-20	-0.419977	6	19800865	19813044	-1	protein_coding	si:dkey-19e4.5	si:dkey-19e4.5 [Source:ZFIN;Acc:ZDB-GENE-030131-1852]	358	292	412	320	557	449	575	509	577	489	443	510	440	747	730	680	777	677	571	614	229	338	330	483	543	518	506	414	358	485	397	514	300	517	666	632	766	555	772
ENSDARG00000076627	9.18014e-24	5.29946e-20	-0.510902	16	24806524	24818289	1	protein_coding	smg9	smg9 nonsense mediated mRNA decay factor [Source:ZFIN;Acc:ZDB-GENE-030131-9385]	96	72	84	77	128	147	137	126	138	148	110	109	110	174	189	163	206	167	146	139	90	108	112	176	203	167	182	163	128	176	133	123	92	155	211	223	233	206	251
ENSDARG00000014825	6.74158e-23	3.1134e-19	-0.303443	16	13726119	13733808	-1	protein_coding	si:dkeyp-69b9.6	si:dkeyp-69b9.6 [Source:ZFIN;Acc:ZDB-GENE-100922-227]	648	565	655	534	854	816	749	813	779	733	348	377	298	521	477	486	497	440	424	381	541	695	589	942	1004	864	862	765	588	908	296	319	193	441	446	482	526	481	535
ENSDARG00000021405	3.90294e-22	1.50205e-18	-0.428289	7	20418917	20518928	-1	protein_coding	chd3	chromodomain helicase DNA binding protein 3 [Source:ZFIN;Acc:ZDB-GENE-121031-4]	818	684	785	621	908	860	878	974	943	1021	228	303	291	471	393	482	408	473	382	400	538	787	579	992	1142	983	985	940	660	945	212	233	154	390	424	416	565	476	553
ENSDARG00000027620	6.25774e-22	2.06425e-18	0.840917	5	25521240	25530374	1	protein_coding	bco2l	beta-carotene 15, 15-dioxygenase 2, like [Source:ZFIN;Acc:ZDB-GENE-010509-1]	109	110	100	118	71	60	53	39	47	62	172	162	162	119	107	141	84	72	37	68	119	123	81	66	64	78	82	69	48	54	100	169	106	202	111	118	105	85	90
ENSDARG00000039456	2.52031e-21	7.27456e-18	-0.440726	8	14343567	14404107	1	protein_coding	acbd6	acyl-CoA binding domain containing 6 [Source:ZFIN;Acc:ZDB-GENE-030131-2810]	179	138	207	158	235	219	252	205	249	234	176	175	160	311	296	288	321	281	245	258	120	167	154	216	247	231	233	206	172	210	150	190	117	258	329	316	328	310	311
ENSDARG00000029150	3.71697e-21	9.5365e-18	0.261816	20	51384538	51398620	1	protein_coding	hsp90ab1	heat shock protein 90, alpha (cytosolic), class B member 1 [Source:ZFIN;Acc:ZDB-GENE-990415-95]	57205	52889	65877	43756	52498	50992	45389	45201	50604	47134	43329	51070	43030	42343	44267	45402	44707	40347	35829	34675	40470	63926	50012	57478	62161	50331	54141	51439	44241	57480	37653	41041	23971	53724	34949	39524	42751	33812	41206
ENSDARG00000091124	1.64707e-20	3.80326e-17	-0.556687	6	247022	249989	1	protein_coding	rps19bp1	ribosomal protein S19 binding protein 1 [Source:ZFIN;Acc:ZDB-GENE-110316-2]	124	102	170	130	249	209	191	206	226	160	173	186	153	291	337	308	339	232	223	219	84	99	130	178	230	187	171	149	150	199	120	170	81	195	281	269	305	211	321
ENSDARG00000068992	1.35906e-19	2.85291e-16	0.34474	10	29963106	29967488	1	protein_coding	hspa8	heat shock protein 8 [Source:ZFIN;Acc:ZDB-GENE-990415-92]	60756	47098	65799	45549	42855	40955	37646	37363	40523	40299	55705	62482	50288	52548	58834	55549	56162	53327	45187	45357	26627	42126	34674	35456	37621	32861	34012	30717	29503	38118	31479	36010	22572	44397	29154	35775	36445	28180	33945
ENSDARG00000103741	1.8668e-19	3.59219e-16	0.654222	4	31108576	31118245	-1	protein_coding	BX649620.1		78	72	90	87	62	50	52	54	51	53	86	79	89	42	48	52	61	37	39	63	71	98	75	57	88	69	73	47	46	57	75	96	75	168	84	87	80	66	100
ENSDARG00000042147	4.60979e-19	8.18805e-16	-0.564777	22	732278	746387	-1	protein_coding	rbbp5	retinoblastoma binding protein 5 [Source:ZFIN;Acc:ZDB-GENE-040426-886]	176	163	163	93	223	243	208	241	220	245	152	206	149	300	282	310	307	339	214	203	68	143	121	226	271	226	226	227	213	189	179	229	104	189	285	298	316	342	356
ENSDARG00000057830	5.15337e-19	8.49975e-16	-0.984123	23	17035036	17078731	-1	protein_coding	dnmt3bb.2	DNA (cytosine-5-)-methyltransferase 3 beta, duplicate b.2 [Source:ZFIN;Acc:ZDB-GENE-990712-11]	12	16	11	4	23	17	30	19	37	28	39	38	11	90	100	85	100	112	115	120	16	20	11	36	37	34	39	26	34	23	23	65	43	57	177	133	160	105	160
ENSDARG00000060705	6.10957e-19	9.40507e-16	-0.926852	21	37668363	37713145	1	protein_coding	nsd1b	nuclear receptor binding SET domain protein 1b [Source:ZFIN;Acc:ZDB-GENE-080519-2]	84	63	72	50	124	110	121	179	208	204	14	23	19	46	31	75	47	56	60	42	81	79	55	180	171	130	208	186	97	102	11	17	10	18	25	39	65	47	56
ENSDARG00000005236	9.72337e-19	1.40326e-15	0.45317	12	26970360	27000926	1	protein_coding	srcap	Snf2-related CREBBP activator protein [Source:ZFIN;Acc:ZDB-GENE-041008-127]	1591	1402	1583	1349	1094	957	1078	992	1063	1033	1823	1770	1444	1817	1725	1524	1596	1442	1570	1515	1107	1538	1011	1061	1178	975	1083	991	711	996	1695	1629	1278	2158	1409	1710	1683	1347	1530
ENSDARG00000104136	1.18915e-18	1.59441e-15	0.627553	4	60131649	60320535	1	protein_coding	CR450780.5		151	160	232	171	95	126	89	96	84	118	144	118	106	92	90	74	91	68	68	71	67	106	74	59	69	70	53	49	48	75	117	125	66	182	114	98	120	92	160
ENSDARG00000020001	1.24288e-18	1.59441e-15	-0.471255	1	51477148	51494300	-1	protein_coding	rad23aa	RAD23 homolog A, nucleotide excision repair protein a [Source:ZFIN;Acc:ZDB-GENE-040808-59]	218	203	215	154	269	295	234	270	305	325	95	149	111	196	163	221	181	215	159	171	161	258	190	380	376	315	332	299	222	342	151	126	72	166	175	245	254	262	234
ENSDARG00000100328	1.55792e-18	1.89336e-15	0.801174	KN150667.1	25615	38637	1	protein_coding	CABZ01017734.1		63	72	90	73	34	50	41	36	37	33	46	66	65	32	33	39	25	25	16	10	31	62	57	32	34	41	52	32	43	31	38	63	34	86	36	45	42	28	49
ENSDARG00000056741	2.15084e-18	2.48325e-15	-0.463175	7	26247650	26260896	-1	protein_coding	senp3b	SUMO1/sentrin/SMT3 specific peptidase 3b [Source:ZFIN;Acc:ZDB-GENE-030131-6714]	92	102	95	88	131	136	150	137	133	136	131	142	116	223	217	202	237	216	169	176	64	97	91	158	147	148	120	143	101	141	112	150	96	162	224	238	232	189	276
ENSDARG00000079010	2.52922e-18	2.78106e-15	0.799517	15	871401	889864	1	protein_coding	si:dkey-7i4.5	si:dkey-7i4.5 [Source:ZFIN;Acc:ZDB-GENE-131120-155]	47	39	51	51	39	31	29	21	24	22	38	45	48	23	24	28	36	26	12	18	42	53	43	24	37	31	33	41	26	41	30	31	24	52	12	23	16	15	22
ENSDARG00000068974	4.97497e-18	5.22168e-15	0.53638	10	30009935	30016825	-1	protein_coding	lim2.1	lens intrinsic membrane protein 2.1 [Source:ZFIN;Acc:ZDB-GENE-050522-398]	316	327	388	332	301	286	286	243	297	294	246	397	261	165	211	186	185	159	122	137	293	440	448	362	362	337	342	368	304	334	183	218	116	228	154	132	206	119	159
ENSDARG00000104604	1.2539e-17	1.19963e-14	0.895373	4	30956600	30965242	-1	protein_coding	znf1099	zinc finger protein 1099 [Source:ZFIN;Acc:ZDB-GENE-060503-829]	37	17	30	30	14	8	28	21	9	16	26	40	45	21	16	13	24	18	16	9	34	55	37	12	32	22	28	18	31	20	38	46	29	71	25	21	29	19	26
ENSDARG00000104485	1.33113e-17	1.19963e-14	-0.525973	5	36904156	36910733	1	protein_coding	si:ch1073-224n8.1	si:ch1073-224n8.1 [Source:ZFIN;Acc:ZDB-GENE-030131-5649]	102	94	99	72	121	138	145	153	162	145	87	116	90	162	118	136	157	142	119	95	71	84	90	128	188	156	188	127	108	143	79	97	57	111	156	182	202	169	201
ENSDARG00000014165	1.34499e-17	1.19963e-14	0.357285	18	34566501	34573734	-1	protein_coding	ssr3	signal sequence receptor, gamma [Source:ZFIN;Acc:ZDB-GENE-030131-9134]	819	664	846	536	752	675	556	615	663	582	1684	1907	1609	1705	1867	1683	1618	1477	1112	1256	704	1077	935	791	811	720	720	744	621	764	1468	1950	1153	2294	1498	1651	1824	1339	1905
ENSDARG00000024112	1.35076e-17	1.19963e-14	0.387514	9	10799407	10807934	1	protein_coding	gmppaa	GDP-mannose pyrophosphorylase Aa [Source:ZFIN;Acc:ZDB-GENE-040704-37]	235	216	302	196	200	202	189	184	188	156	283	288	237	281	254	248	259	220	208	216	190	272	221	193	207	166	212	193	155	170	196	306	170	320	225	234	267	210	246
ENSDARG00000067838	1.79775e-17	1.53747e-14	0.424308	20	50212474	50242982	1	protein_coding	zgc:162967	zgc:162967 [Source:ZFIN;Acc:ZDB-GENE-041008-221]	371	325	453	265	317	324	225	280	291	241	314	392	289	289	290	287	284	240	237	201	258	420	395	346	342	290	277	325	263	367	271	258	146	337	195	219	257	201	283
ENSDARG00000013623	1.87508e-17	1.54634e-14	0.240131	13	17583304	17598482	-1	protein_coding	vdac2	voltage-dependent anion channel 2 [Source:ZFIN;Acc:ZDB-GENE-030131-845]	13977	12571	14322	10342	12765	12119	12512	11578	11797	12326	9790	13042	11937	10467	10653	11327	11122	9882	8268	8266	10705	15918	13697	15245	15351	13556	14274	13706	11882	13842	8773	9884	6129	12135	8699	9277	10642	8226	10239
ENSDARG00000092693	2.16701e-17	1.72546e-14	0.289304	1	33974974	33981243	-1	protein_coding	tpt1	tumor protein, translationally-controlled 1 [Source:ZFIN;Acc:ZDB-GENE-990603-10]	27785	25855	30096	21770	25233	26783	25368	24151	25668	23203	22868	29777	23361	24585	25018	25198	25475	22880	18030	18909	23658	34720	28739	30424	30330	28879	28662	25144	24202	28088	19325	24765	14962	29160	18771	19676	22669	16997	22717
ENSDARG00000032985	4.86377e-17	3.74364e-14	0.527669	12	21563020	21566868	1	protein_coding	mrpl27	mitochondrial ribosomal protein L27 [Source:ZFIN;Acc:ZDB-GENE-050522-129]	115	123	161	112	114	77	88	88	83	88	223	264	230	244	250	208	196	183	121	151	95	155	149	100	81	102	109	98	81	81	199	262	161	273	214	195	227	143	209
ENSDARG00000061397	1.37588e-16	1.02485e-13	-0.244546	18	41242527	41320798	1	protein_coding	trip12	thyroid hormone receptor interactor 12 [Source:ZFIN;Acc:ZDB-GENE-041111-262]	1441	1506	1660	1214	1820	1833	1657	1768	1670	1645	1145	1365	1170	1691	1544	1624	1658	1701	1454	1508	1040	1598	1328	2102	2350	1767	1981	1843	1373	2051	1255	1217	831	1632	1605	1849	2010	1875	1925
ENSDARG00000020850	1.65181e-16	1.19194e-13	0.26232	19	43523334	43539373	1	protein_coding	eef1a1l1	eukaryotic translation elongation factor 1 alpha 1, like 1 [Source:ZFIN;Acc:ZDB-GENE-990415-52]	149893	144877	167849	111769	130317	138187	118199	119915	127929	118281	113086	152925	135260	128432	130446	131990	131556	118082	102275	94222	96799	168079	137146	141851	143680	128283	139526	129718	119617	141936	104118	123007	68448	147281	103282	114762	123010	105106	118654
ENSDARG00000045909	1.92143e-16	1.34448e-13	-0.741389	4	372987	376994	-1	protein_coding	dynlt1	dynein, light chain, Tctex-type 1 [Source:ZFIN;Acc:ZDB-GENE-041210-9]	44	40	43	33	95	90	71	60	86	93	26	47	40	58	67	74	105	83	104	66	33	74	70	102	100	92	98	102	102	119	30	29	25	28	66	59	93	70	57
ENSDARG00000056119	2.89285e-16	1.96467e-13	0.25466	14	26421586	26431184	1	protein_coding	eef1g	eukaryotic translation elongation factor 1 gamma [Source:ZFIN;Acc:ZDB-GENE-020423-3]	20606	19351	22655	15257	18220	19225	17584	16435	18683	16589	15753	22246	17131	17953	17575	18891	17892	16777	14370	13933	14836	23787	20420	21483	20440	18756	20129	18867	17531	20704	14409	17590	10096	21726	14226	14720	17399	14307	17173
ENSDARG00000104731	3.48392e-16	2.29849e-13	0.803384	4	67154889	67163673	1	protein_coding	CR759907.2		28	24	31	27	22	11	18	15	12	14	38	37	31	21	25	25	29	16	14	19	29	33	20	23	20	17	17	12	11	16	28	28	23	41	26	19	14	17	15
ENSDARG00000026068	6.10825e-16	3.91793e-13	-0.379492	1	44971932	44977649	1	protein_coding	trappc5	trafficking protein particle complex 5 [Source:ZFIN;Acc:ZDB-GENE-040718-185]	119	105	130	133	202	160	200	162	195	165	168	200	157	257	243	240	241	233	183	175	93	136	102	199	205	182	165	177	142	167	150	185	99	217	240	279	301	257	283
ENSDARG00000007715	6.77457e-16	4.22788e-13	0.464746	11	11279828	11283261	-1	protein_coding	lgsn	lengsin, lens protein with glutamine synthetase domain [Source:ZFIN;Acc:ZDB-GENE-060312-26]	845	786	979	761	783	788	734	602	646	701	386	736	577	394	412	423	459	320	311	276	786	1264	1277	921	799	816	876	910	715	953	402	510	280	728	463	490	496	420	499
ENSDARG00000099063	7.09317e-16	4.31022e-13	0.975454	4	41477300	41490576	1	protein_coding	si:ch211-142b24.8	si:ch211-142b24.8 [Source:ZFIN;Acc:ZDB-GENE-141215-45]	20	13	18	19	9	5	8	9	4	6	32	28	40	21	11	10	6	13	5	9	8	12	10	6	9	8	5	6	7	4	9	13	12	20	6	3	4	8	12
ENSDARG00000105557	7.58269e-16	4.48953e-13	-0.837001	7	24569544	24582741	-1	unprocessed_pseudogene	si:ch211-226l4.7p		38	34	46	31	70	58	63	98	146	83	33	38	27	77	59	61	60	132	120	62	43	48	39	151	142	144	143	104	89	100	58	56	57	88	124	89	130	121	184
ENSDARG00000102802	1.51875e-15	8.76737e-13	0.369665	6	24264869	24293106	-1	protein_coding	brdt	bromodomain, testis-specific [Source:ZFIN;Acc:ZDB-GENE-030131-5928]	1045	852	1184	842	1013	948	904	802	800	920	435	635	491	447	408	427	352	387	315	309	878	1050	993	964	1178	958	1041	938	684	944	439	481	296	817	392	415	485	398	526
ENSDARG00000057635	1.60868e-15	9.03277e-13	-0.764095	21	13120908	13128414	-1	protein_coding	wdr34	WD repeat domain 34 [Source:ZFIN;Acc:ZDB-GENE-070928-9]	15	18	27	21	25	29	39	39	29	40	20	28	16	49	50	57	66	51	48	36	13	15	14	32	29	25	40	39	20	36	24	20	11	24	50	49	47	48	50
ENSDARG00000095125	1.64296e-15	9.03277e-13	-0.945106	20	26993671	26996501	1	protein_coding	ftr97	finTRIM family, member 97 [Source:ZFIN;Acc:ZDB-GENE-061026-1]	17	11	7	9	32	36	36	42	45	20	2	8	7	24	16	31	26	17	19	13	16	34	19	34	56	91	79	51	42	55	7	20	7	11	17	27	43	18	43
ENSDARG00000058606	1.7483e-15	9.38838e-13	-0.514106	9	9133879	9143725	1	protein_coding	sik1	salt-inducible kinase 1 [Source:ZFIN;Acc:ZDB-GENE-030131-9446]	3602	3387	3566	3433	6320	5710	5946	6229	4528	4821	2270	2746	2424	4775	4505	5206	2995	4186	3633	3911	2504	3559	3168	4707	6239	4166	4885	3968	3732	3260	3376	2166	2291	4189	6380	5992	7248	5947	5715
ENSDARG00000054201	2.36447e-15	1.24086e-12	-0.275674	12	28795785	28818380	1	protein_coding	rnf40	ring finger protein 40 [Source:ZFIN;Acc:ZDB-GENE-030131-6607]	563	487	625	474	826	767	668	744	754	663	532	596	461	668	660	698	707	732	628	624	381	626	510	753	907	712	752	706	567	825	490	569	362	727	690	769	798	681	911
ENSDARG00000062085	3.27769e-15	1.68189e-12	-0.382453	7	19486697	19508255	1	protein_coding	tkfc	triokinase/FMN cyclase [Source:ZFIN;Acc:ZDB-GENE-060929-652]	166	135	189	155	222	217	223	232	202	246	109	181	139	179	188	211	203	193	177	179	116	178	166	298	279	258	278	234	237	233	174	218	90	258	255	272	354	261	328
ENSDARG00000057058	5.58927e-15	2.80569e-12	-0.444077	17	23690635	23707954	-1	protein_coding	minpp1a	multiple inositol-polyphosphate phosphatase 1a [Source:ZFIN;Acc:ZDB-GENE-060929-1194]	112	144	147	124	199	211	193	198	188	185	73	117	76	171	141	117	189	112	122	137	117	169	125	252	260	216	243	208	176	228	124	144	90	194	213	211	235	172	234
ENSDARG00000074546	6.98672e-15	3.43256e-12	-0.926395	22	9031017	9066566	1	protein_coding	si:ch211-213a13.11	si:ch211-213a13.11 [Source:ZFIN;Acc:ZDB-GENE-070912-189]	13	12	7	6	37	22	29	32	38	47	17	18	14	25	34	34	39	40	42	38	7	8	5	26	31	27	31	13	25	7	5	10	7	13	9	30	25	26	28
ENSDARG00000058452	9.33734e-15	4.49184e-12	-0.315046	7	10669756	10764279	1	protein_coding	abhd17c	abhydrolase domain containing 17C [Source:ZFIN;Acc:ZDB-GENE-040426-714]	158	150	173	120	223	197	237	213	201	200	239	264	263	338	331	347	347	345	292	289	107	148	138	233	237	196	193	192	177	191	220	239	164	268	333	336	372	320	369
ENSDARG00000074750	1.6549e-14	7.79862e-12	-0.368867	18	45680536	45701025	1	protein_coding	qser1	glutamine and serine rich 1 [Source:ZFIN;Acc:ZDB-GENE-030131-2978]	290	251	247	211	341	355	297	353	352	266	226	232	165	316	294	330	346	335	280	320	188	226	207	339	376	315	369	322	243	261	205	216	143	308	360	347	350	296	400
ENSDARG00000092553	2.15784e-14	9.96536e-12	0.219821	14	32541311	32543824	-1	protein_coding	slc25a5	solute carrier family 25 (mitochondrial carrier; adenine nucleotide translocator), member 5 [Source:ZFIN;Acc:ZDB-GENE-020419-9]	47885	46087	53267	35304	46308	43611	41625	42069	41878	43324	37245	49459	41208	41607	45073	43893	42891	41013	32781	33285	36976	60181	48450	50408	50727	47389	50849	47569	43632	46107	34532	39778	23131	46683	34869	36833	41354	33707	39448
ENSDARG00000097660	2.5691e-14	1.1632e-11	-0.301115	9	55121404	55126877	-1	protein_coding	trappc2	trafficking protein particle complex 2 [Source:ZFIN;Acc:ZDB-GENE-060929-1266]	230	245	289	206	308	368	345	328	331	311	178	258	203	325	272	291	275	245	244	248	174	304	233	374	373	370	355	324	283	320	199	207	124	284	310	298	327	280	360
ENSDARG00000020241	2.65688e-14	1.17981e-11	0.344579	23	21565600	21572423	1	protein_coding	icmt	isoprenylcysteine carboxyl methyltransferase [Source:ZFIN;Acc:ZDB-GENE-050417-90]	276	244	304	200	255	220	212	207	212	235	210	244	185	172	188	191	178	136	149	147	231	293	208	222	228	227	221	202	185	222	144	198	104	221	155	188	197	137	168
ENSDARG00000005191	3.04324e-14	1.32588e-11	0.308111	6	49927462	49967635	1	protein_coding	ahcy	adenosylhomocysteinase [Source:ZFIN;Acc:ZDB-GENE-031219-6]	10754	10355	12199	8150	10322	8516	8347	7490	8729	9298	8706	9832	11233	9812	10799	10174	10547	10139	8418	8241	6936	11349	9006	9487	9425	6929	7601	7287	6683	8404	7071	7750	5051	10428	7349	6573	8292	6856	7841
ENSDARG00000078604	3.41863e-14	1.44623e-11	-0.317002	3	32657864	32679650	1	protein_coding	tbc1d10b	TBC1 domain family, member 10b [Source:ZFIN;Acc:ZDB-GENE-030131-7754]	461	453	540	379	667	646	596	590	597	661	401	429	304	574	588	564	610	535	524	501	379	484	447	628	707	591	692	629	441	623	344	392	330	490	610	598	624	529	615
ENSDARG00000040555	3.44474e-14	1.44623e-11	0.242359	18	36085381	36100900	1	protein_coding	bckdha	branched chain keto acid dehydrogenase E1, alpha polypeptide [Source:ZFIN;Acc:ZDB-GENE-050522-376]	1051	1005	1175	882	1028	868	853	815	858	827	1074	1135	992	1121	1174	1110	1193	1046	866	862	731	1111	925	937	971	824	966	765	750	835	912	1125	699	1320	1142	1087	1218	947	1196
ENSDARG00000006617	5.27114e-14	2.1735e-11	-0.356809	24	742695	986399	-1	protein_coding	napga	N-ethylmaleimide-sensitive factor attachment protein, gamma a [Source:ZFIN;Acc:ZDB-GENE-050320-46]	187	202	262	197	280	272	258	284	279	273	155	204	164	296	295	276	257	301	276	242	177	253	216	297	335	254	298	300	221	269	152	185	111	209	236	276	300	313	317
ENSDARG00000008904	7.85601e-14	3.18251e-11	-0.26733	5	44538781	44684209	1	protein_coding	smarca2	SWI/SNF related, matrix associated, actin dependent regulator of chromatin, subfamily a, member 2 [Source:ZFIN;Acc:ZDB-GENE-030131-5964]	804	637	786	635	981	913	841	960	898	932	357	420	356	505	484	491	514	489	436	482	684	936	764	1151	1275	995	1068	944	774	1053	327	369	183	554	527	564	558	620	636
ENSDARG00000010244	8.66723e-14	3.45061e-11	0.431697	24	26330141	26334800	-1	protein_coding	rpl22l1	ribosomal protein L22-like 1 [Source:ZFIN;Acc:ZDB-GENE-060804-3]	1645	1824	2301	1595	1733	1778	1564	1492	1772	1289	2605	3303	2446	2460	2999	2701	2321	2153	1640	1751	1892	2798	2467	2179	2146	1930	1957	1886	2017	2224	2203	2951	1812	3370	2075	1860	2444	1529	2422
ENSDARG00000033647	1.00229e-13	3.92271e-11	-0.341706	8	30920472	30935259	-1	protein_coding	smarcb1a	SWI/SNF related, matrix associated, actin dependent regulator of chromatin, subfamily b, member 1a [Source:ZFIN;Acc:ZDB-GENE-041114-5]	243	250	249	189	340	308	315	310	319	327	425	428	317	617	564	504	622	577	480	431	156	242	206	355	356	318	315	295	308	299	307	387	268	446	579	510	562	469	560
ENSDARG00000015445	1.15689e-13	4.45229e-11	0.510426	19	10622847	10635427	-1	protein_coding	lim2.4	lens intrinsic membrane protein 2.4 [Source:ZFIN;Acc:ZDB-GENE-040718-104]	1656	1675	2038	1475	1348	1379	1418	1123	1285	1199	1104	2295	1618	896	1151	924	1009	742	698	701	1155	1830	1581	1679	1680	1601	1582	1655	1355	1848	719	945	531	1251	722	749	835	604	764
ENSDARG00000001549	1.29528e-13	4.90318e-11	-0.618233	9	2756196	2771266	1	protein_coding	sp3a	sp3a transcription factor [Source:ZFIN;Acc:ZDB-GENE-070410-111]	29	30	26	20	44	42	28	32	47	39	39	52	36	116	90	80	87	98	76	84	18	33	17	46	65	39	49	36	34	44	52	57	37	67	105	106	98	123	92
ENSDARG00000038097	1.48698e-13	5.53805e-11	-0.414457	3	26661675	26675161	-1	protein_coding	pigq	phosphatidylinositol glycan anchor biosynthesis, class Q [Source:ZFIN;Acc:ZDB-GENE-030131-9793]	103	104	114	90	138	126	140	170	154	156	81	113	103	160	180	174	182	178	121	147	77	125	89	145	136	148	156	155	93	138	116	160	93	154	218	231	211	200	249
ENSDARG00000059653	1.53125e-13	5.61241e-11	-0.496899	1	44137403	44168669	1	protein_coding	kdm2aa	lysine (K)-specific demethylase 2Aa [Source:ZFIN;Acc:ZDB-GENE-061215-144]	407	334	361	286	545	497	465	592	552	626	205	325	225	369	378	466	545	559	542	539	256	407	347	583	611	523	464	464	372	510	262	311	237	380	465	465	451	486	569
ENSDARG00000037285	1.8346e-13	6.61919e-11	0.376972	23	27141684	27146233	1	protein_coding	mipa	major intrinsic protein of lens fiber a [Source:ZFIN;Acc:ZDB-GENE-040801-41]	1550	1273	1553	1317	1394	1278	1296	1266	1205	1364	993	1971	1132	1056	1107	1153	1242	1019	787	873	1297	1742	1443	1408	1416	1303	1247	1496	1069	1501	722	829	503	1194	659	711	877	626	806
ENSDARG00000025071	2.34416e-13	8.32753e-11	-0.269069	14	7391285	7433649	1	protein_coding	brd8	bromodomain containing 8 [Source:ZFIN;Acc:ZDB-GENE-030722-10]	377	386	394	242	468	441	422	426	426	444	323	456	358	497	482	536	490	499	443	422	259	349	323	487	568	462	481	449	429	486	342	337	196	468	480	478	505	482	511
ENSDARG00000099966	2.9872e-13	1.04511e-10	0.252342	12	22438848	22452078	1	protein_coding	polr2a	polymerase (RNA) II (DNA directed) polypeptide A [Source:ZFIN;Acc:ZDB-GENE-041008-78]	2735	2294	2672	1924	2135	2130	2013	2066	1956	2510	3248	3614	2968	3146	2792	3165	2777	2755	2758	2594	1940	2520	2091	2470	2648	2159	2518	2109	1562	2379	2791	2675	1934	4038	2697	3145	3174	2807	2920
ENSDARG00000097481	3.99925e-13	1.37831e-10	0.69839	15	890026	895359	1	protein_coding	si:dkey-77f5.11	si:dkey-77f5.11 [Source:ZFIN;Acc:ZDB-GENE-131118-31]	36	32	35	26	13	17	25	17	13	15	27	33	35	25	32	19	19	24	18	22	27	36	38	25	15	27	29	12	23	23	26	33	25	39	24	18	26	22	18
ENSDARG00000009607	4.47541e-13	1.51973e-10	-0.423996	4	5755916	5766937	-1	protein_coding	ccnc	cyclin C [Source:ZFIN;Acc:ZDB-GENE-030131-7369]	302	231	279	235	368	354	369	401	333	314	213	232	148	314	289	389	339	316	261	259	270	260	273	363	436	327	406	356	275	402	196	204	117	290	350	342	477	315	522
ENSDARG00000040111	4.61709e-13	1.54512e-10	-0.293448	16	38209700	38249789	1	protein_coding	pi4kb	phosphatidylinositol 4-kinase, catalytic, beta [Source:ZFIN;Acc:ZDB-GENE-061013-96]	454	359	434	346	562	483	495	470	483	516	505	503	395	718	665	601	697	687	598	612	268	406	398	566	572	584	517	509	391	513	411	423	299	475	593	661	664	548	623
ENSDARG00000076995	5.00946e-13	1.64136e-10	-0.355328	2	341557	351972	-1	protein_coding	sharpin	SHANK-associated RH domain interacting protein [Source:ZFIN;Acc:ZDB-GENE-101223-1]	217	198	285	186	299	341	327	260	297	285	121	152	122	167	150	200	202	154	129	118	187	264	217	348	384	367	365	325	251	289	97	132	76	190	199	235	242	211	256
ENSDARG00000036061	5.04684e-13	1.64136e-10	0.44232	7	28825044	28838944	1	protein_coding	ogfod1	2-oxoglutarate and iron-dependent oxygenase domain containing 1 [Source:ZFIN;Acc:ZDB-GENE-030131-3294]	167	126	180	132	141	122	111	122	88	97	258	257	189	231	273	228	214	177	157	192	131	190	141	122	118	118	85	117	90	122	221	235	131	258	199	195	235	169	191
ENSDARG00000042566	6.56911e-13	2.10677e-10	0.289327	20	30469473	30474342	-1	protein_coding	rps7	ribosomal protein S7 [Source:ZFIN;Acc:ZDB-GENE-040426-1718]	17233	15818	18905	13127	15735	16156	15398	14245	15752	13259	15261	20924	17925	17004	18569	17449	17212	16006	12907	12617	12018	19260	17112	16430	15573	14889	15688	14483	14294	15235	12693	17830	9638	18849	13158	13720	16790	11669	15609
ENSDARG00000041068	8.78956e-13	2.78027e-10	0.266372	18	21189655	21199702	-1	protein_coding	got2a	glutamic-oxaloacetic transaminase 2a, mitochondrial [Source:ZFIN;Acc:ZDB-GENE-040426-2703]	1756	1762	2274	1573	1603	1491	1590	1497	1506	1552	1910	2244	1775	2171	2158	2249	2003	1751	1584	1616	1596	2058	1832	1694	1652	1511	1578	1442	1372	1506	1787	2123	1267	2406	2170	2245	2417	1881	2285
ENSDARG00000029215	9.05444e-13	2.82535e-10	-0.263677	3	23453364	23466292	-1	protein_coding	ube2z	ubiquitin-conjugating enzyme E2Z [Source:ZFIN;Acc:ZDB-GENE-040718-15]	342	315	358	285	408	375	431	394	384	435	339	363	292	451	379	439	436	423	344	369	235	365	356	467	507	441	509	417	370	457	295	323	210	380	491	476	490	438	523
ENSDARG00000075833	1.27288e-12	3.91894e-10	-0.858069	7	66598581	66610393	1	protein_coding	lyve1a	lymphatic vessel endothelial hyaluronic receptor 1a [Source:ZFIN;Acc:ZDB-GENE-031118-138]	30	23	27	49	143	148	140	99	69	109	8	16	38	50	34	53	37	47	38	34	46	55	45	120	159	77	109	93	78	99	10	6	3	23	11	34	33	56	22
ENSDARG00000008292	1.4985e-12	4.55288e-10	0.23442	24	16838850	16858531	1	protein_coding	eif2s3	eukaryotic translation initiation factor 2, subunit 3 gamma [Source:ZFIN;Acc:ZDB-GENE-030131-5552]	4635	3984	4811	3263	3955	4593	4048	3618	4231	3679	4589	5443	4614	4535	4680	4650	4726	4272	3740	3574	3470	5194	4304	4761	4682	4326	4413	4250	3928	4607	3501	3963	2450	4877	3457	3785	4113	3150	3987
ENSDARG00000101205	1.70029e-12	5.09889e-10	-0.665783	8	7836309	7853595	1	protein_coding	si:dkey-242k1.6	si:dkey-242k1.6 [Source:ZFIN;Acc:ZDB-GENE-041008-84]	40	36	49	34	65	70	72	86	67	70	10	13	17	20	20	25	31	29	18	15	32	34	21	65	68	58	54	67	27	44	8	7	6	18	19	24	29	26	35
ENSDARG00000035990	1.83366e-12	5.42835e-10	-0.408505	19	15946864	15951065	-1	protein_coding	cited4a	Cbp/p300-interacting transactivator, with Glu/Asp-rich carboxy-terminal domain, 4a [Source:ZFIN;Acc:ZDB-GENE-030131-7661]	659	736	870	746	1245	1176	1070	1081	879	891	429	597	512	877	744	974	641	742	537	646	636	1011	861	1175	1606	1116	1180	1139	1035	1180	599	459	424	742	1089	889	1339	950	996
ENSDARG00000035692	1.87957e-12	5.4938e-10	0.292453	1	23664686	23668824	1	protein_coding	rps3a	ribosomal protein S3A [Source:ZFIN;Acc:ZDB-GENE-030131-9184]	20432	19923	23017	15492	19132	19972	17783	16262	17994	16132	17567	25704	20390	19332	21283	20799	20346	18918	16245	14999	14607	24979	22102	21849	20293	19261	20351	19607	19222	20818	16453	21201	11994	23979	15865	16419	18489	15468	19331
ENSDARG00000104049	2.41609e-12	6.97375e-10	-0.343092	4	144009	147740	-1	protein_coding	crebl2	cAMP responsive element binding protein-like 2 [Source:ZFIN;Acc:ZDB-GENE-040718-456]	446	383	531	369	733	671	677	621	615	683	307	426	369	464	464	477	485	418	399	328	269	500	419	621	716	681	652	669	551	615	228	298	175	377	369	422	372	325	423
ENSDARG00000091512	2.9017e-12	8.19087e-10	-0.299014	21	25209594	25235811	-1	protein_coding	nfrkb	nuclear factor related to kappaB binding protein [Source:ZFIN;Acc:ZDB-GENE-030131-6419]	234	241	289	183	319	291	254	316	303	297	189	250	204	260	274	302	265	288	243	217	160	265	229	368	400	392	312	327	263	342	203	206	142	327	294	382	353	335	411
ENSDARG00000105424	2.90872e-12	8.19087e-10	-0.573123	14	32526434	32535966	-1	protein_coding	si:rp71-46j2.7	si:rp71-46j2.7 [Source:ZFIN;Acc:ZDB-GENE-160113-120]	120	95	181	92	240	216	201	263	218	182	91	99	97	205	194	191	232	191	135	161	144	213	180	262	431	246	356	292	283	178	239	119	124	248	221	282	349	349	401
ENSDARG00000099429	3.1237e-12	8.69029e-10	0.323801	16	36091258	36109657	-1	protein_coding	mrps15	mitochondrial ribosomal protein S15 [Source:ZFIN;Acc:ZDB-GENE-040718-188]	288	278	394	313	279	269	263	264	257	229	324	376	296	366	369	341	317	305	239	261	262	407	321	293	293	284	283	285	237	256	272	346	227	409	316	330	383	230	368
ENSDARG00000053652	3.22486e-12	8.86492e-10	0.477505	16	40537700	40558592	-1	protein_coding	ndufaf6	NADH dehydrogenase (ubiquinone) complex I, assembly factor 6 [Source:ZFIN;Acc:ZDB-GENE-100112-1]	116	84	109	72	99	61	58	66	76	68	92	119	101	93	107	67	60	75	54	79	82	157	104	117	123	99	93	85	85	86	76	113	56	124	79	69	94	56	79
ENSDARG00000030349	3.29962e-12	8.9637e-10	0.429532	6	13650768	13654197	-1	protein_coding	cryba2a	crystallin, beta A2a [Source:ZFIN;Acc:ZDB-GENE-040625-8]	7665	6596	8170	5392	7059	6356	6821	5149	6150	6345	3361	7177	5153	3287	3906	3668	3854	3244	2760	2449	6262	9622	9543	7375	7277	7768	7252	8037	6682	8394	3249	4316	2000	5106	3194	2840	3808	2762	3630
ENSDARG00000044521	3.60402e-12	9.67679e-10	0.280502	6	12967027	12972720	-1	protein_coding	eef1b2	eukaryotic translation elongation factor 1 beta 2 [Source:ZFIN;Acc:ZDB-GENE-030131-7310]	7000	6775	8258	5576	6924	6805	6227	6266	6585	5648	7220	10974	8448	8494	8725	8712	8852	8068	6313	6068	5127	9115	8001	8149	7307	6738	7146	7057	6620	7144	6809	8190	4884	10191	6337	6731	8215	6151	7986
ENSDARG00000019962	4.65496e-12	1.23549e-09	-0.310883	16	33108540	33143368	-1	protein_coding	dopey1	dopey family member 1 [Source:ZFIN;Acc:ZDB-GENE-050309-65]	433	457	501	377	650	508	522	562	603	554	274	380	316	435	412	426	471	389	452	392	329	406	347	650	685	558	695	640	394	584	265	276	166	373	357	376	430	375	394
ENSDARG00000098288	5.14998e-12	1.35134e-09	-0.448075	19	19978260	20026421	-1	protein_coding	tax1bp1a	Tax1 (human T-cell leukemia virus type I) binding protein 1a [Source:ZFIN;Acc:ZDB-GENE-060503-587]	108	92	130	84	159	136	144	146	151	149	91	108	107	133	136	156	151	168	133	148	77	100	107	143	194	142	145	147	79	154	109	72	41	98	173	143	185	133	155
ENSDARG00000069324	5.27331e-12	1.36816e-09	-0.295834	15	25165464	25218138	-1	protein_coding	vps53	vacuolar protein sorting 53 homolog (S. cerevisiae) [Source:ZFIN;Acc:ZDB-GENE-041114-199]	226	187	251	192	292	263	245	261	282	287	189	234	197	302	291	261	289	260	243	249	136	216	188	315	299	272	298	247	211	327	176	222	124	237	258	317	332	226	322
ENSDARG00000052700	5.53769e-12	1.42079e-09	0.544544	1	42993869	43010956	-1	protein_coding	SLC9B2	si:dkey-162b23.4 [Source:ZFIN;Acc:ZDB-GENE-110411-203]	132	123	149	86	87	78	96	91	98	115	35	65	49	38	35	59	45	47	32	34	204	259	204	148	143	118	156	125	74	130	53	45	33	82	32	56	49	50	64
ENSDARG00000040623	6.21513e-12	1.57707e-09	-0.520331	17	41313752	41329686	1	protein_coding	fosl2	fos-like antigen 2 [Source:ZFIN;Acc:ZDB-GENE-070209-164]	761	580	763	779	1387	969	1257	1048	986	1118	756	1378	919	1798	1990	2523	1324	1900	1698	1822	653	846	906	1274	1755	1367	1501	1118	891	812	1330	787	642	1414	1640	1790	1987	2075	1975
ENSDARG00000069397	6.70639e-12	1.68323e-09	-0.299868	13	21695646	21755112	1	protein_coding	zswim8	zinc finger, SWIM-type containing 8 [Source:ZFIN;Acc:ZDB-GENE-050320-59]	786	748	768	548	788	903	833	807	777	1012	456	610	444	661	560	681	663	712	654	632	448	674	589	872	927	793	858	798	625	815	462	427	270	593	686	788	791	784	835
ENSDARG00000053457	6.86893e-12	1.70549e-09	0.347079	3	33292272	33296089	-1	protein_coding	rpl23	ribosomal protein L23 [Source:ZFIN;Acc:ZDB-GENE-030131-8756]	9513	8052	10480	6178	7580	7863	7876	7614	8179	6754	7577	10972	9330	8100	9575	7744	8220	7530	5731	5616	5985	10510	9583	8933	7829	7448	8084	8277	7631	7955	6842	9452	5235	10199	6747	6971	8523	5833	8071
ENSDARG00000103441	6.96462e-12	1.71085e-09	0.882661	4	41536956	41549373	1	protein_coding	znf1060	zinc finger protein 1060 [Source:ZFIN;Acc:ZDB-GENE-141211-13]	26	33	37	34	9	19	16	14	10	2	25	22	7	6	2	3	13	3	2	6	9	21	8	5	5	9	6	6	6	3	5	9	5	12	4	9	3	5	5
ENSDARG00000053196	9.48004e-12	2.30425e-09	-0.263989	8	46069730	46314039	-1	protein_coding	mtor	mechanistic target of rapamycin (serine/threonine kinase) [Source:ZFIN;Acc:ZDB-GENE-030131-2974]	489	440	532	434	660	544	495	658	561	623	459	532	454	673	631	664	692	672	657	594	424	509	429	624	661	557	585	628	427	605	455	432	275	595	623	690	749	709	806
ENSDARG00000056160	9.82386e-12	2.36295e-09	0.430262	9	32475859	32490037	-1	protein_coding	hspd1	heat shock 60 protein 1 [Source:ZFIN;Acc:ZDB-GENE-021206-1]	751	625	838	514	491	397	405	423	592	389	4465	4186	2970	3975	4549	3726	3940	3988	3265	2927	350	616	502	443	436	426	342	372	343	386	2746	3383	2365	3210	2744	2847	3367	2303	2848
ENSDARG00000054191	1.13405e-11	2.69961e-09	0.242547	21	37761018	37776965	1	protein_coding	pgk1	phosphoglycerate kinase 1 [Source:ZFIN;Acc:ZDB-GENE-040426-2711]	4039	4420	4452	3030	3305	3321	3318	3635	3599	3619	3387	3835	3982	3897	4105	3642	3560	3507	2818	3311	3191	5072	3970	4312	3974	3936	3903	3746	3598	3912	3469	3434	2158	4645	3348	3413	4185	3298	3952
ENSDARG00000009209	1.22065e-11	2.87612e-09	-0.278859	14	31278668	31307586	1	protein_coding	slc9a6a	solute carrier family 9, subfamily A (NHE6, cation proton antiporter 6), member 6a [Source:ZFIN;Acc:ZDB-GENE-070424-104]	377	339	353	290	467	373	432	390	487	443	305	347	234	453	408	419	420	420	347	411	305	356	273	502	473	453	449	439	313	423	275	284	186	355	398	393	458	387	449
ENSDARG00000003599	1.23947e-11	2.89098e-09	0.244506	3	29736371	29740522	-1	protein_coding	rpl3	ribosomal protein L3 [Source:ZFIN;Acc:ZDB-GENE-030131-1291]	32002	32968	35862	23915	31241	32713	26113	25675	28761	26331	27463	38734	32084	30814	32647	33744	33624	29879	25701	24935	21854	36296	30918	31583	30986	27948	30291	29397	26635	31414	26237	31542	18091	37936	26559	27509	32251	25969	30617
ENSDARG00000035256	1.29836e-11	2.95665e-09	0.267638	5	40885124	40894678	-1	protein_coding	eef2l2	eukaryotic translation elongation factor 2, like 2 [Source:ZFIN;Acc:ZDB-GENE-030131-8112]	11642	10058	12132	9930	11011	11078	10440	9871	9881	10679	5480	9204	7027	6560	5851	7062	6338	6554	5089	4888	9583	12810	12031	12784	13399	11203	12408	11898	8675	11777	5296	4842	3475	7527	4539	4891	6418	4491	5687
ENSDARG00000025421	1.30406e-11	2.95665e-09	-0.331331	11	42473942	42523317	1	protein_coding	tdrd3	tudor domain containing 3 [Source:ZFIN;Acc:ZDB-GENE-040426-19]	174	166	212	134	249	244	215	242	246	223	173	247	165	292	326	332	238	280	236	249	117	187	172	226	303	238	234	235	180	276	182	168	118	246	237	283	263	224	270
ENSDARG00000038909	1.30604e-11	2.95665e-09	-0.371231	2	25468864	25473775	1	protein_coding	msl2a	male-specific lethal 2 homolog a (Drosophila) [Source:ZFIN;Acc:ZDB-GENE-070912-449]	152	135	152	128	201	196	203	194	206	212	144	125	108	135	140	176	171	168	162	138	121	141	149	264	233	240	213	206	166	231	97	124	102	182	202	217	256	164	254
ENSDARG00000019230	1.32852e-11	2.97805e-09	0.276668	5	32683991	32687538	-1	protein_coding	rpl7a	ribosomal protein L7a [Source:ZFIN;Acc:ZDB-GENE-031001-9]	24274	24525	27212	18146	21872	23803	20542	19502	22428	18760	21571	31457	27157	25583	26481	26214	25521	25419	19367	18986	16929	31003	25298	26810	25550	23926	25494	24433	22253	24116	21452	27727	14873	31033	21406	22030	24098	20303	23958
ENSDARG00000006487	1.34129e-11	2.97805e-09	0.234083	7	33074474	33080382	-1	protein_coding	anp32a	acidic (leucine-rich) nuclear phosphoprotein 32 family, member A [Source:ZFIN;Acc:ZDB-GENE-030131-7850]	3047	2693	3252	2284	2892	2667	3109	2624	2694	2535	3393	3757	3573	3801	3437	3604	3590	2947	2582	2826	2470	3440	3020	2997	3234	2892	2794	2653	2465	2924	2981	3590	2127	4304	3111	3195	4022	2596	3754
ENSDARG00000102873	1.62346e-11	3.57022e-09	0.629726	4	62570830	62575872	-1	protein_coding	CT956002.1		300	270	371	306	271	230	293	191	186	190	71	100	59	52	57	41	33	37	36	27	87	179	218	141	125	144	130	144	65	124	35	63	48	134	56	28	43	45	54
ENSDARG00000098299	1.65336e-11	3.60167e-09	-0.676151	8	7859025	7869212	1	protein_coding	FQ377654.1		61	76	92	43	93	103	91	130	125	112	18	15	18	28	22	42	43	36	58	34	41	69	45	100	130	99	88	73	52	74	14	14	3	32	37	57	43	58	50
ENSDARG00000089055	1.73285e-11	3.73957e-09	-0.311559	14	663587	670798	1	protein_coding	ube2ka	ubiquitin-conjugating enzyme E2Ka (UBC1 homolog, yeast) [Source:ZFIN;Acc:ZDB-GENE-050320-48]	413	370	508	340	571	669	552	510	610	482	276	277	242	433	423	414	490	350	340	316	334	507	448	574	649	521	549	509	419	560	192	250	142	274	313	346	404	288	376
ENSDARG00000062511	1.75509e-11	3.73962e-09	-0.233265	5	18460426	18502505	-1	protein_coding	golga3	golgin A3 [Source:ZFIN;Acc:ZDB-GENE-060526-252]	386	376	519	322	533	491	501	510	494	506	437	498	386	581	580	561	614	537	523	523	350	422	352	560	599	520	559	450	375	556	416	437	278	524	618	644	643	537	662
ENSDARG00000093318	1.76527e-11	3.73962e-09	0.483883	9	22193073	22193964	1	protein_coding	CRYGB	si:dkey-57a22.15 [Source:ZFIN;Acc:ZDB-GENE-081104-427]	856	831	1048	872	948	949	868	735	806	795	376	863	569	356	360	377	424	300	258	275	842	1323	1511	1057	887	1201	1008	1050	841	1008	397	495	237	591	355	383	369	305	469
ENSDARG00000054903	1.79196e-11	3.76165e-09	-0.343598	12	25132439	25193150	1	protein_coding	mta3	metastasis associated 1 family, member 3 [Source:ZFIN;Acc:ZDB-GENE-030131-6485]	228	279	246	204	268	307	286	291	298	317	219	281	207	394	442	345	417	379	335	329	136	245	198	296	367	309	313	313	208	296	268	288	198	337	439	413	439	415	398
ENSDARG00000057789	1.88145e-11	3.91392e-09	0.646859	24	23890689	23893626	-1	protein_coding	lyz	lysozyme [Source:ZFIN;Acc:ZDB-GENE-020515-2]	478	347	317	380	222	218	327	283	321	392	893	1473	1369	617	695	744	754	629	537	511	263	300	311	227	163	285	206	117	203	119	840	1757	663	1225	929	611	685	754	1448
ENSDARG00000098111	2.09695e-11	4.32327e-09	0.757203	KN149682.1	48874	53897	-1	protein_coding	BX005448.1		18	16	20	17	13	6	9	5	7	7	16	23	28	12	16	7	13	3	8	6	16	21	17	16	18	13	16	9	12	10	20	40	21	42	28	13	18	17	34
ENSDARG00000078876	2.22277e-11	4.54213e-09	-0.791733	9	22257543	22258495	-1	protein_coding	crygm2b	crystallin, gamma M2b [Source:ZFIN;Acc:ZDB-GENE-050516-10]	12	5	16	14	12	41	40	25	34	34	14	77	15	81	126	42	95	96	42	47	22	37	23	85	82	102	65	76	48	75	35	38	20	57	77	76	92	66	139
ENSDARG00000069831	2.24828e-11	4.55395e-09	-0.721885	9	22211236	22212192	-1	protein_coding	crygm2c	crystallin, gamma M2c [Source:ZFIN;Acc:ZDB-GENE-050516-11]	18	15	30	10	37	61	42	34	59	46	28	110	40	86	147	81	140	123	71	71	28	38	33	63	71	105	69	65	36	49	39	40	34	45	89	86	126	64	137
ENSDARG00000097719	2.27398e-11	4.56596e-09	0.802971	18	1259077	1266068	-1	antisense	si:ch211-153o21.2	si:ch211-153o21.2 [Source:ZFIN;Acc:ZDB-GENE-131127-32]	42	53	105	59	38	24	28	39	21	29	38	29	41	18	13	42	7	34	23	10	57	74	61	37	18	41	25	31	56	39	36	87	38	99	16	33	43	16	37
ENSDARG00000097637	2.44861e-11	4.87421e-09	-0.533943	3	24003870	24014702	1	protein_coding	si:ch211-246i5.5	si:ch211-246i5.5 [Source:ZFIN;Acc:ZDB-GENE-131121-529]	64	62	82	60	145	138	130	122	109	122	34	46	34	41	71	61	46	75	56	56	78	99	88	129	128	128	121	134	72	115	18	30	16	40	59	51	62	52	87
ENSDARG00000005513	2.70525e-11	5.33905e-09	0.219919	23	17939610	17947998	1	protein_coding	naca	nascent polypeptide-associated complex alpha subunit [Source:ZFIN;Acc:ZDB-GENE-020423-4]	16621	15040	19288	13393	16553	18175	15752	14770	16202	14207	13792	17849	14587	14808	15163	14676	14811	13723	11584	11046	12479	19548	17262	18677	18508	16870	17338	15773	14419	17450	11214	13528	8006	16385	11723	11713	13981	10457	13577
ENSDARG00000102295	2.7751e-11	5.4305e-09	0.403424	22	25911885	25923370	1	protein_coding	dnaja3b	DnaJ (Hsp40) homolog, subfamily A, member 3B [Source:ZFIN;Acc:ZDB-GENE-040115-3]	127	113	149	94	78	111	74	99	100	91	124	150	112	126	150	103	121	116	86	91	114	141	112	122	111	104	89	85	83	117	128	175	90	174	129	110	166	105	146
ENSDARG00000074084	2.92943e-11	5.60409e-09	-0.3083	22	9493356	9508264	1	protein_coding	strip1	striatin interacting protein 1 [Source:ZFIN;Acc:ZDB-GENE-040426-2927]	288	259	289	222	333	378	320	361	347	383	486	503	382	682	668	652	712	659	624	579	177	277	268	430	403	342	374	324	300	340	469	513	326	495	610	748	636	646	732
ENSDARG00000044093	2.94958e-11	5.60409e-09	0.293212	17	24596690	24599878	1	protein_coding	rpl13a	ribosomal protein L13a [Source:ZFIN;Acc:ZDB-GENE-030131-168]	14484	13529	16046	11173	13771	14244	13038	11735	13707	11474	12356	18418	14555	14432	15438	14715	14078	14099	10010	10752	10492	18154	15422	14836	13868	13580	13588	13282	12693	13160	11037	14820	8678	16528	11546	11346	13878	9396	14077
ENSDARG00000028336	2.95939e-11	5.60409e-09	0.368839	18	1077870	1084699	-1	protein_coding	dhdhl	dihydrodiol dehydrogenase (dimeric), like [Source:ZFIN;Acc:ZDB-GENE-040426-2180]	487	513	682	397	463	446	387	330	456	376	933	1027	901	873	917	851	784	853	586	730	370	673	652	428	482	464	549	479	439	492	879	894	497	845	764	894	871	783	799
ENSDARG00000077537	2.96089e-11	5.60409e-09	-0.636016	7	38258005	38262438	1	protein_coding	nudt19	nudix (nucleoside diphosphate linked moiety X)-type motif 19 [Source:ZFIN;Acc:ZDB-GENE-081022-80]	61	52	55	42	120	129	105	117	114	123	43	46	56	128	98	118	128	116	116	119	96	118	65	246	225	125	193	183	115	160	156	97	57	178	208	219	187	162	101
ENSDARG00000054804	3.07357e-11	5.77007e-09	0.23302	19	42758986	42772378	1	protein_coding	anp32e	acidic (leucine-rich) nuclear phosphoprotein 32 family, member E [Source:ZFIN;Acc:ZDB-GENE-040426-2448]	3239	2858	3598	2604	3151	2817	3261	3117	3177	3250	3352	4530	3685	3456	3302	3465	3535	3058	2612	2944	2636	3609	3118	3086	3470	3153	3077	3056	2560	3101	2714	3082	2001	3546	3005	2896	3576	2515	3152
ENSDARG00000059919	3.48913e-11	6.49739e-09	-0.431224	3	32731016	32738341	1	protein_coding	zgc:162613	zgc:162613 [Source:ZFIN;Acc:ZDB-GENE-070410-89]	56	46	39	33	82	68	58	66	72	71	81	92	78	144	143	159	164	166	101	128	33	52	41	64	61	48	55	54	49	50	80	87	61	102	128	131	136	127	147
ENSDARG00000067639	3.58205e-11	6.61705e-09	0.333535	5	56772054	56783574	1	protein_coding	prpf4	PRP4 pre-mRNA processing factor 4 homolog (yeast) [Source:ZFIN;Acc:ZDB-GENE-030131-5143]	177	152	186	139	144	154	119	133	130	130	253	280	228	247	251	231	248	263	197	198	124	176	138	137	145	131	126	129	116	154	248	308	196	277	262	221	244	243	249
ENSDARG00000010160	3.77372e-11	6.91578e-09	0.322466	3	26214861	26220785	1	protein_coding	rps15a	ribosomal protein S15a [Source:ZFIN;Acc:ZDB-GENE-030131-8708]	7811	7456	9127	6264	7701	8092	7545	6570	6902	5598	7432	10651	8665	8303	9174	7972	8040	7393	5670	5623	5985	9627	8826	8056	7903	7422	7560	7559	7078	7137	5956	8836	4859	9875	6484	6572	8039	5339	7811
ENSDARG00000067605	3.84117e-11	6.98397e-09	-0.373735	5	61268600	61279745	-1	protein_coding	napaa	N-ethylmaleimide-sensitive factor attachment protein, alpha a [Source:ZFIN;Acc:ZDB-GENE-060531-160]	167	110	202	153	290	224	277	222	258	266	129	156	147	196	204	197	216	198	119	149	128	188	149	277	247	233	226	202	169	228	98	101	68	164	174	157	186	153	203
ENSDARG00000041864	4.31777e-11	7.78919e-09	0.37338	17	45191718	45363385	1	protein_coding	capn3a	calpain 3a, (p94) [Source:ZFIN;Acc:ZDB-GENE-040912-97]	3054	2767	3564	2482	2880	2809	2792	2461	2640	2661	1360	3089	2123	1523	1652	1799	1643	1525	1307	1328	2592	3884	3556	3459	3160	2970	3018	3702	2356	3467	1380	1478	890	2310	1369	1142	1463	1362	1571
ENSDARG00000018334	4.59986e-11	8.23376e-09	0.316775	21	5766296	5774259	-1	protein_coding	rpl35	ribosomal protein L35 [Source:ZFIN;Acc:ZDB-GENE-020419-2]	12557	11309	13920	9674	11853	11551	11413	9887	10507	9166	10796	14941	13761	12193	13997	12309	12319	10344	7938	8310	8664	13513	12489	12269	11729	10809	11007	10525	9961	10943	9417	13893	7294	14638	10653	10506	12323	8152	11809
ENSDARG00000077531	4.6399e-11	8.24154e-09	-0.266976	19	30887769	30923600	-1	protein_coding	bag6l	BCL2-associated athanogene 6, like [Source:ZFIN;Acc:ZDB-GENE-060307-2]	269	257	276	198	297	321	324	360	346	315	303	356	300	437	386	381	468	402	411	356	192	275	210	357	382	360	363	330	223	318	231	246	182	345	369	357	415	342	386
ENSDARG00000029500	4.92176e-11	8.67544e-09	0.265689	7	59344162	59359437	1	protein_coding	rpl34	ribosomal protein L34 [Source:ZFIN;Acc:ZDB-GENE-040426-1033]	10952	9381	11480	7689	10188	10233	9519	8782	9368	8296	8602	12053	10191	9599	10644	9589	9933	8941	7186	6965	7755	12016	11353	10526	10641	9702	10025	9559	9126	10223	7506	10781	5839	11473	8242	8530	10081	7585	9668
ENSDARG00000104964	5.0636e-11	8.85785e-09	0.822462	4	37854536	37859835	-1	protein_coding	znf1093	zinc finger protein 1093 [Source:ZFIN;Acc:ZDB-GENE-110914-12]	6	15	14	12	8	3	4	2	2	2	4	4	20	2	1	11	10	2	2	7	18	36	38	16	12	18	14	22	8	15	36	39	25	65	22	32	22	13	27
ENSDARG00000037350	5.25634e-11	9.12587e-09	0.273152	1	22578764	22583765	-1	protein_coding	rpl9	ribosomal protein L9 [Source:ZFIN;Acc:ZDB-GENE-030131-8646]	14919	14283	16760	10387	13949	14235	13102	12279	13959	11729	12562	17933	14588	13829	15043	14799	14173	13548	10673	10603	10340	17583	15206	15292	14187	13772	14462	14127	13057	14134	10810	14584	8132	15836	10997	10969	13079	9812	13300
ENSDARG00000037402	5.34385e-11	9.20856e-09	0.490984	15	19717075	19723846	1	protein_coding	lim2.3	lens intrinsic membrane protein 2.3 [Source:ZFIN;Acc:ZDB-GENE-040718-327]	470	435	536	360	379	376	379	312	394	406	283	583	350	190	278	193	218	198	132	175	353	539	487	511	473	437	484	492	397	483	160	246	134	272	163	170	193	152	203
ENSDARG00000100505	5.50255e-11	9.41181e-09	0.376376	21	38808077	38822076	1	protein_coding	ddx52	DEAD (Asp-Glu-Ala-Asp) box polypeptide 52 [Source:ZFIN;Acc:ZDB-GENE-060623-1]	184	132	232	169	153	171	126	140	138	120	380	345	276	359	363	334	377	309	305	255	144	222	179	134	160	131	132	137	118	149	327	351	225	397	290	303	338	235	363
ENSDARG00000015862	5.9943e-11	1.01304e-08	0.260415	6	29096033	29106832	1	protein_coding	rpl5b	ribosomal protein L5b [Source:ZFIN;Acc:ZDB-GENE-040625-93]	14892	15051	16843	11622	14683	15813	14179	12658	15143	12453	11366	16529	12828	12533	13079	13306	12809	12564	10522	9990	11456	19304	16692	17176	16150	15019	15719	15291	14073	16222	9971	12158	7134	14877	9407	9808	11622	8869	11705
ENSDARG00000102439	6.05385e-11	1.01304e-08	0.455471	4	57035021	57109220	-1	protein_coding	znf1149	zinc finger protein 1149 [Source:ZFIN;Acc:ZDB-GENE-141212-229]	174	180	195	139	92	133	85	115	124	126	164	145	126	117	110	111	113	90	97	83	157	184	104	154	155	156	172	123	112	100	121	215	115	227	162	166	160	159	179
ENSDARG00000043371	6.05427e-11	1.01304e-08	0.188439	10	33439147	33448309	1	protein_coding	mdh2	malate dehydrogenase 2, NAD (mitochondrial) [Source:ZFIN;Acc:ZDB-GENE-040426-2143]	7621	6961	7363	5339	6316	5819	6638	6043	5786	6378	5641	6909	6438	6577	6754	7050	6676	6094	4951	5165	5726	8387	7117	8391	8327	7446	7757	7112	6602	6849	6147	7158	4032	8313	6541	6827	7591	6132	7392
ENSDARG00000009745	7.13557e-11	1.18538e-08	-0.333559	5	31779873	31796776	-1	protein_coding	fbxw2	F-box and WD repeat domain containing 2 [Source:ZFIN;Acc:ZDB-GENE-050522-303]	190	172	155	165	246	236	241	214	242	220	252	246	204	350	329	279	361	334	289	311	132	178	196	252	247	274	265	223	208	255	183	243	154	238	347	320	337	314	385
ENSDARG00000053840	7.63625e-11	1.25949e-08	0.374469	10	39272734	39287976	1	protein_coding	ei24	etoposide induced 2.4 [Source:ZFIN;Acc:ZDB-GENE-050417-457]	692	702	982	846	790	665	650	719	619	570	375	392	342	237	249	297	255	225	185	235	627	805	667	648	772	705	714	679	563	702	333	318	191	573	284	345	481	301	437
ENSDARG00000041203	8.31524e-11	1.36175e-08	-0.323238	7	605715	616429	-1	protein_coding	drap1	DR1-associated protein 1 (negative cofactor 2 alpha) [Source:ZFIN;Acc:ZDB-GENE-030131-400]	330	317	338	175	368	402	392	337	362	392	446	638	435	708	734	737	703	804	627	634	185	335	315	450	502	417	434	453	392	440	483	517	288	588	610	729	723	716	776
ENSDARG00000019239	8.47142e-11	1.37756e-08	-0.255478	2	50494953	50537847	-1	protein_coding	cul1a	cullin 1a [Source:ZFIN;Acc:ZDB-GENE-030131-2603]	459	388	533	404	604	610	545	590	591	588	714	682	563	928	910	797	999	927	786	765	336	486	418	639	692	606	595	552	459	532	588	640	416	663	842	795	907	687	909
ENSDARG00000061424	8.69705e-11	1.40436e-08	-0.286727	12	28831806	28842019	-1	protein_coding	znf646	zinc finger protein 646 [Source:ZFIN;Acc:ZDB-GENE-160627-3]	374	330	428	349	457	471	479	432	455	493	403	355	305	547	452	469	518	472	459	464	310	353	336	531	519	501	497	477	327	522	276	325	246	400	492	489	501	429	559
ENSDARG00000091161	9.00577e-11	1.44411e-08	0.339213	16	46434860	46457126	1	protein_coding	rpz	rapunzel [Source:ZFIN;Acc:ZDB-GENE-070117-651]	199	199	219	167	156	170	123	161	163	155	228	278	210	191	157	199	200	208	183	187	148	202	148	159	204	150	149	126	101	131	175	189	122	204	209	206	222	188	190
ENSDARG00000101844	9.26114e-11	1.47482e-08	0.256836	18	5637596	5643151	1	protein_coding	mibp2	muscle-specific beta 1 integrin binding protein 2 [Source:ZFIN;Acc:ZDB-GENE-031113-14]	7587	6909	8450	5660	6735	6730	6288	6014	6530	5885	6351	8583	6618	6617	6801	6765	7465	6923	5575	4713	4062	6930	6457	6346	6244	5833	6249	6049	5558	6377	4952	6100	3485	7443	4982	5008	6295	4921	5728
ENSDARG00000041317	9.48397e-11	1.49996e-08	0.243623	3	4591776	4619905	1	protein_coding	rangap1a	RAN GTPase activating protein 1a [Source:ZFIN;Acc:ZDB-GENE-060929-492]	506	434	542	352	451	495	426	399	444	413	428	519	433	449	457	469	486	422	352	364	368	603	532	502	502	507	463	447	442	507	452	476	282	599	404	429	501	437	461
ENSDARG00000098986	9.95044e-11	1.56303e-08	0.723968	4	38939438	38949041	-1	protein_coding	BX548067.1		37	28	61	49	22	24	27	10	18	13	55	49	66	35	48	43	44	16	20	22	13	22	13	13	10	17	20	12	18	8	27	46	24	50	31	16	20	19	27
ENSDARG00000034178	1.04381e-10	1.61862e-08	-0.296844	19	11979289	12032092	-1	protein_coding	cpsf1	cleavage and polyadenylation specific factor 1 [Source:ZFIN;Acc:ZDB-GENE-040709-2]	256	261	230	185	340	263	277	324	346	298	562	613	414	789	760	764	841	776	721	708	177	242	213	329	325	332	281	275	252	293	530	511	355	629	611	705	835	724	826
ENSDARG00000007989	1.04445e-10	1.61862e-08	-0.397929	7	23933877	23936631	1	protein_coding	nedd8	neural precursor cell expressed, developmentally down-regulated 8 [Source:ZFIN;Acc:ZDB-GENE-030616-588]	102	79	101	95	148	139	142	154	144	114	163	175	191	322	372	311	340	309	196	255	78	118	105	158	139	167	134	107	119	127	173	256	141	257	344	303	369	279	362
ENSDARG00000036482	1.14484e-10	1.76236e-08	-0.341539	12	15523037	15524797	-1	protein_coding	hexim1	hexamethylene bis-acetamide inducible 1 [Source:ZFIN;Acc:ZDB-GENE-030131-4637]	221	251	216	137	253	289	268	287	293	290	323	321	317	491	487	434	542	506	375	408	159	236	198	305	337	303	329	263	282	308	271	392	261	471	554	584	589	424	593
ENSDARG00000002031	1.24447e-10	1.89811e-08	-0.346957	2	38085361	38098331	-1	protein_coding	tox4a	TOX high mobility group box family member 4 a [Source:ZFIN;Acc:ZDB-GENE-070912-576]	178	139	180	105	176	210	208	168	217	236	238	260	192	352	354	315	385	380	289	272	117	178	154	235	230	275	251	204	196	226	249	253	175	276	341	396	446	313	390
ENSDARG00000022466	1.24946e-10	1.89811e-08	0.416612	7	22582631	22629187	1	protein_coding	clcn5b	chloride channel, voltage-sensitive 5b [Source:ZFIN;Acc:ZDB-GENE-110407-11]	120	119	133	101	92	80	88	79	91	90	181	207	214	229	184	154	156	192	195	215	104	164	106	83	88	96	102	81	72	94	195	218	137	254	196	216	207	166	181
ENSDARG00000101521	1.27844e-10	1.92945e-08	-0.298735	19	48358187	48363165	1	protein_coding	UBE2M	si:ch1073-205c8.4 [Source:ZFIN;Acc:ZDB-GENE-141219-17]	362	407	496	279	516	579	467	471	442	394	409	571	496	727	736	620	672	705	516	532	205	382	304	515	537	450	506	476	349	391	364	458	279	547	623	696	691	610	684
ENSDARG00000089646	1.53724e-10	2.30496e-08	-0.376805	11	5819947	5839031	1	protein_coding	ctdspl3	CTD (carboxy-terminal domain, RNA polymerase II, polypeptide A) small phosphatase like 3 [Source:ZFIN;Acc:ZDB-GENE-141215-56]	147	143	170	150	230	220	267	212	235	203	89	154	101	138	129	162	156	122	99	129	147	178	183	256	313	258	250	211	207	263	98	114	53	156	157	168	237	168	249
ENSDARG00000038608	1.62702e-10	2.42385e-08	0.290659	2	44339654	44346842	-1	protein_coding	sdhc	succinate dehydrogenase complex, subunit C, integral membrane protein [Source:ZFIN;Acc:ZDB-GENE-040801-26]	762	760	782	630	726	689	655	603	680	587	749	995	740	780	850	825	716	694	524	637	674	986	912	855	832	713	772	725	748	615	690	991	498	930	786	845	903	657	930
ENSDARG00000011405	1.72095e-10	2.54733e-08	0.253687	16	31966476	31969065	1	protein_coding	rps9	ribosomal protein S9 [Source:ZFIN;Acc:ZDB-GENE-010724-15]	14589	13477	15183	10763	13138	13024	11476	11211	13187	11679	11192	16004	12415	12677	13733	13081	12475	13143	10019	9718	10049	16537	14431	14075	12508	12213	13160	13499	12551	13774	10658	13741	7405	14260	11121	11214	12987	10636	12782
ENSDARG00000101952	1.76396e-10	2.59438e-08	-0.512157	16	34033830	34037986	1	protein_coding	pigv	phosphatidylinositol glycan anchor biosynthesis, class V [Source:ZFIN;Acc:ZDB-GENE-121116-1]	35	33	50	26	63	53	56	64	54	65	34	47	39	62	70	53	75	54	49	49	25	41	36	64	90	66	64	84	51	56	25	31	13	48	51	40	50	48	51
ENSDARG00000020469	1.91948e-10	2.80524e-08	-0.238417	20	24251896	24284282	-1	protein_coding	map3k7	mitogen-activated protein kinase kinase kinase 7 [Source:ZFIN;Acc:ZDB-GENE-041001-135]	326	326	348	291	442	438	400	385	413	372	510	527	415	607	614	593	631	561	555	568	222	323	327	433	484	432	457	429	328	455	439	459	291	578	666	573	717	579	765
ENSDARG00000070284	1.93668e-10	2.81257e-08	-0.401333	2	5494354	5495990	1	protein_coding	sft2d3	SFT2 domain containing 3 [Source:ZFIN;Acc:ZDB-GENE-070907-1]	58	62	80	55	118	105	104	89	105	71	75	114	77	115	137	114	138	111	92	107	49	71	72	97	124	100	123	87	87	103	68	96	54	92	136	121	155	115	136
ENSDARG00000062594	2.00396e-10	2.89209e-08	0.375824	6	10747359	10753314	-1	protein_coding	coq7	coenzyme Q7 homolog, ubiquinone (yeast) [Source:ZFIN;Acc:ZDB-GENE-070209-262]	175	137	224	141	147	132	171	143	165	147	164	223	194	191	182	199	185	185	127	150	151	184	171	133	153	141	128	150	105	122	111	162	141	217	128	134	151	115	156
ENSDARG00000103244	2.0909e-10	2.99882e-08	0.596897	KN150703.1	42415	46815	-1	protein_coding	CABZ01081752.3		52	69	75	60	43	53	40	43	43	22	38	29	40	24	27	41	17	25	15	16	36	51	61	26	51	48	27	33	32	36	27	40	25	56	22	24	35	33	35
ENSDARG00000006691	2.2223e-10	3.1676e-08	0.284431	5	32282535	32286867	1	protein_coding	rpl12	ribosomal protein L12 [Source:ZFIN;Acc:ZDB-GENE-030131-5297]	13733	13645	14804	9863	12534	13000	11797	10553	11890	9905	10887	16261	14154	13897	13870	12896	12508	12366	9012	9601	9973	16904	15207	14074	13573	12964	13761	13449	12975	13695	10849	15095	7855	15773	10879	12103	13763	10819	13422
ENSDARG00000068629	2.26124e-10	3.20333e-08	0.323559	18	31020336	31036094	1	protein_coding	cd151l	CD151 antigen, like [Source:ZFIN;Acc:ZDB-GENE-040426-1868]	165	132	151	144	130	116	107	146	122	97	353	369	286	320	343	309	311	299	247	253	121	212	152	165	146	144	146	106	144	131	276	405	253	426	312	366	371	338	391
ENSDARG00000059654	2.36906e-10	3.31436e-08	0.184496	3	41573108	41583074	1	protein_coding	eif3ba	eukaryotic translation initiation factor 3, subunit Ba [Source:ZFIN;Acc:ZDB-GENE-030131-2748]	5204	4838	6188	4589	4975	5221	4609	4655	5169	4508	5882	7198	5549	6287	6451	6606	6712	5905	4896	5054	3752	4996	4354	4748	5459	4304	4286	4075	3617	4992	4412	4584	3092	6189	4614	5162	5730	4321	5678
ENSDARG00000035821	2.37371e-10	3.31436e-08	-0.174532	19	40528857	40578679	1	protein_coding	si:ch211-173p18.3	si:ch211-173p18.3 [Source:ZFIN;Acc:ZDB-GENE-060503-672]	847	767	986	737	1079	1027	942	1071	961	996	515	588	528	615	621	662	643	655	578	529	628	861	653	1041	1161	1072	1041	932	745	1001	544	560	371	840	782	770	913	778	885
ENSDARG00000021140	2.39871e-10	3.31436e-08	-0.225853	19	12202416	12226237	-1	protein_coding	pabpc1b	poly A binding protein, cytoplasmic 1 b [Source:ZFIN;Acc:ZDB-GENE-050308-1]	1337	1392	1593	1137	1858	1579	1542	1628	1601	1523	1363	1789	1585	2351	2325	2448	2456	2413	1870	1958	869	1374	1301	1745	1722	1657	1698	1557	1269	1365	1184	1258	712	1712	1457	1564	2124	1659	1842
ENSDARG00000011783	2.40108e-10	3.31436e-08	-0.223544	5	22984255	23013947	-1	protein_coding	stag2a	stromal antigen 2a [Source:ZFIN;Acc:ZDB-GENE-030131-3432]	617	530	570	511	725	692	605	680	710	700	312	391	326	433	385	471	463	404	361	370	566	763	578	838	997	837	888	717	690	832	414	375	262	532	528	657	679	600	743
ENSDARG00000074346	2.41138e-10	3.31436e-08	0.369922	16	26635911	26654971	-1	protein_coding	l3mbtl1b	l(3)mbt-like 1b (Drosophila) [Source:ZFIN;Acc:ZDB-GENE-100922-38]	193	164	229	134	155	169	151	136	135	117	192	202	113	158	155	141	164	149	150	140	137	177	144	158	150	152	114	153	105	129	172	233	145	280	188	185	208	159	222
ENSDARG00000016177	2.51303e-10	3.43363e-08	-0.393853	6	40925036	40950135	1	protein_coding	eif4enif1	eukaryotic translation initiation factor 4E nuclear import factor 1 [Source:ZFIN;Acc:ZDB-GENE-050320-113]	192	191	205	159	251	224	262	261	240	274	211	222	157	283	349	287	339	327	291	272	83	165	167	268	231	248	231	251	182	282	194	207	167	197	301	296	276	268	331
ENSDARG00000045513	2.72191e-10	3.69715e-08	-0.224867	4	25095030	25179260	-1	protein_coding	taf3	TAF3 RNA polymerase II, TATA box binding protein (TBP)-associated facto [Source:ZFIN;Acc:ZDB-GENE-030131-6406]	432	375	451	312	490	466	435	513	469	490	338	466	342	476	459	532	480	521	423	434	247	422	334	518	609	525	570	510	393	512	362	372	231	510	466	484	525	503	545
ENSDARG00000101623	2.94309e-10	3.9742e-08	0.699597	4	35994749	36120033	-1	protein_coding	znf992	zinc finger protein 992 [Source:ZFIN;Acc:ZDB-GENE-110913-92]	22	15	15	15	13	7	14	11	9	13	18	23	40	11	12	5	21	13	9	19	30	50	37	13	19	25	29	18	7	20	55	53	34	92	46	28	62	36	63
ENSDARG00000078935	3.00634e-10	4.01747e-08	0.289256	9	14141272	14172167	-1	protein_coding	ttll4	tubulin tyrosine ligase-like family, member 4 [Source:ZFIN;Acc:ZDB-GENE-070912-313]	639	649	785	592	625	675	621	495	547	554	603	889	634	723	732	640	743	630	576	614	536	883	843	714	655	639	732	657	550	659	667	833	517	878	738	754	810	752	690
ENSDARG00000030440	3.00993e-10	4.01747e-08	0.320114	13	45331482	45338401	-1	protein_coding	rsrp1	arginine/serine-rich protein 1 [Source:ZFIN;Acc:ZDB-GENE-060616-210]	4230	4116	5739	3967	5279	4127	3895	3828	3620	4146	2570	3246	2046	2767	2843	2726	2451	2496	2308	1802	4298	6416	5575	4719	4687	5177	4250	4290	3879	4682	1532	1755	1316	2357	1491	1427	2012	1325	1743
ENSDARG00000035610	3.12843e-10	4.15164e-08	-0.340576	5	22101730	22117617	-1	protein_coding	zgc:113208	zgc:113208 [Source:ZFIN;Acc:ZDB-GENE-050417-450]	234	209	269	173	286	291	347	288	292	320	105	163	120	186	212	178	192	195	182	152	224	258	252	373	406	337	359	367	235	283	74	131	64	134	133	145	192	155	216
ENSDARG00000094443	3.41025e-10	4.49978e-08	0.820036	4	55930462	55936210	1	protein_coding	CT027609.1		3	11	19	10	2	4	0	1	3	4	7	17	8	8	9	7	3	3	2	3	7	7	7	2	4	3	3	2	2	5	11	5	3	16	6	3	1	3	5
ENSDARG00000073750	3.64661e-10	4.78431e-08	0.433317	9	22428144	22429183	-1	protein_coding	crygm2d9	crystallin, gamma M2d9 [Source:ZFIN;Acc:ZDB-GENE-081105-81]	2255	1701	2183	1898	1758	2183	1739	1598	1623	1967	583	1563	1132	715	729	846	813	698	515	527	1498	2939	2657	2151	1953	1877	1927	1999	1782	2019	800	1098	544	999	758	805	906	650	882
ENSDARG00000014867	3.71994e-10	4.85294e-08	0.245246	9	33512349	33519041	-1	protein_coding	rpl8	ribosomal protein L8 [Source:ZFIN;Acc:ZDB-GENE-040426-1670]	19622	18275	21611	13798	18112	18376	16585	16196	17408	15791	15509	22605	19157	18209	19153	18225	18823	17474	14695	13586	12962	21715	18531	19646	18854	17501	18295	18210	17499	18233	15210	19102	10835	22337	15332	15851	17960	14956	17590
ENSDARG00000015128	3.95172e-10	5.12636e-08	0.269423	3	29763124	29768388	-1	protein_coding	rpl27	ribosomal protein L27 [Source:ZFIN;Acc:ZDB-GENE-030131-4343]	9217	8895	10299	6647	8790	9122	8480	7660	8354	7171	8193	11829	10462	9560	10228	9425	9620	8772	6985	6893	6368	10716	9306	9234	8821	8419	8673	8617	8057	8551	7315	10175	5408	10868	7752	8083	9147	6849	9192
ENSDARG00000028982	4.06747e-10	5.24704e-08	0.223801	1	29058143	29149815	1	protein_coding	pcca	propionyl CoA carboxylase, alpha polypeptide [Source:ZFIN;Acc:ZDB-GENE-040718-246]	478	422	587	393	457	411	375	432	442	367	1362	1490	1250	1398	1590	1355	1514	1292	1178	1146	377	543	454	511	492	454	392	407	377	453	1078	1120	773	1400	1035	1120	1349	1026	1322
ENSDARG00000029533	4.13721e-10	5.30736e-08	0.247937	16	17069809	17083831	1	protein_coding	rpl18	ribosomal protein L18 [Source:ZFIN;Acc:ZDB-GENE-040801-165]	13378	12627	15380	10509	13155	14031	12536	11485	12607	10906	11496	15599	13286	12683	13764	13296	13235	11756	9697	9627	9911	15398	14141	14493	13983	13074	13435	12738	12412	13457	9695	13276	7354	15241	10324	10517	12288	9294	12183
ENSDARG00000027750	4.76859e-10	6.08351e-08	0.362317	5	28559758	28577119	1	protein_coding	dpp7	dipeptidyl-peptidase 7 [Source:ZFIN;Acc:ZDB-GENE-050306-16]	413	474	600	383	470	503	385	370	515	450	495	604	441	407	371	492	390	384	331	372	328	510	445	395	367	389	391	309	304	358	452	646	232	579	370	528	465	390	480
ENSDARG00000100543	5.0239e-10	6.37401e-08	0.806038	4	65799260	65808705	1	protein_coding	CT573234.3		9	6	5	4	3	1	9	1	3	4	9	23	17	12	3	1	5	6	3	7	14	10	14	5	6	6	4	6	1	10	14	18	13	44	13	4	17	8	12
ENSDARG00000089888	5.14461e-10	6.49149e-08	-0.368176	12	928925	944403	-1	protein_coding	daglb	diacylglycerol lipase, beta [Source:ZFIN;Acc:ZDB-GENE-070619-2]	212	297	332	178	332	344	320	302	317	387	104	159	114	196	165	262	171	162	149	169	156	262	244	367	357	305	361	377	251	330	143	159	83	173	219	263	223	217	249
ENSDARG00000014690	5.47315e-10	6.86851e-08	0.228226	7	51358745	51364629	-1	protein_coding	rps4x	ribosomal protein S4, X-linked [Source:ZFIN;Acc:ZDB-GENE-040927-19]	23579	22165	25424	16451	21579	22822	19617	19794	21208	19489	19766	27145	23513	22304	23424	22467	23475	21461	17631	17173	14933	24779	20946	22762	22125	20096	21735	21076	19652	21397	17777	21344	12260	24977	17406	18501	20946	17403	20084
ENSDARG00000007320	5.51105e-10	6.87869e-08	0.244771	2	30193943	30198820	-1	protein_coding	rpl7	ribosomal protein L7 [Source:ZFIN;Acc:ZDB-GENE-030131-8654]	21404	20784	24932	17250	21660	22192	21148	18777	20445	17916	18905	26697	21752	22278	23681	22633	21878	19968	16211	15899	15670	26678	23123	23455	23316	21705	21510	20469	19485	20507	15860	21549	12333	25305	17210	17558	20874	15093	20671
ENSDARG00000045401	6.33171e-10	7.86051e-08	-0.192214	24	16996519	17071893	1	protein_coding	mllt10	myeloid/lymphoid or mixed-lineage leukemia; translocated to, 10 [Source:ZFIN;Acc:ZDB-GENE-041114-176]	1132	1104	1223	813	1286	1228	1292	1204	1155	1301	615	814	608	837	790	840	842	908	769	710	728	1063	934	1413	1455	1344	1370	1328	988	1213	643	675	456	868	920	963	1036	940	989
ENSDARG00000079564	6.61661e-10	8.17028e-08	0.327984	2	24600869	24614260	-1	protein_coding	vmhc	ventricular myosin heavy chain [Source:ZFIN;Acc:ZDB-GENE-991123-5]	1339	1381	1713	1224	1280	1223	1304	1194	1075	1214	635	740	647	615	605	498	461	442	381	383	1417	1368	1269	1400	1785	1460	1298	1493	1081	1200	545	711	371	969	617	608	696	554	757
ENSDARG00000056961	6.95564e-10	8.53976e-08	-0.467879	23	20779506	20803812	1	protein_coding	ccdc30	coiled-coil domain containing 30 [Source:ZFIN;Acc:ZDB-GENE-130530-667]	84	66	85	59	130	124	98	121	90	92	55	63	35	83	80	84	109	94	94	93	74	81	60	143	169	111	117	110	78	115	48	44	55	63	85	98	92	82	73
ENSDARG00000067752	7.00137e-10	8.53976e-08	-0.524695	5	41396736	41453917	1	protein_coding	pigl	phosphatidylinositol glycan anchor biosynthesis, class L [Source:ZFIN;Acc:ZDB-GENE-050506-60]	29	27	49	36	64	74	71	60	49	51	25	26	31	43	33	54	41	37	33	28	30	51	47	86	92	83	62	72	52	66	21	33	17	48	55	67	66	34	78
ENSDARG00000013963	7.06276e-10	8.53976e-08	0.356755	23	6703639	6707251	-1	protein_coding	mipb	major intrinsic protein of lens fiber b [Source:ZFIN;Acc:ZDB-GENE-050706-86]	2246	1987	2441	1417	1921	1730	1828	1515	2041	2117	1467	2931	1849	1459	1571	1634	1597	1303	1208	1265	1757	2510	2048	2178	2143	2056	2042	2428	1873	2329	1246	1359	772	1842	1067	1087	1347	1074	1260
ENSDARG00000042905	7.06377e-10	8.53976e-08	0.266121	8	23716883	23721746	1	protein_coding	rpl10a	ribosomal protein L10a [Source:ZFIN;Acc:ZDB-GENE-030131-2025]	18388	17371	18764	12261	16111	16227	16827	12454	17050	15100	14282	19759	16817	16377	17496	17609	15954	15795	11759	12362	12858	20335	18351	17035	17832	16878	15887	17370	14131	17371	13004	16626	9515	18369	13020	13679	15981	11600	15387
ENSDARG00000091524	7.10544e-10	8.5454e-08	0.695188	4	44554856	44570455	-1	protein_coding	znf1031	zinc finger protein 1031 [Source:ZFIN;Acc:ZDB-GENE-110913-121]	28	38	37	38	17	16	14	16	12	8	36	43	29	28	29	16	16	22	8	19	10	20	16	15	18	16	15	7	9	11	12	21	16	18	16	21	10	6	15
ENSDARG00000089159	7.26153e-10	8.68788e-08	-0.579046	4	25617903	25631536	1	protein_coding	si:dkeyp-89c11.2	si:dkeyp-89c11.2 [Source:ZFIN;Acc:ZDB-GENE-041210-202]	46	48	64	48	93	71	73	81	95	88	27	21	23	37	48	52	32	28	37	26	41	51	29	108	63	88	97	57	61	42	14	22	12	18	31	39	42	44	48
ENSDARG00000078784	7.4857e-10	8.90991e-08	-0.25879	17	10410456	10434037	1	protein_coding	mgaa	MGA, MAX dimerization protein a [Source:ZFIN;Acc:ZDB-GENE-030603-1]	749	685	925	787	1022	1033	996	1082	1015	1005	433	565	502	680	653	696	674	574	518	666	690	790	683	1122	1197	1067	1078	825	675	949	483	450	316	636	585	707	791	655	925
ENSDARG00000099614	8.25617e-10	9.77658e-08	-0.301379	14	7955303	7965572	-1	protein_coding	purab	purine-rich element binding protein Ab [Source:ZFIN;Acc:ZDB-GENE-141216-78]	322	337	403	295	478	422	428	469	347	467	289	356	206	447	415	364	418	458	364	375	226	279	284	476	418	391	439	350	285	384	172	208	133	300	313	282	312	258	318
ENSDARG00000089562	8.40869e-10	9.90638e-08	-0.438623	10	21565262	21575024	1	protein_coding	BX957322.1		127	104	109	88	171	162	191	175	165	152	32	34	48	63	48	71	54	77	48	57	79	118	102	147	171	164	150	139	93	129	33	15	15	46	45	34	60	40	71
ENSDARG00000031775	8.53782e-10	1.00075e-07	-0.317751	16	13782648	13790572	-1	protein_coding	ube2s	ubiquitin-conjugating enzyme E2S [Source:ZFIN;Acc:ZDB-GENE-050913-92]	164	141	132	132	185	187	205	192	210	181	237	239	217	306	292	271	338	281	287	294	96	119	116	188	172	178	160	148	150	159	201	260	169	286	345	317	454	314	406
ENSDARG00000010051	8.79361e-10	1.02552e-07	0.311832	8	4704977	4720128	1	protein_coding	ufd1l	ubiquitin fusion degradation 1 like (yeast) [Source:ZFIN;Acc:ZDB-GENE-040718-150]	744	669	961	779	788	782	723	667	594	596	418	598	519	400	459	406	428	336	299	301	561	786	806	671	789	750	685	643	560	733	465	687	303	678	571	598	620	516	603
ENSDARG00000022650	9.34958e-10	1.08488e-07	0.379434	20	25649335	25652586	-1	protein_coding	cyp2ad3	cytochrome P450, family 2, subfamily AD, polypeptide 3 [Source:ZFIN;Acc:ZDB-GENE-041001-156]	2034	1986	2839	1947	2409	2236	1999	1905	2077	1622	1052	1580	1061	909	893	1110	851	755	647	680	1881	2473	2687	2258	2361	1998	1954	2337	1510	2608	665	981	421	1393	680	674	836	708	912
ENSDARG00000041839	9.60049e-10	1.10842e-07	-0.27741	22	35229268	35287631	1	protein_coding	tsc22d2	TSC22 domain family 2 [Source:ZFIN;Acc:ZDB-GENE-031001-12]	411	408	522	330	527	470	487	452	532	574	326	494	372	576	551	541	566	620	465	469	284	489	436	607	720	621	637	516	426	500	430	443	290	703	713	684	690	704	679
ENSDARG00000061052	9.97701e-10	1.14617e-07	-0.344682	10	36532102	36603370	-1	protein_coding	nipblb	nipped-B homolog b (Drosophila) [Source:ZFIN;Acc:ZDB-GENE-030131-6070]	585	471	508	421	609	628	657	707	684	651	794	730	477	985	988	815	1036	971	957	978	331	414	324	692	630	627	661	575	503	648	642	610	480	710	860	888	974	811	999
ENSDARG00000059843	1.00643e-09	1.14846e-07	-0.215512	13	39056209	39102492	1	protein_coding	fam135a	family with sequence similarity 135, member A [Source:ZFIN;Acc:ZDB-GENE-080130-1]	465	440	497	385	603	538	510	547	492	508	335	449	343	542	506	499	486	475	436	462	385	540	436	661	684	541	536	647	407	571	354	332	222	465	497	519	598	494	585
ENSDARG00000079013	1.00965e-09	1.14846e-07	-0.238882	7	47014228	47144181	1	protein_coding	dpy19l3	dpy-19-like 3 (C. elegans) [Source:ZFIN;Acc:ZDB-GENE-100319-1]	433	407	467	389	491	465	522	505	542	572	221	293	203	364	287	316	342	323	330	300	381	468	395	578	622	565	618	548	396	542	239	269	170	364	380	375	463	363	426
ENSDARG00000098401	1.01718e-09	1.15135e-07	0.499324	10	7712560	7714261	1	protein_coding	fam136a	family with sequence similarity 136, member A [Source:ZFIN;Acc:ZDB-GENE-040426-2729]	68	54	65	42	36	30	29	42	45	31	214	202	159	175	212	185	203	232	176	153	36	68	59	44	39	33	35	31	31	35	113	191	97	138	113	116	107	109	101
ENSDARG00000011932	1.0947e-09	1.23306e-07	0.259093	23	9874570	9928653	-1	protein_coding	prkcbp1l	protein kinase C binding protein 1, like [Source:ZFIN;Acc:ZDB-GENE-030131-2199]	615	641	703	502	541	543	482	476	538	477	559	635	637	474	577	614	550	540	443	477	428	692	587	614	697	576	508	587	437	597	602	601	471	1047	783	682	918	657	763
ENSDARG00000102549	1.11309e-09	1.24768e-07	-0.795653	3	1795564	1801212	-1	protein_coding	CR450729.2		10	0	9	2	12	11	28	18	31	19	1	5	4	26	36	8	46	47	29	20	17	15	27	32	59	49	33	31	8	39	3	3	3	9	20	43	10	16	37
ENSDARG00000018961	1.12093e-09	1.2504e-07	0.422703	2	42511955	42525857	-1	protein_coding	gtpbp4	GTP binding protein 4 [Source:ZFIN;Acc:ZDB-GENE-030131-5982]	6719	6323	8487	5782	7213	8226	6347	5904	7086	5851	3194	4666	3485	2291	2336	3049	2353	1872	1949	1559	6597	9894	7934	8481	8915	6533	7533	8032	5976	9529	2225	3347	2057	4536	2649	2406	2439	2537	2389
ENSDARG00000010276	1.18493e-09	1.31545e-07	-0.673321	20	34218939	34224536	-1	protein_coding	ptgs2b	prostaglandin-endoperoxide synthase 2b [Source:ZFIN;Acc:ZDB-GENE-041014-323]	309	266	133	110	520	298	603	535	372	239	1319	1774	1532	3032	2459	4227	2094	2444	2270	2854	176	465	429	699	1400	455	630	1021	1172	527	2159	1075	863	2040	3098	3000	3182	3230	3323
ENSDARG00000042933	1.28388e-09	1.41847e-07	0.339139	18	5653163	5656754	-1	protein_coding	bloc1s6	biogenesis of lysosomal organelles complex-1, subunit 6, pallidin [Source:ZFIN;Acc:ZDB-GENE-070112-1862]	651	609	766	539	704	732	661	578	589	501	447	699	580	485	464	489	445	443	349	302	469	794	721	660	659	657	625	577	641	592	375	463	219	500	293	348	384	307	383
ENSDARG00000000830	1.3061e-09	1.43615e-07	-0.437791	24	37911921	37935591	1	protein_coding	telo2	TEL2, telomere maintenance 2, homolog (S. cerevisiae) [Source:ZFIN;Acc:ZDB-GENE-061103-523]	70	73	75	43	76	104	87	113	93	94	87	79	73	149	113	172	179	126	135	129	38	68	74	97	92	84	111	106	81	92	80	104	56	95	119	138	144	138	135
ENSDARG00000104852	1.33728e-09	1.46347e-07	0.778296	4	35300696	35388384	1	protein_coding	zgc:174698	zgc:174698 [Source:ZFIN;Acc:ZDB-GENE-080204-74]	6	5	11	1	3	1	2	0	1	1	3	9	4	2	3	2	0	4	0	2	2	7	9	2	2	0	3	2	1	2	9	3	11	18	6	1	3	5	5
ENSDARG00000030665	1.37268e-09	1.49512e-07	-0.273473	21	41768899	41805011	-1	protein_coding	TCERG1 (1 of many)	transcription elongation regulator 1 [Source:HGNC Symbol;Acc:HGNC:15630]	277	268	307	197	386	295	303	327	306	364	284	269	235	348	376	368	373	398	285	292	172	304	204	398	448	336	361	329	262	346	308	312	204	341	387	416	438	439	476
ENSDARG00000007576	1.38156e-09	1.49773e-07	0.37974	14	47316814	47323257	-1	protein_coding	crybb1l1	crystallin, beta B1, like 1 [Source:ZFIN;Acc:ZDB-GENE-100112-3]	20604	18963	23810	17135	20574	18501	21182	15666	18314	18708	8639	19695	14724	9724	10179	10441	11231	8463	7582	7806	17467	27964	27789	24066	24430	25542	23763	23035	19403	28915	9617	11892	6300	16475	9369	8024	11004	9129	10733
ENSDARG00000026764	1.43307e-09	1.54631e-07	0.542696	22	37920796	37927972	1	protein_coding	ahsg1	alpha-2-HS-glycoprotein 1 [Source:ZFIN;Acc:ZDB-GENE-041114-50]	590	636	351	316	245	194	204	208	236	220	1340	1639	2249	1389	1637	1627	1321	1334	1053	1026	159	403	342	315	306	213	250	161	184	195	922	1251	613	1588	918	1104	1559	1233	1195
ENSDARG00000099106	1.59694e-09	1.71511e-07	0.314236	11	44725291	44738612	-1	protein_coding	afmid	arylformamidase [Source:ZFIN;Acc:ZDB-GENE-050417-166]	300	310	332	286	258	239	285	267	246	249	158	163	162	181	116	158	153	97	123	131	278	389	317	320	343	317	270	287	288	314	161	207	84	229	146	170	184	139	208
ENSDARG00000038207	1.62227e-09	1.73425e-07	0.187773	11	41324318	41350502	1	protein_coding	aldh4a1	aldehyde dehydrogenase 4 family, member A1 [Source:ZFIN;Acc:ZDB-GENE-040426-1179]	962	897	1150	889	970	926	854	848	827	977	912	1098	963	1036	1040	1060	928	857	835	818	722	1101	800	952	973	929	919	809	642	831	798	861	617	1134	843	1049	1195	848	993
ENSDARG00000100392	1.69114e-09	1.79593e-07	0.279985	19	19154755	19164172	-1	protein_coding	rps18	ribosomal protein S18 [Source:ZFIN;Acc:ZDB-GENE-020419-20]	8310	7670	9667	5923	8337	7887	8038	7363	8019	6629	7919	10625	8656	8864	9268	8376	8594	7729	5883	6099	6763	10421	9291	9051	8732	8477	8340	7916	7717	8014	6558	9465	5397	10218	7352	7094	8952	5620	8532
ENSDARG00000100013	1.69552e-09	1.79593e-07	-0.332842	7	67525899	67574013	1	protein_coding	dhx38	DEAH (Asp-Glu-Ala-His) box polypeptide 38 [Source:ZFIN;Acc:ZDB-GENE-040426-1144]	275	203	228	182	316	286	276	341	344	323	278	316	195	378	354	401	421	380	386	381	176	241	181	309	361	215	322	286	186	325	289	260	178	336	390	393	410	353	417
ENSDARG00000043902	1.87375e-09	1.97565e-07	0.546539	20	1111266	1130439	-1	protein_coding	gabrr1	gamma-aminobutyric acid (GABA) A receptor, rho 1 [Source:ZFIN;Acc:ZDB-GENE-040724-212]	91	109	131	89	116	89	71	82	91	79	42	136	61	45	41	67	31	36	25	39	101	186	150	120	128	138	99	122	109	126	43	63	26	68	29	29	36	38	39
ENSDARG00000016809	1.97884e-09	2.0765e-07	-0.281654	1	55165901	55195527	-1	protein_coding	prkacab	protein kinase, cAMP-dependent, catalytic, alpha, genome duplicate b [Source:ZFIN;Acc:ZDB-GENE-040801-208]	241	228	261	181	279	251	309	269	255	283	266	322	240	490	398	413	403	407	355	370	139	213	208	217	281	239	247	245	191	226	238	236	142	252	320	359	431	347	365
ENSDARG00000086494	1.98739e-09	2.0765e-07	0.528991	15	820733	828548	1	protein_coding	znf970	zinc finger protein 970 [Source:ZFIN;Acc:ZDB-GENE-131121-32]	42	22	36	30	28	31	24	28	20	26	48	50	30	34	32	29	39	25	15	21	36	42	34	28	28	26	34	22	24	24	35	42	24	58	40	25	34	26	36
ENSDARG00000104567	2.11152e-09	2.19627e-07	-0.489788	KN150487.1	499	8649	1	protein_coding	KDM5A	lysine demethylase 5A [Source:HGNC Symbol;Acc:HGNC:9886]	135	107	143	98	200	218	163	185	150	172	91	174	137	179	178	222	196	261	177	137	44	137	103	218	211	170	214	231	169	176	145	128	102	202	203	260	234	346	258
ENSDARG00000086911	2.16115e-09	2.23781e-07	0.387245	9	30437825	30448766	-1	protein_coding	si:dkey-100n23.5	si:dkey-100n23.5 [Source:ZFIN;Acc:ZDB-GENE-070912-347]	174	182	249	212	231	186	181	178	144	150	103	156	135	110	103	127	87	102	72	77	130	232	258	183	176	154	182	133	120	172	98	120	64	173	97	113	142	107	134
ENSDARG00000101502	2.20824e-09	2.27636e-07	-0.778185	25	30362088	30365981	-1	protein_coding	CR753816.1		4	5	8	9	15	34	31	28	36	9	8	3	5	23	25	11	39	19	28	18	3	4	2	15	46	0	12	14	14	16	1	2	2	2	9	12	7	1	6
ENSDARG00000043972	2.31284e-09	2.37078e-07	-0.34556	17	12853222	12865577	1	protein_coding	ppp2r3c	protein phosphatase 2, regulatory subunit B'', gamma [Source:ZFIN;Acc:ZDB-GENE-040426-715]	211	192	314	233	320	290	322	319	282	262	66	116	76	115	142	129	147	101	88	100	197	241	236	330	377	384	287	312	249	317	92	101	57	137	165	176	191	169	222
ENSDARG00000098464	2.32037e-09	2.37078e-07	0.522772	KN149696.1	57065	67873	-1	protein_coding	CABZ01060490.1		44	20	28	23	26	23	22	15	19	17	41	37	43	36	39	32	31	39	25	26	28	40	37	29	32	31	26	25	15	25	42	71	37	86	51	51	39	35	45
ENSDARG00000098582	2.38069e-09	2.4217e-07	0.723781	4	45987326	46105351	1	protein_coding	znf1040	zinc finger protein 1040 [Source:ZFIN;Acc:ZDB-GENE-141210-11]	13	28	41	21	8	14	6	14	17	14	49	38	32	26	28	38	24	8	8	14	15	14	11	8	9	6	6	7	4	6	13	27	8	27	17	20	14	8	12
ENSDARG00000053875	2.43474e-09	2.46582e-07	0.387233	21	39140703	39149628	1	protein_coding	cryba1b	crystallin, beta A1b [Source:ZFIN;Acc:ZDB-GENE-040718-326]	15932	14022	16550	10081	13648	12807	13316	11136	13108	13656	6612	16301	11447	7452	8487	8313	8594	7375	6417	5834	11153	20757	18479	15977	16150	15390	15266	17659	14954	17742	7290	9423	4556	10586	6799	6423	7882	6410	7677
ENSDARG00000033182	2.51685e-09	2.53784e-07	-0.335567	19	31751992	31754537	-1	protein_coding	arl4ab	ADP-ribosylation factor-like 4ab [Source:ZFIN;Acc:ZDB-GENE-030219-167]	203	206	216	209	306	289	323	334	268	265	205	225	257	359	338	302	269	274	260	232	187	256	258	354	438	417	344	351	289	279	237	175	135	230	273	285	349	350	368
ENSDARG00000087164	2.66929e-09	2.67986e-07	0.410881	9	22433668	22470616	-1	protein_coding	crygm2d4	crystallin, gamma M2d4 [Source:ZFIN;Acc:ZDB-GENE-060918-3]	5273	4632	5706	3815	5324	4767	5079	3883	4566	4560	2301	5486	3566	2585	2934	2707	3005	2318	2071	1944	4012	7649	6391	3949	5477	5119	5030	5700	4975	4994	2110	3068	1570	2992	2097	1953	2435	1651	2425
ENSDARG00000096026	2.83951e-09	2.8384e-07	0.775852	4	57489608	57495604	1	protein_coding	si:dkey-4e4.1	si:dkey-4e4.1 [Source:ZFIN;Acc:ZDB-GENE-110914-73]	3	9	12	6	1	6	4	2	1	2	5	12	9	6	2	2	6	0	1	3	7	6	7	3	3	4	4	1	4	0	7	20	4	12	6	5	6	5	5
ENSDARG00000075569	2.86643e-09	2.85297e-07	-0.177392	6	33896682	33913271	1	protein_coding	gpbp1l1	GC-rich promoter binding protein 1-like 1 [Source:ZFIN;Acc:ZDB-GENE-031118-220]	789	702	820	566	915	943	859	898	935	921	792	846	716	965	916	932	969	1006	878	857	628	823	680	1011	1123	954	981	887	718	929	727	819	471	893	957	1081	1115	902	1034
ENSDARG00000061763	3.07097e-09	3.04342e-07	0.438928	18	5677221	5689489	-1	protein_coding	spata5l1	spermatogenesis associated 5-like 1 [Source:ZFIN;Acc:ZDB-GENE-060929-204]	147	152	189	124	130	139	81	103	130	99	130	183	101	133	96	115	112	134	130	65	87	207	154	134	135	97	127	150	115	152	142	148	84	189	109	107	122	125	126
ENSDARG00000070511	3.0874e-09	3.04663e-07	0.326605	11	25497862	25512444	1	protein_coding	si:dkey-183j2.10	si:dkey-183j2.10 [Source:ZFIN;Acc:ZDB-GENE-130530-729]	562	576	602	520	603	521	636	480	444	492	377	416	468	351	338	355	324	397	264	337	497	652	462	496	612	463	500	553	412	621	325	360	181	490	256	298	329	261	339
ENSDARG00000102184	3.26127e-09	3.20451e-07	-0.216229	2	4233463	4320343	1	protein_coding	mib1	mindbomb E3 ubiquitin protein ligase 1 [Source:ZFIN;Acc:ZDB-GENE-030404-2]	610	595	572	434	688	633	602	643	644	678	410	537	376	575	524	553	551	622	524	531	407	634	487	769	842	734	739	719	625	627	423	446	275	590	579	565	727	654	693
ENSDARG00000099709	3.41778e-09	3.34406e-07	-0.220701	23	893900	903470	-1	protein_coding	rhoac	ras homolog gene family, member Ac [Source:ZFIN;Acc:ZDB-GENE-040426-2665]	512	499	587	435	693	700	651	631	599	637	506	641	635	773	755	790	791	719	551	586	432	654	568	671	766	674	697	664	642	695	588	711	385	737	945	1030	1040	852	1052
ENSDARG00000039489	3.57285e-09	3.48104e-07	-0.254269	15	28498787	28547670	-1	protein_coding	git1	G protein-coupled receptor kinase interacting ArfGAP 1 [Source:ZFIN;Acc:ZDB-GENE-100408-5]	293	257	265	215	342	321	318	311	309	322	267	302	234	351	382	374	341	344	343	296	202	272	236	419	435	356	361	386	247	369	215	250	215	310	318	371	397	302	402
ENSDARG00000007601	3.60384e-09	3.49648e-07	0.291657	11	18398654	18442200	-1	protein_coding	zmynd8	zinc finger, MYND-type containing 8 [Source:ZFIN;Acc:ZDB-GENE-041119-1]	303	226	348	211	282	266	221	231	222	247	218	240	199	205	197	193	206	193	189	190	195	294	254	291	273	250	234	254	153	252	211	224	156	338	213	198	227	151	269
ENSDARG00000032256	3.78451e-09	3.65641e-07	-0.40007	17	14910168	14958451	-1	protein_coding	txndc16	thioredoxin domain containing 16 [Source:ZFIN;Acc:ZDB-GENE-100712-1]	68	65	72	59	95	101	98	94	93	90	51	57	43	111	58	89	108	89	67	81	66	83	51	112	106	115	97	101	75	101	74	61	52	93	98	97	107	121	116
ENSDARG00000100965	3.86499e-09	3.7186e-07	-0.240211	8	43673372	43733984	-1	protein_coding	ep400	E1A binding protein p400 [Source:ZFIN;Acc:ZDB-GENE-081104-186]	894	868	855	667	995	1057	977	1201	1086	1117	803	981	767	1047	951	1143	1085	1083	1104	970	608	820	702	1185	1232	1051	1095	1067	734	1096	815	818	546	1079	925	1198	1217	1175	1197
ENSDARG00000052816	4.15818e-09	3.98409e-07	0.345803	3	40119071	40134213	-1	protein_coding	shmt1	serine hydroxymethyltransferase 1 (soluble) [Source:ZFIN;Acc:ZDB-GENE-040426-1558]	688	637	972	560	629	587	520	486	563	466	1220	1195	958	1269	1189	1148	1102	1093	905	982	441	735	695	624	622	617	457	582	536	574	1074	1321	995	1506	1197	1292	1293	851	1091
ENSDARG00000024548	4.58374e-09	4.36043e-07	0.40335	10	44195430	44204668	1	protein_coding	cryba4	crystallin, beta A4 [Source:ZFIN;Acc:ZDB-GENE-050522-143]	12819	11708	13557	8772	11850	11671	11449	9796	11210	11202	5647	14094	9997	6409	7027	6681	7369	6053	5282	4758	9131	16178	15632	13507	13517	12327	12266	13803	12175	13601	5472	8317	3471	8816	4879	4960	6203	5370	5634
ENSDARG00000045586	4.58874e-09	4.36043e-07	-0.646302	25	30847374	30856036	-1	protein_coding	zgc:172145	zgc:172145 [Source:ZFIN;Acc:ZDB-GENE-080516-9]	27	14	13	26	28	16	19	38	26	26	26	23	12	60	57	44	68	83	40	40	15	14	7	35	32	36	31	19	23	16	22	29	17	30	58	69	63	49	52
ENSDARG00000010572	4.64629e-09	4.38798e-07	-0.542637	8	2547525	2557783	-1	protein_coding	slc25a25a	solute carrier family 25 (mitochondrial carrier; phosphate carrier), member 25a [Source:ZFIN;Acc:ZDB-GENE-040426-2396]	692	510	916	557	1440	1105	1115	1456	897	924	712	1209	965	2861	3120	2414	1732	2712	1960	2249	656	1024	746	1134	1325	1089	1348	1054	795	740	1477	964	827	1012	1751	1874	1674	2339	1642
ENSDARG00000016154	4.65574e-09	4.38798e-07	-0.371567	17	37845032	37848280	-1	protein_coding	zfp36l1a	zinc finger protein 36, C3H type-like 1a [Source:ZFIN;Acc:ZDB-GENE-030131-9860]	763	830	798	691	1330	1108	892	1220	1070	1027	907	834	905	1777	1415	1423	1052	1344	1081	899	565	979	849	1216	1702	1227	1233	806	951	1122	1168	1002	600	1203	1246	1717	1614	1875	1604
ENSDARG00000061728	4.7759e-09	4.48294e-07	-0.689946	19	31989536	31992070	1	protein_coding	acot13	acyl-CoA thioesterase 13 [Source:ZFIN;Acc:ZDB-GENE-060503-437]	12	11	16	8	10	23	15	23	23	17	15	27	17	63	81	51	70	54	33	40	12	11	7	25	18	9	15	10	8	12	14	14	10	19	44	53	66	23	65
ENSDARG00000041925	4.91569e-09	4.57886e-07	0.362434	9	11583156	11589229	-1	protein_coding	cryba2b	crystallin, beta A2b [Source:ZFIN;Acc:ZDB-GENE-040718-324]	7666	6844	8655	5694	7629	6849	7234	5765	7074	6828	3320	8207	5149	4027	4744	4253	4469	3775	3125	3033	5963	9446	8593	7952	8163	7504	7307	8200	6788	7808	2735	3799	2046	4191	2701	2475	3288	2175	3230
ENSDARG00000003681	4.91775e-09	4.57886e-07	0.24841	20	18803168	18814366	1	protein_coding	eif5	eukaryotic translation initiation factor 5 [Source:ZFIN;Acc:ZDB-GENE-030131-975]	2193	1840	2642	1748	1984	1945	1919	1770	1826	1822	3017	2926	2346	2914	3218	2845	2931	2703	2273	2398	1697	2324	2339	2098	2304	1896	2028	2018	1693	2349	2873	3689	2330	3827	3036	3360	3348	2785	3419
ENSDARG00000022280	4.99381e-09	4.61506e-07	0.218994	19	7234041	7251749	1	protein_coding	brd2a	bromodomain containing 2a [Source:ZFIN;Acc:ZDB-GENE-990415-248]	993	943	1218	750	1057	929	971	869	862	983	1070	1453	1119	1060	1101	1202	1163	1046	998	923	815	1160	1019	1124	1234	1093	1180	1086	825	1036	1119	1314	794	1450	1037	1266	1312	985	1348
ENSDARG00000104899	4.9966e-09	4.61506e-07	-0.763466	8	7789613	7809486	1	processed_transcript	si:dkey-242k1.4	si:dkey-242k1.4 [Source:ZFIN;Acc:ZDB-GENE-081104-388]	8	8	5	8	44	38	24	3	38	55	46	59	24	187	190	128	86	248	87	57	2	1	3	7	6	6	9	3	7	3	1	2	0	0	1	0	4	3	2
ENSDARG00000007413	5.29937e-09	4.87521e-07	-0.289437	4	1797785	1835034	-1	protein_coding	arid2	AT rich interactive domain 2 (ARID, RFX-like) [Source:ZFIN;Acc:ZDB-GENE-030131-6311]	591	535	520	380	618	669	577	607	645	625	432	472	390	617	646	593	677	660	636	518	261	495	375	641	665	640	606	638	440	599	425	403	336	639	647	601	687	646	648
ENSDARG00000087765	5.45169e-09	4.99543e-07	0.447618	9	22498969	22500433	-1	protein_coding	crygm2d10	crystallin, gamma M2d10 [Source:ZFIN;Acc:ZDB-GENE-071004-96]	9135	8603	10393	6324	9072	7310	9605	7430	8361	7439	3793	9620	6932	4467	5064	3795	4462	3350	2886	2839	7040	13614	12418	10424	10276	10150	10154	10511	9429	10068	3853	6015	2723	6438	3701	3631	4625	3149	4408
ENSDARG00000086098	5.66739e-09	5.17256e-07	-0.556506	23	20909897	20917999	1	protein_coding	ERRFI1 (1 of many)	ERBB receptor feedback inhibitor 1 [Source:HGNC Symbol;Acc:HGNC:18185]	397	358	457	434	1031	756	842	818	628	463	215	367	282	981	831	672	491	533	387	438	360	592	574	719	1065	888	849	696	658	484	561	246	220	421	559	486	716	697	723
ENSDARG00000032326	5.77448e-09	5.24955e-07	0.321982	16	4865786	4878382	1	protein_coding	mecr	mitochondrial trans-2-enoyl-CoA reductase [Source:ZFIN;Acc:ZDB-GENE-050417-399]	151	129	201	140	141	130	135	122	150	99	92	101	94	81	91	98	105	85	76	74	139	187	192	154	153	156	155	137	113	175	112	134	70	168	118	105	158	120	132
ENSDARG00000011740	5.91846e-09	5.35934e-07	-0.234222	19	10380077	10405393	-1	protein_coding	u2af2b	U2 small nuclear RNA auxiliary factor 2b [Source:ZFIN;Acc:ZDB-GENE-040426-1881]	643	588	632	476	812	779	830	791	765	776	1526	1464	1226	1848	1839	1848	1910	1810	1467	1437	457	608	589	913	892	893	857	798	706	848	1196	1503	936	1559	1793	1584	1913	1590	1897
ENSDARG00000093612	6.169e-09	5.56439e-07	0.582725	14	10301432	10311979	-1	protein_coding	si:dkey-92i17.2	si:dkey-92i17.2 [Source:ZFIN;Acc:ZDB-GENE-030131-6759]	36	21	42	35	22	21	24	34	22	13	108	104	129	62	72	73	78	51	45	55	25	50	31	25	43	24	32	14	30	17	118	194	127	140	144	127	104	84	206
ENSDARG00000061770	6.31109e-09	5.6704e-07	0.304779	24	36022923	36042293	1	protein_coding	abcd4	ATP-binding cassette, sub-family D (ALD), member 4 [Source:ZFIN;Acc:ZDB-GENE-050517-30]	182	153	179	146	157	138	152	145	152	111	123	143	117	115	128	121	112	108	87	96	130	178	148	155	130	126	164	153	118	126	108	130	59	190	98	118	146	123	126
ENSDARG00000098270	6.50978e-09	5.82625e-07	0.717892	4	42005580	42013350	1	protein_coding	znf1053	zinc finger protein 1053 [Source:ZFIN;Acc:ZDB-GENE-121214-1]	11	11	7	7	5	4	14	6	2	3	26	24	21	12	13	4	5	9	14	12	12	20	12	7	6	7	8	5	12	6	19	30	20	24	12	27	12	12	12
ENSDARG00000094400	6.57642e-09	5.86317e-07	0.757655	16	41876552	41888736	1	protein_coding	si:dkey-199f5.6	si:dkey-199f5.6 [Source:ZFIN;Acc:ZDB-GENE-100922-107]	0	14	14	8	5	3	6	3	2	4	1	9	12	3	5	7	5	2	5	0	25	19	14	9	5	8	7	4	7	2	13	27	8	14	3	5	4	10	10
ENSDARG00000021557	6.60672e-09	5.86753e-07	-0.302731	12	269291	273340	-1	protein_coding	wdr45b	WD repeat domain 45B [Source:ZFIN;Acc:ZDB-GENE-040426-863]	523	582	576	361	676	710	632	594	620	566	208	345	247	357	380	396	416	395	301	328	266	497	467	705	681	645	657	634	530	714	230	233	163	260	262	301	369	360	391
ENSDARG00000013734	6.65593e-09	5.87189e-07	-0.398632	16	42925929	42939674	1	protein_coding	polr3glb	polymerase (RNA) III (DNA directed) polypeptide G like b [Source:ZFIN;Acc:ZDB-GENE-041010-32]	107	109	113	103	170	143	171	164	172	147	59	107	80	142	139	148	161	115	97	84	74	94	88	175	182	178	138	120	160	150	131	116	73	165	155	133	206	134	206
ENSDARG00000005972	6.66249e-09	5.87189e-07	-0.363583	18	15327407	15360959	-1	protein_coding	ric8b	RIC8 guanine nucleotide exchange factor B [Source:ZFIN;Acc:ZDB-GENE-030131-6435]	231	223	235	181	255	269	207	257	255	257	242	286	259	369	312	409	460	572	354	345	130	194	179	248	292	222	286	242	243	240	219	165	101	245	305	328	348	320	390
ENSDARG00000020448	7.08342e-09	6.21914e-07	0.369462	17	51135386	51140702	1	protein_coding	adi1	acireductone dioxygenase 1 [Source:ZFIN;Acc:ZDB-GENE-030131-2799]	226	173	253	180	238	213	194	213	220	150	288	266	332	264	236	261	265	222	168	167	170	277	322	195	227	204	198	177	156	200	194	239	171	273	184	201	238	201	296
ENSDARG00000027826	7.13197e-09	6.23804e-07	-0.52264	1	31608916	31653097	1	protein_coding	pudp	pseudouridine 5'-phosphatase [Source:ZFIN;Acc:ZDB-GENE-050522-36]	53	43	66	55	51	93	43	63	74	68	63	54	62	89	85	98	90	83	62	80	18	38	22	87	93	87	80	74	66	71	43	61	23	69	79	72	132	84	120
ENSDARG00000016421	7.74773e-09	6.75105e-07	-0.749013	9	22201043	22201950	1	protein_coding	crygm1	crystallin, gamma M1 [Source:ZFIN;Acc:ZDB-GENE-050516-5]	7	1	5	4	1	22	21	6	14	18	12	73	12	71	138	46	99	120	40	65	9	8	11	12	19	17	9	29	9	17	26	20	16	21	121	86	116	98	101
ENSDARG00000004587	7.89333e-09	6.85206e-07	0.238669	5	23092694	23102148	1	protein_coding	kat5a	K(lysine) acetyltransferase 5a [Source:ZFIN;Acc:ZDB-GENE-040718-57]	586	593	749	557	653	674	637	551	518	587	254	336	305	263	237	305	246	228	197	192	594	778	679	701	757	659	729	692	558	701	229	287	149	387	239	252	327	244	311
ENSDARG00000019205	8.158e-09	7.0553e-07	-0.230622	23	18460646	18489529	-1	protein_coding	fam120c	family with sequence similarity 120C [Source:ZFIN;Acc:ZDB-GENE-090313-228]	1415	1180	1405	1185	1812	1608	1616	1764	1766	1668	2152	2068	1724	2933	2726	2457	2782	2505	2443	2515	980	1308	1145	1839	1911	1734	1713	1596	1102	1633	1609	1671	1243	2071	2126	2278	2625	1918	2323
ENSDARG00000037057	8.33038e-09	7.17749e-07	0.264994	6	8078912	8092914	1	protein_coding	gcdha	glutaryl-CoA dehydrogenase a [Source:ZFIN;Acc:ZDB-GENE-040426-1855]	1275	1266	1762	1243	1488	1435	1284	1230	1060	1192	1289	1638	1509	1539	1552	1509	1402	1479	1128	1068	1074	1521	1598	1310	1474	1209	1221	1268	1002	1382	1148	1607	1020	1581	1415	1376	1528	1226	1443
ENSDARG00000023217	8.52548e-09	7.31828e-07	-0.457264	2	43309753	43347177	-1	protein_coding	crema	cAMP responsive element modulator a [Source:ZFIN;Acc:ZDB-GENE-030131-7031]	334	360	453	374	636	661	545	593	467	439	225	455	197	576	442	723	463	531	491	471	354	569	440	626	932	530	771	594	439	469	373	218	257	496	646	622	729	672	581
ENSDARG00000010918	8.81046e-09	7.52049e-07	-0.364771	3	54790744	54825140	-1	protein_coding	nprl3	NPR3-like, GATOR1 complex subunit [Source:ZFIN;Acc:ZDB-GENE-030131-1348]	137	121	119	119	191	162	146	162	146	139	63	92	71	94	115	115	107	82	80	102	84	81	65	154	140	104	151	104	102	110	65	60	31	100	118	114	138	100	133
ENSDARG00000060016	8.82618e-09	7.52049e-07	-0.26069	14	50164584	50226850	1	protein_coding	nsd1a	nuclear receptor binding SET domain protein 1a [Source:ZFIN;Acc:ZDB-GENE-080519-3]	531	485	461	350	560	522	491	573	544	562	391	427	329	553	515	514	558	559	484	463	315	395	292	516	655	544	600	484	310	537	282	294	199	422	403	439	426	419	489
ENSDARG00000068755	8.86716e-09	7.52763e-07	0.31596	10	35058926	35067642	1	protein_coding	exosc8	exosome component 8 [Source:ZFIN;Acc:ZDB-GENE-030131-1736]	132	107	193	123	128	136	119	123	122	100	225	250	214	224	274	231	214	195	172	166	92	136	136	119	101	106	92	95	82	108	149	195	123	225	168	165	208	146	185
ENSDARG00000098447	8.92706e-09	7.55072e-07	0.650103	4	36350259	36465216	1	protein_coding	BX321873.1		21	14	19	10	21	9	23	12	17	13	23	33	39	23	16	14	16	11	5	15	27	32	32	26	26	18	22	22	14	13	28	63	27	53	29	22	36	10	26
ENSDARG00000102008	8.98008e-09	7.56785e-07	0.66675	4	32181085	32214101	-1	protein_coding	si:dkey-72l17.6	si:dkey-72l17.6 [Source:ZFIN;Acc:ZDB-GENE-110913-49]	16	15	19	14	7	5	9	8	7	5	18	20	32	9	18	21	19	15	12	14	10	11	6	7	13	6	12	7	6	7	18	26	15	45	12	18	15	10	25
ENSDARG00000056089	9.30598e-09	7.81398e-07	-0.360418	20	26103444	26125834	1	protein_coding	nrbp1	nuclear receptor binding protein 1 [Source:ZFIN;Acc:ZDB-GENE-041001-146]	286	208	336	223	369	280	359	392	347	375	364	280	250	599	548	487	544	585	513	447	220	349	275	474	467	420	373	338	288	380	347	391	294	364	566	540	595	490	587
ENSDARG00000003584	9.37265e-09	7.84144e-07	0.345186	20	35558857	35568200	-1	protein_coding	pla2g7	phospholipase A2, group VII (platelet-activating factor acetylhydrolase, plasma) [Source:ZFIN;Acc:ZDB-GENE-040426-2248]	395	372	533	407	454	434	470	392	350	339	654	736	826	547	499	733	507	480	411	541	371	516	549	438	553	367	502	433	348	464	784	921	448	1230	703	859	842	601	975
ENSDARG00000079780	1.00148e-08	8.34845e-07	-0.175707	5	61136336	61158160	1	protein_coding	HNRNPUL1 (1 of many)	heterogeneous nuclear ribonucleoprotein U like 1 [Source:HGNC Symbol;Acc:HGNC:17011]	1785	1707	1996	1407	2097	2083	2124	1989	2033	1880	1723	2028	1395	2291	2186	2302	2327	2137	1928	2031	1351	1802	1546	2124	2396	2152	2288	2210	1638	2178	1854	1730	1146	2259	2266	2139	2522	2269	2678
ENSDARG00000036629	1.01126e-08	8.3996e-07	0.269557	21	33418568	33422984	1	protein_coding	rps14	ribosomal protein S14 [Source:ZFIN;Acc:ZDB-GENE-030131-8631]	11469	11192	12756	8152	11077	11031	10772	9791	10373	9227	9924	14453	12630	11172	12233	11053	11264	11006	8525	8408	7193	12433	12182	11574	11097	10192	10483	10988	10316	10164	8273	11538	6033	12800	8437	8345	10346	7901	9751
ENSDARG00000038005	1.0249e-08	8.48243e-07	-0.229027	3	30323507	30357273	-1	protein_coding	med25	mediator complex subunit 25 [Source:ZFIN;Acc:ZDB-GENE-040426-2850]	199	168	189	148	224	214	205	237	221	223	250	280	275	324	394	334	357	358	285	272	141	225	168	271	272	264	247	219	191	249	214	256	167	292	343	346	362	322	418
ENSDARG00000104374	1.0461e-08	8.62644e-07	-0.290053	7	71345104	71469295	1	protein_coding	smchd1	structural maintenance of chromosomes flexible hinge domain containing 1 [Source:ZFIN;Acc:ZDB-GENE-050211-6]	181	191	191	141	267	277	320	217	256	204	184	210	177	282	263	236	291	272	223	249	181	260	208	337	358	300	317	307	235	288	254	251	132	335	296	336	399	326	377
ENSDARG00000014148	1.04977e-08	8.62644e-07	-0.370584	5	32687458	32694594	1	protein_coding	med22	mediator complex subunit 22 [Source:ZFIN;Acc:ZDB-GENE-040625-156]	62	50	55	44	86	59	68	78	75	71	146	131	114	203	228	217	246	226	184	177	44	61	51	87	108	92	77	55	82	86	107	153	97	184	212	193	206	155	209
ENSDARG00000099148	1.09441e-08	8.96132e-07	-0.445346	9	426759	434282	1	protein_coding	bzw1b	basic leucine zipper and W2 domains 1b [Source:ZFIN;Acc:ZDB-GENE-040426-2881]	1272	1049	1463	1116	2500	1655	1979	2235	1827	1473	1537	2478	2426	4627	3997	3744	3312	3984	2912	2920	1073	1860	1965	2568	2938	2499	3438	2586	2111	1452	2280	1417	1553	2457	2369	2919	3577	2806	3391
ENSDARG00000040988	1.10377e-08	8.99064e-07	0.257547	16	12345335	12364092	1	protein_coding	tpi1b	triosephosphate isomerase 1b [Source:ZFIN;Acc:ZDB-GENE-020416-4]	3894	3883	4580	3096	3213	3069	3436	3110	3341	3070	3598	4226	4944	4875	4753	5010	4759	4140	2992	3646	3035	4744	3909	4307	3827	3779	3710	3494	3460	3612	4813	4615	3228	6137	4761	4968	5614	3968	4939
ENSDARG00000045421	1.10577e-08	8.99064e-07	-0.300129	2	31855224	31870130	1	protein_coding	stard3nl	STARD3 N-terminal like [Source:ZFIN;Acc:ZDB-GENE-040718-4]	175	178	224	172	224	178	248	196	228	250	107	136	129	191	179	207	226	182	142	174	136	204	158	260	240	230	243	192	182	215	143	139	82	195	207	211	265	209	301
ENSDARG00000095897	1.13028e-08	9.15763e-07	0.325758	6	49894835	49903487	-1	protein_coding	atp5e	ATP synthase, H+ transporting, mitochondrial F1 complex, epsilon subunit [Source:ZFIN;Acc:ZDB-GENE-110411-22]	1102	1064	1154	786	1041	903	779	776	786	852	784	1112	1043	1000	1198	1032	998	914	685	698	669	1252	1039	1003	993	760	741	803	753	665	987	1307	742	1284	1098	853	1300	820	1267
ENSDARG00000096152	1.23046e-08	9.93447e-07	0.693406	4	57611745	57619388	1	protein_coding	si:dkey-149m13.4	si:dkey-149m13.4 [Source:ZFIN;Acc:ZDB-GENE-110914-34]	15	15	11	8	5	11	5	10	10	4	26	17	36	21	24	14	39	9	8	10	15	24	13	8	11	5	11	11	4	5	25	29	23	52	12	20	20	14	19
ENSDARG00000101492	1.26339e-08	1.01648e-06	0.627772	4	29480176	29488158	-1	protein_coding	CR847895.3		29	31	63	53	27	32	19	25	14	31	53	53	27	27	37	32	19	15	15	7	41	53	42	41	28	44	33	21	30	20	34	70	37	69	54	60	40	32	50
ENSDARG00000008703	1.2769e-08	1.02378e-06	0.374762	8	53981770	53999263	1	protein_coding	apeh	acylaminoacyl-peptide hydrolase [Source:ZFIN;Acc:ZDB-GENE-030131-9870]	375	318	472	330	277	315	243	230	293	290	224	394	411	337	226	374	198	210	294	308	291	491	409	341	383	333	368	326	309	370	401	449	251	505	382	433	454	377	439
ENSDARG00000010981	1.28392e-08	1.02585e-06	-0.334802	16	39246695	39283419	1	protein_coding	zdhhc3a	zinc finger, DHHC-type containing 3a [Source:ZFIN;Acc:ZDB-GENE-040718-484]	153	120	118	110	168	181	178	204	163	183	137	115	110	195	156	176	200	184	140	170	108	152	103	194	245	232	227	156	122	190	122	148	95	158	172	190	202	163	200
ENSDARG00000095236	1.30051e-08	1.03552e-06	-0.446012	22	13686657	13691808	-1	processed_transcript	si:ch73-110p20.1	si:ch73-110p20.1 [Source:ZFIN;Acc:ZDB-GENE-081030-16]	361	233	257	255	665	340	563	396	438	417	172	414	226	317	361	361	347	391	380	353	356	427	347	564	648	710	602	599	549	435	163	249	166	319	304	376	431	395	453
ENSDARG00000011537	1.43431e-08	1.13813e-06	-0.525768	5	69083284	69104282	1	protein_coding	ugt2a5	UDP glucuronosyltransferase 2 family, polypeptide A5 [Source:ZFIN;Acc:ZDB-GENE-060929-796]	30	42	58	28	48	73	99	76	64	71	33	37	39	56	62	65	78	53	51	31	39	54	41	102	90	83	71	76	54	84	36	41	21	64	86	48	56	51	104
ENSDARG00000054150	1.47004e-08	1.16226e-06	0.426459	20	37391233	37395395	1	protein_coding	cx23	connexin 23 [Source:ZFIN;Acc:ZDB-GENE-050320-121]	83	73	81	53	54	62	53	56	56	48	51	95	50	54	54	48	73	41	38	37	60	78	75	71	75	60	66	72	43	85	43	46	32	73	40	33	39	35	53
ENSDARG00000078055	1.47478e-08	1.16226e-06	-0.446685	7	28809534	28823155	1	protein_coding	acd	adrenocortical dysplasia homolog [Source:ZFIN;Acc:ZDB-GENE-081022-45]	73	41	75	51	97	97	106	98	72	106	57	38	55	64	73	80	66	55	55	60	45	80	36	116	99	87	117	120	63	91	40	50	31	61	65	63	87	86	87
ENSDARG00000016994	1.50699e-08	1.1836e-06	-0.29891	1	44009414	44036628	1	protein_coding	ssrp1b	structure specific recognition protein 1b [Source:ZFIN;Acc:ZDB-GENE-041008-209]	217	166	223	145	269	223	224	225	223	237	78	100	98	140	144	167	139	138	115	115	111	135	88	161	192	144	158	130	101	152	68	65	54	102	122	103	133	108	133
ENSDARG00000092979	1.51293e-08	1.18424e-06	-0.245069	5	40876290	40885056	1	protein_coding	pias2	protein inhibitor of activated STAT, 2 [Source:ZFIN;Acc:ZDB-GENE-060424-1]	321	253	346	238	378	424	433	378	357	409	241	243	234	311	291	330	326	305	245	297	252	320	273	433	419	396	373	371	313	406	204	266	181	326	316	363	401	293	419
ENSDARG00000069269	1.56662e-08	1.22212e-06	-0.414742	13	32449932	32495797	-1	protein_coding	wdr35	WD repeat domain 35 [Source:ZFIN;Acc:ZDB-GENE-060810-148]	206	195	292	199	235	272	232	375	284	292	117	110	82	182	195	166	204	173	181	151	144	190	167	299	384	247	332	177	259	297	100	105	74	116	175	184	162	182	169
ENSDARG00000037501	1.61143e-08	1.25284e-06	0.400075	15	44416693	44442236	-1	protein_coding	aasdhppt	aminoadipate-semialdehyde dehydrogenase-phosphopantetheinyl transferase [Source:ZFIN;Acc:ZDB-GENE-050913-36]	87	78	151	84	87	106	68	63	81	75	58	76	82	59	64	66	63	53	52	52	66	123	104	85	88	79	69	72	77	69	71	92	54	105	79	90	72	72	66
ENSDARG00000102407	1.62855e-08	1.26191e-06	-0.434709	1	11822	16373	1	protein_coding	cep97	centrosomal protein 97 [Source:ZFIN;Acc:ZDB-GENE-031030-11]	38	35	52	36	45	70	67	58	70	61	89	166	100	189	190	165	186	203	146	137	16	41	41	67	67	72	66	76	65	73	109	117	67	109	148	152	159	172	152
ENSDARG00000097061	1.64274e-08	1.26865e-06	0.731584	24	39737317	39745959	1	antisense	si:dkey-161j23.9	si:dkey-161j23.9 [Source:ZFIN;Acc:ZDB-GENE-131120-101]	30	18	28	18	13	4	8	6	6	9	11	16	5	5	1	2	3	3	9	4	135	83	120	70	33	38	116	82	77	80	47	11	20	64	13	29	30	27	5
ENSDARG00000069852	1.66361e-08	1.28048e-06	0.378486	15	4964392	4978796	-1	protein_coding	lipt2	lipoyl(octanoyl) transferase 2 (putative) [Source:ZFIN;Acc:ZDB-GENE-060312-18]	119	130	146	144	134	131	105	133	96	143	112	112	107	105	69	79	79	80	77	53	96	156	141	126	154	120	118	131	107	105	57	81	49	90	58	55	75	47	73
ENSDARG00000071871	1.73238e-08	1.32898e-06	0.473279	14	11089369	11093560	1	protein_coding	glod5	glyoxalase domain containing 5 [Source:ZFIN;Acc:ZDB-GENE-050522-174]	94	62	83	75	72	52	78	52	86	55	244	238	230	201	202	196	200	148	140	165	60	124	117	62	65	45	85	46	61	54	144	247	97	188	182	205	173	133	129
ENSDARG00000051800	1.77298e-08	1.35187e-06	-0.220684	25	28197257	28225574	-1	protein_coding	fnbp4	formin binding protein 4 [Source:ZFIN;Acc:ZDB-GENE-130530-633]	1326	1276	1509	1016	1865	1789	1644	1678	1668	1657	831	1293	854	1301	1283	1308	1169	1314	1168	1126	863	1493	1377	1950	2059	1841	1851	1730	1285	1704	740	886	605	1120	976	1020	1222	1100	1216
ENSDARG00000102922	1.77393e-08	1.35187e-06	0.689371	4	47185953	47198297	-1	protein_coding	BX470115.2		14	19	13	7	3	7	11	7	5	3	20	9	12	6	8	11	8	6	6	10	11	12	15	4	8	2	9	3	7	7	13	17	17	32	16	9	18	13	19
ENSDARG00000101464	1.90313e-08	1.44557e-06	-0.56293	KN150039.1	79	763	-1	protein_coding	CABZ01088864.1		21	22	37	22	44	56	45	44	54	31	13	30	21	37	42	40	50	43	37	31	11	36	25	69	49	53	38	47	27	56	16	22	7	16	21	18	24	16	35
ENSDARG00000038075	1.93891e-08	1.46603e-06	0.205986	6	50382128	50390870	1	protein_coding	cyc1	cytochrome c-1 [Source:ZFIN;Acc:ZDB-GENE-031105-2]	1749	1818	2056	1361	1606	1594	1582	1587	1574	1458	2501	3028	2815	2542	2954	2828	2618	2545	2013	2033	1160	2170	1855	1815	1942	1804	1817	1875	1576	1879	2427	2877	1663	3045	2680	2772	3101	2502	2937
ENSDARG00000034291	1.94277e-08	1.46603e-06	0.310456	21	5030037	5041088	-1	protein_coding	rpl37	ribosomal protein L37 [Source:ZFIN;Acc:ZDB-GENE-040625-39]	7709	7908	9093	6015	7824	8228	7463	6734	7466	5913	6570	9739	8548	7646	8534	7533	7649	7059	5310	5550	4828	9832	8698	7957	7264	6881	7286	7225	6814	6725	5832	8890	4510	8503	6162	6279	6971	4930	7329
ENSDARG00000095390	1.96129e-08	1.47518e-06	-0.71722	2	59224904	59227462	1	processed_transcript	si:dkey-264b2.2	si:dkey-264b2.2 [Source:ZFIN;Acc:ZDB-GENE-070912-484]	5	8	6	3	32	23	31	21	9	16	3	13	17	25	27	17	21	22	27	30	5	11	19	22	19	13	11	27	20	23	11	7	1	13	16	18	30	12	49
ENSDARG00000104745	2.02296e-08	1.51663e-06	0.658752	4	54217709	54338630	-1	protein_coding	si:ch211-207e19.15	si:ch211-207e19.15 [Source:ZFIN;Acc:ZDB-GENE-110914-27]	11	8	15	5	9	6	12	8	5	9	16	21	27	8	10	7	13	11	19	7	29	35	19	11	19	23	18	14	8	19	13	41	21	46	20	17	26	11	22
ENSDARG00000095080	2.16425e-08	1.6173e-06	-0.688855	3	48272255	48274676	-1	processed_transcript	si:ch211-245b21.1	si:ch211-245b21.1 [Source:ZFIN;Acc:ZDB-GENE-141222-11]	8	7	7	7	24	24	35	25	11	8	8	21	16	34	40	27	22	21	33	32	5	9	18	21	31	14	13	22	12	25	11	9	2	20	14	31	35	20	42
ENSDARG00000043457	2.22306e-08	1.65589e-06	0.246026	16	17284687	17292143	-1	protein_coding	gapdh	glyceraldehyde-3-phosphate dehydrogenase [Source:ZFIN;Acc:ZDB-GENE-030115-1]	36265	31176	32524	21661	29488	26423	28712	25109	29799	29391	12266	17727	14240	12926	15284	15308	14453	15439	10520	11332	26642	45388	37623	36723	38013	33320	40485	38327	33106	33813	12772	13048	7852	15718	11065	11725	12554	11540	12489
ENSDARG00000053485	2.34652e-08	1.74224e-06	0.195026	17	44959414	44993527	-1	protein_coding	aldh6a1	aldehyde dehydrogenase 6 family, member A1 [Source:ZFIN;Acc:ZDB-GENE-030131-9192]	6302	6052	7056	4545	5955	6035	5419	4982	5777	5371	3868	5337	4275	3927	4420	4651	4437	4373	3630	3612	4750	7464	6979	6469	7057	6269	7024	6401	5735	7629	3456	3711	2283	4973	3699	3645	3770	3670	4219
ENSDARG00000056233	2.5058e-08	1.85453e-06	0.298896	7	19657806	19671281	-1	protein_coding	TMEM179B (1 of many)	zgc:110591 [Source:ZFIN;Acc:ZDB-GENE-050522-510]	184	220	219	180	192	180	170	176	226	132	323	316	298	300	291	281	294	278	241	224	158	296	221	261	221	239	224	215	216	231	351	393	216	438	287	379	320	282	342
ENSDARG00000100327	2.78327e-08	2.05331e-06	0.39276	4	34845468	34869651	1	protein_coding	CR812792.1		66	74	101	60	74	50	60	68	53	67	96	65	106	70	68	65	78	55	56	49	68	96	69	82	86	73	67	66	52	67	97	170	113	205	137	135	154	117	184
ENSDARG00000103473	2.86838e-08	2.10936e-06	0.671964	4	36421918	36830042	-1	sense_overlapping	si:dkeyp-87d1.10	si:dkeyp-87d1.10 [Source:ZFIN;Acc:ZDB-GENE-131121-22]	15	9	8	6	7	1	9	9	4	3	15	14	19	4	9	6	12	4	6	7	11	27	15	14	10	9	8	13	14	10	13	27	15	24	10	12	22	13	17
ENSDARG00000006010	2.87798e-08	2.10969e-06	0.31478	24	17115582	17122816	1	protein_coding	bmi1a	bmi1 polycomb ring finger oncogene 1a [Source:ZFIN;Acc:ZDB-GENE-030131-224]	192	205	226	192	215	166	185	164	166	141	127	148	155	137	128	137	118	115	92	89	192	218	150	180	198	194	219	166	162	170	84	115	81	158	125	96	113	102	118
ENSDARG00000098430	2.91392e-08	2.12928e-06	0.723579	4	53663094	53670133	1	protein_coding	znf1078	zinc finger protein 1078 [Source:ZFIN;Acc:ZDB-GENE-080218-3]	2	6	5	3	2	0	0	2	2	1	9	11	9	2	5	3	4	4	5	3	4	11	3	5	6	6	1	3	5	2	7	11	10	15	4	6	6	3	3
ENSDARG00000100658	3.00284e-08	2.18734e-06	0.722125	11	8628242	8775328	-1	protein_coding	si:ch211-51h4.2	si:ch211-51h4.2 [Source:ZFIN;Acc:ZDB-GENE-141216-415]	10	9	14	15	5	9	4	8	7	7	9	3	9	4	5	1	8	0	0	3	12	10	11	9	6	19	10	4	7	8	20	20	10	30	4	2	7	5	4
ENSDARG00000061719	3.06143e-08	2.223e-06	0.270315	25	28271325	28325287	-1	protein_coding	si:dkey-23p11.2	si:dkey-23p11.2 [Source:ZFIN;Acc:ZDB-GENE-100427-4]	290	299	408	289	331	299	249	309	295	255	313	313	256	289	309	263	327	239	225	253	310	372	323	290	345	307	291	273	200	356	237	314	152	391	255	277	292	268	332
ENSDARG00000041182	3.14069e-08	2.2734e-06	0.189986	18	19462004	19467203	-1	protein_coding	rpl4	ribosomal protein L4 [Source:ZFIN;Acc:ZDB-GENE-030131-9034]	26855	25454	31064	21029	26217	28609	24413	24307	25559	23394	24790	33924	28022	28048	29250	29468	29191	27513	22084	21378	17906	29509	26262	27460	27637	25777	27096	26131	23592	26796	22138	25702	15624	31773	22819	24029	27505	21881	26288
ENSDARG00000079972	3.28125e-08	2.36758e-06	-0.596552	6	55211677	55244973	-1	protein_coding	NFATC2 (1 of many)	nuclear factor of activated T-cells 2 [Source:HGNC Symbol;Acc:HGNC:7776]	11	11	4	13	23	35	17	17	17	12	18	28	12	45	40	45	35	44	22	37	14	14	13	23	38	33	36	30	27	32	18	20	10	30	26	31	44	21	44
ENSDARG00000021402	3.29129e-08	2.36758e-06	-0.312544	9	38647919	38671686	1	protein_coding	mcm3ap	minichromosome maintenance complex component 3 associated protein [Source:ZFIN;Acc:ZDB-GENE-040715-1]	265	240	264	222	328	308	251	293	309	352	300	296	250	435	353	440	438	385	336	391	277	242	204	436	518	450	307	329	291	361	328	283	199	425	445	472	503	447	602
ENSDARG00000054313	3.35512e-08	2.40599e-06	0.71885	2	38303086	38305696	-1	protein_coding	si:ch211-14a17.6	si:ch211-14a17.6 [Source:ZFIN;Acc:ZDB-GENE-030616-589]	4	3	7	7	1	1	2	3	4	2	5	13	6	3	7	2	5	7	4	2	9	7	8	1	2	1	2	4	2	1	8	11	0	14	7	2	4	3	1
ENSDARG00000043509	3.46708e-08	2.47859e-06	0.311229	19	44185328	44191343	1	protein_coding	rpl11	ribosomal protein L11 [Source:ZFIN;Acc:ZDB-GENE-040625-147]	8461	8525	9990	6385	8086	8933	7466	7286	8373	6913	7792	11982	7591	8644	9876	8718	8441	8775	6947	6917	6027	11253	10024	9249	8491	8022	8500	8556	8401	8624	6706	9711	5149	9687	5715	5923	7058	5437	8023
ENSDARG00000032868	3.5601e-08	2.53723e-06	-0.208707	6	30864625	31106880	-1	protein_coding	pde4ba	phosphodiesterase 4B, cAMP-specific a [Source:ZFIN;Acc:ZDB-GENE-030131-9570]	2008	1794	2077	1805	2512	2252	2315	2282	2039	2344	1250	1699	1258	1756	1762	2125	1739	1746	1472	1895	1556	1994	1793	2317	2622	2288	2521	2091	1829	2145	1338	1146	929	1905	1931	2160	2299	2027	2133
ENSDARG00000058158	3.61288e-08	2.56481e-06	0.404677	24	24686553	24701429	1	protein_coding	trim55b	tripartite motif containing 55b [Source:ZFIN;Acc:ZDB-GENE-060312-37]	448	391	540	456	483	495	418	384	338	313	54	143	104	79	57	77	71	56	45	53	370	442	530	360	503	353	365	380	302	387	81	75	40	130	69	69	94	81	93
ENSDARG00000059866	3.62102e-08	2.56481e-06	-0.281985	2	49874566	49892873	-1	protein_coding	cactin	cactin [Source:ZFIN;Acc:ZDB-GENE-060503-322]	173	166	236	173	299	268	256	256	212	229	293	286	198	384	400	357	360	356	311	344	125	227	176	244	300	244	229	280	201	274	240	280	170	304	365	340	363	337	386
ENSDARG00000096922	3.78708e-08	2.67424e-06	0.404709	25	29728948	29751060	1	lincRNA	si:ch211-147k10.6	si:ch211-147k10.6 [Source:ZFIN;Acc:ZDB-GENE-050208-254]	159	147	191	156	178	170	182	146	99	142	60	81	83	55	54	70	51	43	40	49	140	222	169	157	159	139	147	196	102	151	56	63	38	94	51	43	65	37	52
ENSDARG00000103581	3.8099e-08	2.68215e-06	0.607786	4	56021464	56309088	1	protein_coding	si:ch211-212k5.1	si:ch211-212k5.1 [Source:ZFIN;Acc:ZDB-GENE-110914-19]	24	24	36	26	11	16	11	16	13	12	27	13	21	14	17	21	15	11	7	12	19	24	18	17	15	15	21	5	12	11	13	20	23	23	15	17	15	17	21
ENSDARG00000099091	4.09134e-08	2.87153e-06	-0.703273	5	57746327	57751492	1	lincRNA	si:ch73-158n7.2	si:ch73-158n7.2 [Source:ZFIN;Acc:ZDB-GENE-141216-477]	18	6	9	4	48	26	48	21	19	12	2	4	9	34	20	20	44	15	32	29	49	17	27	85	62	77	76	81	19	105	30	15	24	51	41	62	77	53	75
ENSDARG00000042978	4.14904e-08	2.90319e-06	-0.476581	20	25664015	25669351	1	protein_coding	cyp2p6	cytochrome P450, family 2, subfamily P, polypeptide 6 [Source:ZFIN;Acc:ZDB-GENE-040426-790]	213	198	271	236	573	551	410	406	480	384	135	192	165	226	255	325	271	217	182	242	376	511	437	784	743	448	431	565	313	726	140	128	54	250	259	205	259	213	291
ENSDARG00000088318	4.1871e-08	2.92097e-06	-0.220662	21	11824160	11862685	1	protein_coding	ubap2a	ubiquitin associated protein 2a [Source:ZFIN;Acc:ZDB-GENE-070424-16]	1395	1470	1655	1032	1660	1699	1514	1606	1554	1555	919	1186	977	1408	1357	1416	1455	1605	1344	1186	792	1432	1313	1733	1902	1643	1738	1598	1291	1552	1043	1136	737	1345	1466	1529	1567	1725	1548
ENSDARG00000094846	4.28561e-08	2.9807e-06	0.596936	20	51936592	51937263	-1	processed_transcript	si:ch211-14a11.5	si:ch211-14a11.5 [Source:ZFIN;Acc:ZDB-GENE-050420-289]	26	32	33	30	18	34	25	26	18	15	40	52	70	54	36	35	49	31	55	38	26	43	49	34	23	9	16	12	26	14	47	63	25	67	26	36	38	25	53
ENSDARG00000060767	4.45995e-08	3.09263e-06	-0.148095	2	36063721	36096068	1	protein_coding	smg7	SMG7 nonsense mediated mRNA decay factor [Source:ZFIN;Acc:ZDB-GENE-030131-9122]	1591	1470	1658	1185	1846	1694	1580	1700	1594	1686	790	1027	834	1045	949	1072	1075	1030	941	882	1158	1566	1327	1897	2100	1886	1928	1802	1298	1775	763	692	517	1138	1044	1184	1238	1004	1279
ENSDARG00000099872	4.56355e-08	3.155e-06	0.600926	4	37970003	37983154	-1	protein_coding	znf1092	szinc finger protein 1092 [Source:ZFIN;Acc:ZDB-GENE-110914-23]	37	7	20	24	27	12	29	18	14	21	51	52	66	29	33	46	45	30	28	22	25	34	35	35	38	22	20	18	23	25	40	47	42	55	21	24	25	15	27
ENSDARG00000029936	4.58113e-08	3.1577e-06	-0.390544	1	182604	196880	-1	protein_coding	grtp1a	growth hormone regulated TBC protein 1a [Source:ZFIN;Acc:ZDB-GENE-040426-2733]	87	96	116	71	96	110	112	118	103	106	131	206	218	347	392	293	352	384	317	282	40	107	82	122	141	142	108	116	110	111	183	216	118	188	266	260	286	291	332
ENSDARG00000062402	4.64571e-08	3.19268e-06	-0.403353	22	17091450	17165314	1	protein_coding	frem1b	Fras1 related extracellular matrix 1b [Source:ZFIN;Acc:ZDB-GENE-050208-783]	104	112	80	106	150	163	140	150	141	209	72	83	89	113	107	143	125	161	136	93	129	140	111	255	222	225	201	167	173	167	132	132	68	174	219	161	196	200	168
ENSDARG00000061850	4.70504e-08	3.22386e-06	-0.462482	7	20219347	20250801	1	protein_coding	si:dkey-19b23.13	si:dkey-19b23.13 [Source:ZFIN;Acc:ZDB-GENE-140106-78]	19	20	14	20	22	19	20	30	33	31	44	49	48	62	73	75	74	100	59	57	16	24	23	49	31	32	37	32	30	34	77	94	73	147	201	127	212	169	227
ENSDARG00000055527	4.89627e-08	3.34497e-06	0.451333	12	13080237	13126656	1	protein_coding	cmn	calymmin [Source:ZFIN;Acc:ZDB-GENE-000208-9]	847	837	771	665	556	537	474	581	296	731	736	664	640	693	621	633	647	527	506	535	484	869	680	871	710	591	664	368	431	474	539	656	697	935	790	549	590	610	662
ENSDARG00000036852	4.93124e-08	3.35892e-06	-0.501054	3	60389081	60394304	-1	protein_coding	DXO	decapping exoribonuclease [Source:HGNC Symbol;Acc:HGNC:2992]	25	27	31	27	47	39	43	38	48	42	11	30	16	31	27	35	22	34	30	26	20	25	31	56	50	36	54	46	23	46	16	18	9	29	34	39	32	35	38
ENSDARG00000101807	4.98021e-08	3.3823e-06	0.708584	4	67567117	67588945	-1	protein_coding	si:ch211-120c15.3	si:ch211-120c15.3 [Source:ZFIN;Acc:ZDB-GENE-110913-99]	4	4	19	6	4	5	3	3	3	6	11	12	7	5	3	5	5	1	0	4	5	13	5	2	6	4	7	7	6	2	13	14	9	17	4	8	6	5	13
ENSDARG00000035871	5.01e-08	3.39255e-06	0.24845	19	33268019	33273660	1	protein_coding	rpl30	ribosomal protein L30 [Source:ZFIN;Acc:ZDB-GENE-030131-8657]	10188	9372	10725	7291	9746	10021	9106	8183	9209	7824	7983	11564	9511	9413	10834	9036	9834	8826	6729	7130	7171	12143	10631	10675	10218	9330	9768	9608	9047	9746	7364	10747	5800	11431	8079	8044	9601	6876	9715
ENSDARG00000040738	5.28147e-08	3.56592e-06	-0.690468	9	22206499	22207435	1	protein_coding	zgc:153846	zgc:153846 [Source:ZFIN;Acc:ZDB-GENE-060929-898]	11	9	47	19	55	200	114	97	157	159	338	997	461	1071	1407	729	1245	1224	692	806	35	63	73	110	157	156	88	194	54	128	596	386	311	452	1168	911	952	791	1146
ENSDARG00000003151	5.46842e-08	3.68064e-06	-0.185568	21	45300975	45308737	-1	protein_coding	skp1	S-phase kinase-associated protein 1 [Source:ZFIN;Acc:ZDB-GENE-040426-1707]	1437	1333	1681	1207	1923	1849	1868	1719	1728	1584	1503	1810	1745	2132	2322	2111	2177	1814	1701	1580	1070	1724	1522	1964	2139	1846	1849	1734	1728	1770	1423	1769	952	1907	2150	2128	2453	1856	2474
ENSDARG00000041619	5.48327e-08	3.68064e-06	0.256734	14	6639895	6647038	1	protein_coding	gnb2l1	guanine nucleotide binding protein (G protein), beta polypeptide 2-like 1 [Source:ZFIN;Acc:ZDB-GENE-990415-89]	24956	25324	28369	17500	22428	24544	19839	20839	22392	20715	19848	30112	26539	22889	24015	24529	24335	23954	19966	17753	14797	30017	23067	23876	23709	21495	23414	23712	22350	24966	20022	24251	13015	26904	18335	19823	21618	19997	21576
ENSDARG00000020840	5.61868e-08	3.76061e-06	-0.2217	11	3299121	3313183	-1	protein_coding	mcrs1	microspherule protein 1 [Source:ZFIN;Acc:ZDB-GENE-040426-2434]	310	332	389	290	449	458	448	459	375	433	207	301	212	268	306	319	302	294	211	253	204	293	269	360	373	354	367	326	294	330	207	261	132	330	334	310	382	277	402
ENSDARG00000098796	5.80871e-08	3.8657e-06	0.539887	4	45818007	45994340	1	protein_coding	znf1122	zinc finger protein 1122 [Source:ZFIN;Acc:ZDB-GENE-141211-60]	47	60	86	78	31	72	51	54	68	45	42	64	81	45	42	62	46	24	16	28	64	72	40	46	53	43	33	43	35	53	54	69	40	83	42	49	48	35	67
ENSDARG00000054818	5.80918e-08	3.8657e-06	0.247826	22	31089896	31094871	1	protein_coding	rpl32	ribosomal protein L32 [Source:ZFIN;Acc:ZDB-GENE-060331-105]	11310	10441	13043	8690	11856	11401	11417	9659	10904	8962	10450	14563	11740	12122	12628	11771	12027	10419	8060	8542	8201	13199	11970	11696	11712	11077	10999	10265	10036	10442	7791	11811	6408	12773	9220	8906	10783	7457	10769
ENSDARG00000104139	5.92163e-08	3.92004e-06	0.260143	16	10885786	10930007	1	protein_coding	atp1a3b	ATPase, Na+/K+ transporting, alpha 3b polypeptide [Source:ZFIN;Acc:ZDB-GENE-001212-8]	1633	1619	1759	1334	1315	1096	1119	1279	1134	1572	1786	2331	1910	2034	2063	2093	1683	1969	1561	1584	1092	1421	1348	1261	1248	1306	1278	1178	818	1268	1369	1092	731	1794	1430	1305	1869	1302	1488
ENSDARG00000095041	5.9248e-08	3.92004e-06	-0.532584	9	1930643	1933289	-1	processed_transcript	si:rp71-78h1.10	si:rp71-78h1.10 [Source:ZFIN;Acc:ZDB-GENE-100922-86]	33	30	31	27	40	50	49	46	53	52	10	8	6	20	22	12	25	17	13	12	24	43	20	54	50	55	39	39	44	47	10	11	10	11	22	23	25	13	27
ENSDARG00000054530	6.0014e-08	3.95938e-06	0.282954	21	35292838	35343831	1	protein_coding	rars	arginyl-tRNA synthetase [Source:ZFIN;Acc:ZDB-GENE-030131-9014]	584	495	596	343	458	392	340	267	396	403	1062	965	866	941	1010	913	971	855	792	766	441	615	439	516	524	456	512	541	432	507	767	843	514	888	782	877	877	783	850
ENSDARG00000054829	6.04591e-08	3.97738e-06	-0.217687	7	24322052	24350585	-1	protein_coding	pik3c3	phosphatidylinositol 3-kinase, catalytic subunit type 3 [Source:ZFIN;Acc:ZDB-GENE-050410-13]	260	262	336	203	324	321	313	316	358	304	190	291	215	325	318	275	302	319	256	259	241	351	272	410	406	342	379	314	299	332	231	280	142	337	362	411	445	357	454
ENSDARG00000036831	6.13792e-08	4.02644e-06	-0.269443	23	32382283	32407677	-1	protein_coding	rnf41	ring finger protein 41 [Source:ZFIN;Acc:ZDB-GENE-040426-2920]	255	227	240	195	279	280	244	316	288	281	298	239	215	349	344	324	386	404	309	335	211	289	229	361	371	324	296	305	269	370	222	250	185	286	359	410	422	330	403
ENSDARG00000087243	6.18208e-08	4.03927e-06	-0.252902	10	42915118	42931553	-1	protein_coding	zgc:100918	zgc:100918 [Source:ZFIN;Acc:ZDB-GENE-040927-2]	286	285	311	242	340	381	348	373	331	344	370	404	276	510	456	421	390	440	403	447	247	321	212	335	456	394	422	339	232	336	302	292	197	385	432	477	507	417	528
ENSDARG00000054320	6.19246e-08	4.03927e-06	-0.214799	3	32234097	32269767	1	protein_coding	ap2a1	adaptor-related protein complex 2, alpha 1 subunit [Source:ZFIN;Acc:ZDB-GENE-090302-2]	1350	1156	1312	988	1562	1503	1503	1557	1424	1473	2151	2106	1439	2697	2294	2420	2307	2604	2374	2389	1048	1415	1172	1826	1926	1751	1797	1726	1338	1725	1928	1843	1228	2297	2359	2569	2759	2348	2700
ENSDARG00000031435	6.28655e-08	4.08909e-06	0.269534	1	39545598	39552488	1	protein_coding	zgc:56493	zgc:56493 [Source:ZFIN;Acc:ZDB-GENE-030131-8581]	1226	1197	1555	1118	1262	1204	1165	941	1074	864	2350	2871	2471	2419	2833	2325	2385	2121	1593	1751	915	1573	1474	1329	1353	1331	1231	1176	1090	1222	2321	3355	1881	3315	3034	2775	3630	2296	3513
ENSDARG00000098647	6.38147e-08	4.13917e-06	0.376297	7	13329536	13452776	1	protein_coding	ankdd1a	ankyrin repeat and death domain containing 1A [Source:ZFIN;Acc:ZDB-GENE-070615-8]	91	77	77	68	65	60	72	73	57	61	50	64	50	48	37	65	48	39	43	43	65	111	84	66	77	58	66	84	64	67	55	61	37	80	52	57	80	44	62
ENSDARG00000055996	6.44876e-08	4.1711e-06	0.239025	2	26842812	26846234	1	protein_coding	rps8a	ribosomal protein S8a [Source:ZFIN;Acc:ZDB-GENE-030131-8626]	15778	14607	18199	11980	15487	16039	15174	13830	14837	12513	14889	21083	18242	17766	19008	17519	17884	15702	12965	12989	10699	18012	15815	15990	15342	14338	14959	15083	13853	14792	12720	17861	10463	20432	14756	14444	17204	11943	16489
ENSDARG00000095557	6.70609e-08	4.32543e-06	0.339081	22	18222314	18255462	1	processed_transcript	si:dkey-11n6.3	si:dkey-11n6.3 [Source:ZFIN;Acc:ZDB-GENE-050208-676]	134	173	205	150	150	174	135	176	121	174	89	140	109	94	113	100	86	88	77	72	158	210	192	174	187	158	188	151	141	155	113	83	61	118	63	80	107	63	96
ENSDARG00000099257	6.84974e-08	4.40577e-06	0.22586	7	13122845	13128409	-1	protein_coding	si:ch73-119p20.1	si:ch73-119p20.1 [Source:ZFIN;Acc:ZDB-GENE-141216-395]	736	695	954	702	779	624	715	666	680	723	674	661	547	639	658	586	619	583	471	496	594	768	725	796	787	696	704	732	514	717	398	408	280	654	425	370	608	368	510
ENSDARG00000051763	6.99503e-08	4.48673e-06	-0.264616	25	34410618	34433199	1	protein_coding	sntb2	syntrophin, beta 2 [Source:ZFIN;Acc:ZDB-GENE-131121-511]	228	225	252	212	280	242	268	301	267	289	311	322	208	457	390	379	440	362	291	352	216	303	220	343	416	343	422	296	293	311	266	297	212	336	460	381	503	395	485
ENSDARG00000061345	7.0825e-08	4.53025e-06	-0.192545	25	34243167	34299071	1	protein_coding	wwp2	WW domain containing E3 ubiquitin protein ligase 2 [Source:ZFIN;Acc:ZDB-GENE-000607-82]	1092	1052	1254	1032	1469	1435	1398	1276	1285	1319	697	997	863	1116	1011	1294	1066	968	1007	869	918	1261	1232	1619	1872	1603	1501	1442	1084	1765	1137	1136	775	1771	1520	1711	1904	1543	1782
ENSDARG00000103795	7.40724e-08	4.72488e-06	-0.392374	21	2301514	2307533	-1	protein_coding	zgc:113348	zgc:113348 [Source:ZFIN;Acc:ZDB-GENE-050227-10]	64	68	89	48	89	107	107	68	81	98	65	54	49	97	100	103	95	79	93	82	49	56	66	95	102	87	84	87	41	74	44	53	40	58	87	88	100	77	78
ENSDARG00000076142	7.43097e-08	4.72696e-06	-0.427906	19	33616996	33624863	-1	protein_coding	trib1	tribbles pseudokinase 1 [Source:ZFIN;Acc:ZDB-GENE-091207-4]	191	154	217	233	337	220	330	274	222	270	188	267	178	380	310	423	255	383	296	345	86	163	144	217	315	206	268	236	168	139	184	120	75	194	190	228	244	277	219
ENSDARG00000103472	7.68544e-08	4.8754e-06	-0.373787	2	38305958	38308028	1	protein_coding	nedd8l	neural precursor cell expressed, developmentally down-regulated 8, like [Source:ZFIN;Acc:ZDB-GENE-040718-295]	53	62	73	56	85	97	108	84	101	70	215	221	182	340	393	282	407	315	244	272	49	65	45	106	80	84	82	63	63	74	141	220	120	239	305	233	321	195	318
ENSDARG00000053476	7.76306e-08	4.91115e-06	0.693883	7	30121463	30135479	1	protein_coding	lipca	lipase, hepatic a [Source:ZFIN;Acc:ZDB-GENE-040426-1361]	28	76	158	123	17	41	30	40	22	24	303	226	328	236	240	216	208	186	150	153	36	64	119	22	12	24	6	7	26	26	179	345	158	292	272	260	278	284	302
ENSDARG00000071906	7.86911e-08	4.96463e-06	-0.239091	14	1106160	1142311	1	protein_coding	sec24b	SEC24 homolog B, COPII coat complex component [Source:ZFIN;Acc:ZDB-GENE-030131-6565]	597	613	725	439	783	689	649	687	691	675	660	670	508	864	860	768	806	916	778	714	372	615	495	784	827	720	811	726	531	811	559	533	399	601	721	822	805	750	792
ENSDARG00000023861	7.98776e-08	5.02576e-06	0.555166	8	25332724	25338120	1	protein_coding	dnase1l3l	deoxyribonuclease I-like 3, like [Source:ZFIN;Acc:ZDB-GENE-040718-100]	273	255	356	324	216	232	237	151	169	138	185	405	279	135	196	98	165	69	80	91	140	177	239	227	241	232	232	184	149	184	87	129	90	141	120	136	115	63	100
ENSDARG00000038910	8.04176e-08	5.04598e-06	0.197832	2	25450724	25464563	-1	protein_coding	pccb	propionyl CoA carboxylase, beta polypeptide [Source:ZFIN;Acc:ZDB-GENE-040426-2467]	856	749	921	645	824	808	709	698	784	708	1220	1310	994	1219	1278	1157	1214	1207	1014	1016	627	832	808	837	872	725	754	712	628	837	798	982	662	1136	970	881	941	848	1016
ENSDARG00000030949	8.15571e-08	5.09588e-06	0.271149	15	2547189	2556068	-1	protein_coding	srprb	signal recognition particle receptor, B subunit [Source:ZFIN;Acc:ZDB-GENE-040718-311]	550	485	669	480	581	501	479	511	477	431	675	589	585	677	733	652	628	574	465	470	379	657	515	507	538	437	398	426	375	536	409	478	261	494	409	380	421	296	470
ENSDARG00000071691	8.17535e-08	5.09588e-06	0.195772	12	10386833	10403818	-1	protein_coding	uqcrc2b	ubiquinol-cytochrome c reductase core protein IIb [Source:ZFIN;Acc:ZDB-GENE-030131-1269]	1200	1097	1336	917	1097	973	938	1048	1007	997	1722	1994	1786	1949	2210	2111	1914	1867	1535	1682	795	1356	1157	1112	1082	974	1026	926	978	1064	1697	2059	1161	2089	1913	1922	2152	1762	2130
ENSDARG00000057262	8.18748e-08	5.09588e-06	-0.455686	9	23198739	23212419	1	protein_coding	si:dkey-91i10.3	si:dkey-91i10.3 [Source:ZFIN;Acc:ZDB-GENE-081105-124]	88	85	81	50	134	79	130	125	90	139	166	141	140	236	268	334	324	291	232	297	67	95	48	130	149	90	146	79	101	89	225	153	147	308	345	376	283	317	268
ENSDARG00000007764	8.23064e-08	5.10897e-06	-0.245955	4	14992161	15005163	-1	protein_coding	klhdc10	kelch domain containing 10 [Source:ZFIN;Acc:ZDB-GENE-040426-776]	167	136	188	133	197	224	210	170	178	211	188	202	136	232	221	261	251	227	196	211	132	181	158	222	235	210	189	207	138	209	176	186	132	217	250	270	323	255	314
ENSDARG00000068507	8.52417e-08	5.27699e-06	0.3783	10	44174427	44180594	-1	protein_coding	crybb1	crystallin, beta B1 [Source:ZFIN;Acc:ZDB-GENE-010813-1]	25083	23258	27650	16791	23089	22564	21852	18990	21207	22176	9088	22914	17207	10865	11687	11899	11861	11019	8753	7862	15640	34154	29361	26081	27173	25443	25052	30125	24225	27843	11678	14298	6556	16165	10153	9354	11680	9823	11049
ENSDARG00000055186	8.58827e-08	5.30245e-06	-0.495278	2	32813655	32815865	1	protein_coding	ccr9a	chemokine (C-C motif) receptor 9a [Source:ZFIN;Acc:ZDB-GENE-060130-125]	70	78	43	77	127	143	127	114	113	99	166	202	122	350	348	324	258	288	170	211	68	184	143	181	308	144	245	141	193	136	247	128	103	257	286	282	399	331	466
ENSDARG00000062987	8.62027e-08	5.30802e-06	-0.258148	15	16803138	16936578	-1	protein_coding	tyw1	tRNA-yW synthesizing protein 1 homolog (S. cerevisiae) [Source:ZFIN;Acc:ZDB-GENE-060929-688]	106	114	150	119	192	151	149	179	145	146	174	207	155	238	254	230	236	220	181	214	81	139	104	171	177	171	160	141	123	134	158	212	114	263	295	288	283	276	271
ENSDARG00000040571	8.65114e-08	5.31286e-06	-0.221411	15	23486094	23508672	-1	protein_coding	ube4a	ubiquitination factor E4A (UFD2 homolog, yeast) [Source:ZFIN;Acc:ZDB-GENE-070410-21]	414	353	461	317	569	524	459	480	447	501	367	442	296	451	527	430	460	452	430	448	345	448	381	567	628	627	544	481	401	573	357	309	218	454	412	484	495	399	544
ENSDARG00000096011	9.04487e-08	5.53992e-06	0.453135	4	33467752	33629011	-1	protein_coding	si:dkeyp-4f2.3	si:dkeyp-4f2.3 [Source:ZFIN;Acc:ZDB-GENE-110914-117]	37	17	46	27	33	13	19	17	19	19	49	50	65	53	36	36	60	41	35	54	53	82	59	52	59	67	48	50	45	52	84	127	71	149	102	88	123	62	101
ENSDARG00000037958	9.21824e-08	5.63117e-06	-0.261325	3	32400830	32404664	1	protein_coding	nosip	nitric oxide synthase interacting protein [Source:ZFIN;Acc:ZDB-GENE-041114-146]	169	175	245	168	295	272	275	277	300	262	119	172	140	154	178	184	154	166	134	154	173	234	215	284	295	279	282	258	248	257	124	149	79	189	204	200	241	176	258
ENSDARG00000045519	9.39641e-08	5.72487e-06	-0.360618	4	25311776	25373594	1	protein_coding	sfmbt2	Scm-like with four mbt domains 2 [Source:ZFIN;Acc:ZDB-GENE-041210-196]	152	116	110	110	198	148	216	183	131	147	102	140	147	198	174	185	220	223	170	221	119	151	105	195	211	210	205	148	129	143	118	122	65	128	189	168	173	179	196
ENSDARG00000003867	9.50581e-08	5.77628e-06	-0.435469	8	7476210	7485470	-1	protein_coding	cdk20	cyclin-dependent kinase 20 [Source:ZFIN;Acc:ZDB-GENE-041212-84]	43	30	42	40	59	56	44	65	61	51	35	32	28	41	48	47	34	52	42	33	30	41	28	72	73	63	66	51	35	56	23	28	20	31	48	46	58	43	40
ENSDARG00000077215	9.65303e-08	5.83807e-06	-0.23096	11	27581616	27670556	-1	protein_coding	eif4g3a	eukaryotic translation initiation factor 4 gamma, 3a [Source:ZFIN;Acc:ZDB-GENE-120810-2]	571	555	561	420	627	601	555	644	586	620	327	453	340	580	578	496	534	588	542	487	428	533	411	662	667	548	610	583	431	587	385	373	289	509	538	580	674	621	616
ENSDARG00000055854	9.65807e-08	5.83807e-06	-0.603966	16	27404450	27434715	1	protein_coding	nr4a3	nuclear receptor subfamily 4, group A, member 3 [Source:ZFIN;Acc:ZDB-GENE-070824-4]	349	312	409	332	459	454	474	423	359	465	87	436	111	556	520	623	432	616	434	409	177	374	351	567	711	419	667	542	387	347	376	128	108	219	587	476	808	794	414
ENSDARG00000042826	9.71625e-08	5.85791e-06	-0.433391	12	8445995	8466435	-1	protein_coding	egr2b	early growth response 2b [Source:ZFIN;Acc:ZDB-GENE-980526-283]	59	63	79	53	103	108	112	99	76	69	44	58	73	90	92	100	89	82	46	53	46	58	71	120	122	119	104	84	84	72	44	45	18	70	69	63	118	71	86
ENSDARG00000056830	9.78735e-08	5.88541e-06	-0.47986	14	22184588	22198359	-1	protein_coding	HNRNPUL2	si:ch211-107m4.1 [Source:ZFIN;Acc:ZDB-GENE-081107-3]	31	24	32	23	37	36	35	59	38	28	31	33	26	55	42	42	46	38	38	40	24	26	21	37	63	41	41	37	22	52	31	21	12	43	50	65	57	51	63
ENSDARG00000088687	9.82729e-08	5.89407e-06	0.376416	9	22317633	22318919	-1	protein_coding	crygm2d17	crystallin, gamma M2d17 [Source:ZFIN;Acc:ZDB-GENE-070720-9]	1365	1373	1702	1036	1595	1265	1574	1157	1322	1129	590	1534	1099	684	789	872	837	674	611	534	1279	2241	2018	1714	1662	1572	1649	1693	1480	1656	628	917	395	896	587	573	774	467	749
ENSDARG00000053620	9.88824e-08	5.90264e-06	0.622192	2	42087185	42093248	-1	protein_coding	ebi3	Epstein-Barr virus induced 3 [Source:ZFIN;Acc:ZDB-GENE-070912-615]	33	40	74	20	38	18	24	17	25	20	63	26	75	43	41	47	32	23	19	27	21	35	31	16	42	19	17	17	21	19	52	29	28	43	21	13	43	14	34
ENSDARG00000079823	9.90058e-08	5.90264e-06	0.254669	8	17127782	17132118	-1	protein_coding	mrps36	mitochondrial ribosomal protein S36 [Source:ZFIN;Acc:ZDB-GENE-081104-343]	417	411	533	373	414	442	399	401	383	362	510	615	495	524	655	526	588	516	428	454	330	568	489	437	461	429	374	454	325	348	390	555	334	555	443	484	526	367	568
ENSDARG00000056334	9.91825e-08	5.90264e-06	-0.432972	23	24662639	24672415	1	protein_coding	mlh3	mutL homolog 3 (E. coli) [Source:ZFIN;Acc:ZDB-GENE-060810-45]	44	36	61	33	83	70	53	89	67	42	27	46	32	55	58	73	54	54	65	49	55	50	54	88	112	83	80	70	50	75	39	44	28	72	64	76	79	64	85
ENSDARG00000062506	1.01282e-07	6.01211e-06	-0.257911	18	17090121	17158534	-1	protein_coding	zc3h18	zinc finger CCCH-type containing 18 [Source:ZFIN;Acc:ZDB-GENE-050419-13]	363	360	376	251	421	436	390	410	441	363	550	563	415	710	748	689	737	731	670	601	201	370	305	499	561	404	382	377	309	481	455	562	357	534	697	703	730	673	737
ENSDARG00000003035	1.03721e-07	6.13996e-06	0.320553	14	11836799	11862883	1	protein_coding	hspa9	heat shock protein 9 [Source:ZFIN;Acc:ZDB-GENE-030828-12]	2108	1577	2071	1601	1635	1386	1619	1313	1712	1451	5361	4832	3883	5548	5901	4757	5213	4800	4055	4174	1290	2014	1903	1782	1433	1418	1320	1304	1198	1331	3318	4187	2900	3747	3814	3639	4000	2712	3577
ENSDARG00000038288	1.03968e-07	6.13996e-06	0.351811	25	3684074	3704613	-1	protein_coding	cd151	CD151 molecule [Source:ZFIN;Acc:ZDB-GENE-041010-137]	259	177	225	192	193	167	230	194	201	201	85	101	114	72	88	94	72	61	52	59	181	261	179	202	214	168	187	206	174	160	77	139	62	123	105	92	100	71	104
ENSDARG00000038456	1.07052e-07	6.30594e-06	0.268446	25	2242346	2263975	-1	protein_coding	mrps35	mitochondrial ribosomal protein S35 [Source:ZFIN;Acc:ZDB-GENE-050809-131]	350	342	416	253	375	366	319	294	337	278	347	378	322	349	320	370	291	287	236	249	236	401	338	336	335	303	309	291	313	279	286	280	199	325	280	268	305	204	309
ENSDARG00000087301	1.11665e-07	6.56095e-06	0.418815	9	22335634	22336698	-1	protein_coding	crygm2d14	crystallin, gamma M2d14 [Source:ZFIN;Acc:ZDB-GENE-070822-20]	1813	1701	2227	1454	1754	1988	1870	1412	1701	1459	539	1329	1169	688	788	605	634	447	413	410	1678	2771	2409	2094	2178	1969	2260	2311	2001	2200	613	880	445	947	590	574	789	479	782
ENSDARG00000102615	1.13822e-07	6.66136e-06	-0.415328	12	5121375	5153456	-1	protein_coding	fra10ac1	FRA10A associated CGG repeat 1 [Source:ZFIN;Acc:ZDB-GENE-041010-95]	36	40	51	36	75	65	72	59	58	60	11	23	24	27	30	33	36	26	25	26	37	45	49	63	90	88	64	63	58	79	41	38	24	61	54	67	71	56	69
ENSDARG00000058824	1.13951e-07	6.66136e-06	0.299047	11	11335520	11347525	-1	protein_coding	mrpl4	mitochondrial ribosomal protein L4 [Source:ZFIN;Acc:ZDB-GENE-050522-388]	369	298	413	271	363	399	327	307	292	303	511	542	473	492	598	522	520	507	356	428	241	438	349	286	300	291	275	231	249	273	387	530	325	459	387	363	473	348	433
ENSDARG00000104917	1.16478e-07	6.79193e-06	0.587435	4	46537216	46541237	-1	protein_coding	BX321887.3		19	28	33	25	12	18	17	14	29	11	24	31	28	11	22	30	29	8	12	14	18	16	11	10	9	12	11	8	10	12	25	23	15	36	20	20	18	12	22
ENSDARG00000086041	1.22175e-07	7.10616e-06	0.683694	4	40337624	40406453	-1	protein_coding	zgc:174650	zgc:174650 [Source:ZFIN;Acc:ZDB-GENE-080219-10]	6	5	4	1	4	3	2	5	2	2	5	3	19	4	2	4	7	5	0	2	13	28	16	6	11	5	5	8	8	9	36	17	21	56	27	12	29	15	26
ENSDARG00000089787	1.26077e-07	7.31471e-06	0.286603	10	29378826	29382098	1	protein_coding	crebzf	CREB/ATF bZIP transcription factor [Source:ZFIN;Acc:ZDB-GENE-030131-8015]	794	646	969	680	904	759	878	820	720	696	815	955	731	845	896	876	713	696	597	597	702	969	895	898	867	895	779	732	713	738	659	854	547	1121	629	545	821	543	818
ENSDARG00000079167	1.26873e-07	7.3424e-06	-0.22478	24	26234400	26284643	1	protein_coding	si:ch211-230g15.5	si:ch211-230g15.5 [Source:ZFIN;Acc:ZDB-GENE-091204-280]	340	354	375	262	349	397	359	419	359	390	197	237	184	230	255	306	296	275	262	242	204	316	275	418	402	403	420	380	299	394	164	204	120	266	285	275	306	269	297
ENSDARG00000037309	1.27751e-07	7.37473e-06	0.280359	1	23829674	23868009	-1	protein_coding	gatb	glutamyl-tRNA(Gln) amidotransferase, subunit B [Source:ZFIN;Acc:ZDB-GENE-040724-131]	177	169	235	157	184	137	178	154	134	134	112	125	112	134	118	104	127	95	95	88	146	178	161	174	189	155	154	160	134	166	101	163	85	160	116	127	138	109	141
ENSDARG00000018757	1.29637e-07	7.46497e-06	-0.400212	21	38081171	38106118	-1	protein_coding	klf5l	Kruppel-like factor 18 [Source:ZFIN;Acc:ZDB-GENE-060312-34]	302	233	268	191	278	285	271	206	285	284	263	534	465	734	561	774	707	691	566	667	153	268	160	329	423	296	339	287	272	289	575	301	268	479	647	817	962	804	827
ENSDARG00000025500	1.3231e-07	7.59994e-06	-0.291207	16	43035101	43061434	-1	protein_coding	mtx1a	metaxin 1a [Source:ZFIN;Acc:ZDB-GENE-060606-2]	103	88	153	114	171	123	149	157	151	140	142	153	99	166	161	187	199	161	146	176	81	127	93	174	163	144	153	155	109	149	115	137	99	165	174	189	235	170	221
ENSDARG00000017235	1.33574e-07	7.6535e-06	0.175664	24	26336259	26340304	-1	protein_coding	eif5a	eukaryotic translation initiation factor 5A [Source:ZFIN;Acc:ZDB-GENE-040426-2229]	13207	12324	15644	10790	13212	13585	12785	11861	12668	11587	14985	18842	16529	16574	18052	16693	17800	14571	12207	12208	8890	13504	12321	13284	13931	12928	12677	11495	10409	13465	11432	13203	8735	16582	12845	13056	15594	11105	14488
ENSDARG00000045754	1.35688e-07	7.75537e-06	0.456437	4	11031872	11054826	-1	protein_coding	mettl25	methyltransferase like 25 [Source:ZFIN;Acc:ZDB-GENE-041210-90]	80	66	102	74	86	59	67	78	56	50	47	59	42	52	37	51	33	27	18	24	85	97	94	70	103	66	88	91	49	67	36	56	25	99	41	53	47	25	51
ENSDARG00000068096	1.37897e-07	7.8622e-06	0.289989	5	29814097	29818483	-1	protein_coding	atf5a	activating transcription factor 5a [Source:ZFIN;Acc:ZDB-GENE-060526-205]	597	591	744	544	592	560	544	526	384	479	175	234	262	175	187	218	169	191	127	172	532	696	683	696	609	582	558	572	452	601	249	244	166	358	262	342	323	340	277
ENSDARG00000104697	1.3929e-07	7.92201e-06	0.650815	4	55990877	56002805	1	protein_coding	si:dkey-57k17.1	si:dkey-57k17.1 [Source:ZFIN;Acc:ZDB-GENE-110913-105]	45	98	106	102	26	52	30	34	59	33	99	83	62	74	60	87	49	18	15	46	23	34	29	10	17	11	8	18	8	27	49	26	38	108	40	25	79	32	54
ENSDARG00000034174	1.43164e-07	8.12235e-06	0.301351	10	9471491	9512801	-1	protein_coding	mrrf	mitochondrial ribosome recycling factor [Source:ZFIN;Acc:ZDB-GENE-040704-12]	176	212	221	210	224	228	197	195	158	159	221	257	194	203	247	168	182	188	147	192	206	257	258	195	259	199	204	223	188	219	192	226	141	278	218	188	246	173	220
ENSDARG00000104580	1.4817e-07	8.38577e-06	0.68545	4	62877575	62896266	-1	protein_coding	znf1099	zinc finger protein 1099 [Source:ZFIN;Acc:ZDB-GENE-060503-829]	8	19	33	27	6	18	5	5	18	8	24	17	17	6	18	19	6	1	5	4	4	17	9	4	9	5	6	4	4	4	10	19	10	46	11	7	15	6	17
ENSDARG00000087837	1.50717e-07	8.50904e-06	0.638443	4	42228513	42240454	-1	protein_coding	FO834877.1		14	22	20	22	5	15	10	9	13	11	46	39	37	37	38	33	28	6	12	22	6	10	12	10	4	1	8	7	6	2	16	31	17	22	15	17	11	14	14
ENSDARG00000061759	1.5438e-07	8.69458e-06	-0.163658	9	33978906	34053238	1	protein_coding	kdm6a	lysine (K)-specific demethylase 6A [Source:ZFIN;Acc:ZDB-GENE-081105-56]	566	526	584	458	703	658	604	730	708	682	361	453	356	515	483	503	490	494	425	450	482	677	546	772	873	734	717	665	501	695	425	467	287	597	559	599	621	631	651
ENSDARG00000073915	1.55464e-07	8.73437e-06	0.637459	4	32572471	32576051	-1	protein_coding	znf1085	zinc finger protein 1085 [Source:ZFIN;Acc:ZDB-GENE-080218-7]	13	13	29	9	10	10	12	5	9	7	28	26	23	29	20	8	17	9	12	12	5	11	19	9	7	17	7	6	3	10	15	22	16	35	19	10	11	9	13
ENSDARG00000097018	1.60196e-07	8.97838e-06	-0.657312	6	38762010	38766790	-1	lincRNA	si:dkey-29g22.2	si:dkey-29g22.2 [Source:ZFIN;Acc:ZDB-GENE-131122-43]	7	4	2	5	8	5	8	6	5	2	14	13	5	30	27	23	37	24	23	32	3	10	8	15	14	18	11	8	3	10	3	7	5	10	30	15	24	19	32
ENSDARG00000045677	1.63384e-07	9.13487e-06	0.327381	4	13578816	13581499	-1	protein_coding	opn1sw1	opsin 1 (cone pigments), short-wave-sensitive 1 [Source:ZFIN;Acc:ZDB-GENE-991109-25]	14451	20110	23615	15766	17648	14614	17230	18363	15269	15432	9272	21867	10319	10370	10451	11605	9760	9593	8747	8238	13086	21867	17483	16876	18962	18338	13877	17184	14941	14415	5948	5987	4004	8939	5377	5982	8328	5274	6935
ENSDARG00000053058	1.64583e-07	9.17967e-06	0.273693	3	37645371	37647386	1	protein_coding	rps11	ribosomal protein S11 [Source:ZFIN;Acc:ZDB-GENE-040426-2701]	10972	10743	12692	8543	11003	11855	11081	9570	10565	8515	9997	14710	11268	12330	13359	11614	11637	10878	8289	8476	8426	14282	12635	12429	11736	11132	11042	10700	10395	10635	8849	13011	7329	14518	9351	9340	11700	7176	11818
ENSDARG00000000887	1.66915e-07	9.2873e-06	-0.666565	23	32174671	32181077	1	protein_coding	GTSF1 (1 of many)	zgc:56699 [Source:ZFIN;Acc:ZDB-GENE-040426-2099]	6	8	4	6	11	11	11	7	11	12	1	2	1	9	8	10	8	12	13	8	3	14	5	13	25	19	13	17	16	12	3	6	3	6	12	16	5	12	13
ENSDARG00000058105	1.69132e-07	9.38806e-06	0.289009	5	22006839	22011386	1	protein_coding	rpl36a	ribosomal protein L36A [Source:ZFIN;Acc:ZDB-GENE-020423-1]	9491	9108	11477	7310	9949	10156	9768	8268	9093	7311	9555	13899	11830	11484	12796	10943	10422	9844	7031	7394	7372	12493	11078	10755	10309	9791	9601	9362	8879	9111	8335	12893	7034	13356	9683	9455	11332	7076	11158
ENSDARG00000094131	1.72958e-07	9.57739e-06	-0.677363	2	48090789	48097601	1	protein_coding	ftr19	finTRIM family, member 19 [Source:ZFIN;Acc:ZDB-GENE-090506-5]	2	2	4	3	8	2	9	19	7	6	4	3	4	7	3	13	8	14	18	5	2	1	4	6	19	25	12	5	6	17	4	3	0	8	17	10	9	6	39
ENSDARG00000030110	1.74758e-07	9.6539e-06	-0.420271	25	30843777	30846017	-1	protein_coding	myod1	myogenic differentiation 1 [Source:ZFIN;Acc:ZDB-GENE-980526-561]	125	144	115	96	185	120	167	168	173	127	106	139	57	164	190	192	177	160	129	153	141	156	122	328	293	239	296	200	218	146	203	200	130	176	296	325	363	324	245
ENSDARG00000045422	1.76996e-07	9.75421e-06	0.365886	24	10162685	10169548	1	protein_coding	otulina	OTU deubiquitinase with linear linkage specificity a [Source:ZFIN;Acc:ZDB-GENE-040426-2157]	114	105	127	106	115	85	91	70	75	104	57	98	74	74	67	53	68	70	55	59	97	147	174	124	105	124	135	121	105	102	52	73	54	93	72	67	76	44	91
ENSDARG00000101766	1.80113e-07	9.90237e-06	0.202417	KN150442.1	34777	37978	-1	protein_coding	ptmab	prothymosin, alpha b [Source:ZFIN;Acc:ZDB-GENE-030131-8681]	6404	6176	6921	5347	6008	5801	7028	6090	6081	5108	7645	9523	8221	9397	9096	8937	8547	7789	6224	7233	5116	7489	6497	6476	6784	6369	5960	5918	5435	5863	8226	10920	6329	11675	9965	9582	11344	7653	11205
ENSDARG00000019743	1.83601e-07	1.00701e-05	-0.221213	7	903916	954058	-1	protein_coding	dctn1a	dynactin 1a [Source:ZFIN;Acc:ZDB-GENE-070117-2205]	421	452	460	361	550	408	534	558	496	521	320	398	332	498	425	439	497	445	419	383	252	390	330	361	464	446	467	415	351	428	267	328	176	396	385	432	480	487	517
ENSDARG00000070161	1.84055e-07	1.00711e-05	-0.218392	11	39664683	39690467	1	protein_coding	vamp3	vesicle-associated membrane protein 3 (cellubrevin) [Source:ZFIN;Acc:ZDB-GENE-040625-45]	439	411	486	422	564	441	620	514	496	496	356	396	344	550	517	535	549	442	406	368	326	436	427	552	544	522	578	469	415	500	359	467	270	558	638	577	711	527	773
ENSDARG00000077526	1.88836e-07	1.02868e-05	-0.278492	11	6054032	6072937	-1	protein_coding	babam1	BRISC and BRCA1 A complex member 1 [Source:ZFIN;Acc:ZDB-GENE-040808-6]	162	154	211	130	226	211	240	207	204	180	143	214	171	220	226	222	223	193	171	183	82	144	133	223	217	212	201	211	111	175	163	171	74	206	246	238	248	207	236
ENSDARG00000017084	1.88888e-07	1.02868e-05	-0.354745	3	40142740	40145983	1	protein_coding	bud31	BUD31 homolog (S. cerevisiae) [Source:ZFIN;Acc:ZDB-GENE-040720-3]	130	126	163	118	202	223	240	244	220	206	295	260	208	424	441	377	451	367	290	368	97	180	191	259	233	232	195	212	193	206	214	333	203	316	348	420	449	251	415
ENSDARG00000006963	1.92654e-07	1.04672e-05	-0.367566	11	5522383	5543878	1	protein_coding	cse1l	CSE1 chromosome segregation 1-like (yeast) [Source:ZFIN;Acc:ZDB-GENE-990603-1]	267	223	221	179	341	333	286	358	350	353	1075	955	721	1437	1596	1211	1568	1447	1252	1210	96	155	114	303	278	258	258	221	176	230	959	910	756	1074	1199	1290	1422	874	1318
ENSDARG00000020197	1.94057e-07	1.05187e-05	0.223556	2	10903677	10920022	-1	protein_coding	rpl5a	ribosomal protein L5a [Source:ZFIN;Acc:ZDB-GENE-030131-5161]	11530	11214	13247	8818	11127	12149	10497	9882	11379	9599	11187	16304	12658	13916	14610	14168	13832	13338	11079	10807	8929	14547	12421	13270	12090	11804	12058	11195	11604	11917	10194	13391	7486	15408	10018	9809	12102	9195	12978
ENSDARG00000041569	2.02654e-07	1.0959e-05	0.489842	18	17419404	17426543	-1	protein_coding	ces2	carboxylesterase 2 (intestine, liver) [Source:ZFIN;Acc:ZDB-GENE-061013-99]	2173	2910	1897	1867	2245	2839	2268	1730	2965	2364	2252	1967	3085	1608	1504	1672	1578	1666	914	1087	4170	6481	4417	5958	4219	3553	3285	4292	3857	5944	1644	1914	1085	3204	1254	937	1454	929	1347
ENSDARG00000092000	2.05143e-07	1.10676e-05	0.667994	4	46954149	46970174	1	protein_coding	znf1020	zinc finger protein 1020 [Source:ZFIN;Acc:ZDB-GENE-110913-31]	14	19	38	19	5	13	7	10	5	11	22	20	21	16	17	14	14	7	10	6	7	7	3	2	3	10	0	2	1	2	6	13	4	6	2	3	9	2	9
ENSDARG00000076572	2.09772e-07	1.1291e-05	0.398443	9	22460187	22461312	-1	protein_coding	crygm2d7	crystallin, gamma M2d7 [Source:ZFIN;Acc:ZDB-GENE-060918-5]	3349	3108	3981	2143	3520	2800	3593	2819	3025	2531	1353	3597	2002	1579	1925	1528	1883	1395	1199	1101	2555	5245	4884	3834	3760	3993	3706	2894	3644	4000	1391	2242	1042	2410	1375	1452	1602	1194	1751
ENSDARG00000015575	2.12638e-07	1.13892e-05	0.316844	3	40827384	40834724	-1	protein_coding	cyp3c1	cytochrome P450, family 3, subfamily c, polypeptide 1 [Source:ZFIN;Acc:ZDB-GENE-030131-3060]	792	876	1201	913	1028	959	900	845	873	807	581	921	769	608	492	631	548	441	497	434	838	1160	1082	1059	1183	1036	1085	810	844	961	802	1416	678	1625	818	1323	1403	939	1096
ENSDARG00000014803	2.12642e-07	1.13892e-05	0.33987	1	43720617	43741477	-1	protein_coding	cryba1l2	crystallin, beta A1, like 2 [Source:ZFIN;Acc:ZDB-GENE-041010-40]	655	646	866	639	655	629	647	558	577	630	383	707	541	364	360	445	439	329	310	294	548	716	676	685	600	722	652	833	506	743	257	254	108	282	202	209	272	157	281
ENSDARG00000070452	2.13076e-07	1.13892e-05	0.27374	1	11362429	11371639	1	protein_coding	saraf	store-operated calcium entry-associated regulatory factor [Source:ZFIN;Acc:ZDB-GENE-060929-208]	249	240	270	188	241	212	172	270	218	211	215	242	254	180	202	189	200	177	154	164	165	305	209	222	218	196	218	183	208	232	191	258	111	271	192	224	233	213	274
ENSDARG00000032929	2.13791e-07	1.13986e-05	0.372017	14	47319691	47333038	1	protein_coding	cryba1l1	crystallin, beta A1, like 1 [Source:ZFIN;Acc:ZDB-GENE-050417-249]	12903	12004	13602	8214	11912	11403	11258	9513	10980	11127	5073	13642	9191	6077	6993	6806	6975	6195	5502	4689	8200	17864	15767	13187	13509	12902	12716	15366	12942	14096	6083	8111	3662	8238	5261	5062	6217	5148	6141
ENSDARG00000097372	2.14239e-07	1.13986e-05	-0.671774	17	32408162	32412446	1	protein_coding	si:ch211-139d20.3	si:ch211-139d20.3 [Source:ZFIN;Acc:ZDB-GENE-131127-287]	12	19	20	8	18	34	27	31	31	31	4	2	1	13	3	8	5	3	6	9	6	8	14	21	35	52	26	16	46	23	5	1	0	4	4	13	6	3	11
ENSDARG00000061742	2.17194e-07	1.15293e-05	-0.250288	18	36620548	36650286	1	protein_coding	clasrp	CLK4-associating serine/arginine rich protein [Source:ZFIN;Acc:ZDB-GENE-060503-837]	339	310	423	295	510	502	463	469	462	432	379	462	284	540	520	505	540	505	437	391	240	360	354	546	588	505	547	495	410	448	334	384	277	522	450	412	490	454	528
ENSDARG00000040455	2.1784e-07	1.1537e-05	0.302724	6	3824021	3837379	-1	protein_coding	unc50	unc-50 homolog (C. elegans) [Source:ZFIN;Acc:ZDB-GENE-040426-907]	142	160	183	126	154	134	182	133	126	112	162	174	173	173	124	168	149	140	120	107	122	172	178	129	192	159	136	130	143	145	172	214	103	236	160	193	184	140	212
ENSDARG00000093535	2.22552e-07	1.17596e-05	0.387728	10	42154618	42157946	-1	processed_transcript	si:ch211-265m20.8	si:ch211-265m20.8 [Source:ZFIN;Acc:ZDB-GENE-091204-41]	305	296	410	294	320	250	322	374	313	266	375	416	337	302	303	375	365	241	243	233	246	380	310	347	273	361	317	281	277	317	227	396	233	553	266	170	278	184	308
ENSDARG00000052649	2.26444e-07	1.19379e-05	-0.349161	3	47412515	47421177	1	protein_coding	ube2ia	ubiquitin-conjugating enzyme E2Ia [Source:ZFIN;Acc:ZDB-GENE-010607-1]	381	330	448	339	489	503	544	511	496	493	619	571	660	874	970	859	943	705	652	649	230	214	232	402	396	314	369	259	287	254	509	363	203	365	659	769	689	627	885
ENSDARG00000020676	2.31701e-07	1.21872e-05	-0.279249	21	27299855	27317977	1	protein_coding	dpp3	dipeptidyl-peptidase 3 [Source:ZFIN;Acc:ZDB-GENE-030131-1247]	140	129	141	118	161	156	148	221	207	172	621	655	575	1022	1006	952	1057	961	831	932	122	185	168	242	208	170	196	170	188	205	612	721	405	706	802	863	964	797	979
ENSDARG00000104011	2.37775e-07	1.24783e-05	0.241175	7	53822639	53828979	-1	protein_coding	rps17	ribosomal protein S17 [Source:ZFIN;Acc:ZDB-GENE-040426-1852]	4754	3822	4854	3336	4469	4342	3912	3877	3689	3695	3859	5808	4995	4399	4833	4739	4556	4691	3358	3235	2607	4362	4055	4289	3898	3446	4094	3987	3543	3467	3510	4991	2686	5172	3782	3889	4666	3315	4284
ENSDARG00000076900	2.47421e-07	1.29551e-05	0.446751	1	144284	151998	1	protein_coding	PROZ (1 of many)	si:zfos-1962a1.5 [Source:ZFIN;Acc:ZDB-GENE-121214-320]	91	113	92	74	77	94	70	92	81	54	101	131	185	70	58	93	82	96	93	72	54	99	85	70	63	79	56	87	60	74	76	97	45	154	79	73	88	99	82
ENSDARG00000099681	2.66644e-07	1.393e-05	0.62782	4	31528900	31537743	1	protein_coding	BX548173.1		13	7	13	9	10	3	6	4	6	11	18	15	12	9	7	6	12	6	9	12	14	17	24	11	5	6	13	4	10	16	14	17	12	35	14	7	22	8	17
ENSDARG00000087299	2.68413e-07	1.39908e-05	-0.390845	22	36578852	36665528	1	protein_coding	armc9	armadillo repeat containing 9 [Source:ZFIN;Acc:ZDB-GENE-100922-67]	80	96	104	83	147	150	106	125	115	85	19	25	35	43	50	47	64	39	32	41	56	118	100	116	167	122	125	127	103	131	29	41	25	62	66	72	90	77	78
ENSDARG00000008639	2.71617e-07	1.41259e-05	-0.22317	20	34517744	34550744	-1	protein_coding	kifap3a	kinesin-associated protein 3a [Source:ZFIN;Acc:ZDB-GENE-040912-74]	457	382	517	438	582	515	537	540	513	545	195	217	215	298	292	289	292	245	220	212	340	415	435	516	557	569	565	472	386	497	168	205	112	259	268	298	420	292	311
ENSDARG00000092033	2.73902e-07	1.42127e-05	0.428546	9	18901009	18903986	-1	protein_coding	si:dkey-239h2.3	si:dkey-239h2.3 [Source:ZFIN;Acc:ZDB-GENE-081104-383]	389	397	644	337	407	500	372	310	333	262	76	114	101	87	125	76	85	75	49	59	420	566	672	468	544	470	454	411	353	583	84	140	114	158	100	88	109	56	128
ENSDARG00000102741	2.78873e-07	1.44382e-05	0.228029	3	6537156	6555511	-1	protein_coding	sumo2b	small ubiquitin-like modifier 2b [Source:ZFIN;Acc:ZDB-GENE-040801-7]	964	869	1014	760	864	841	770	820	764	738	937	1192	1037	1142	1029	969	961	969	719	866	749	1300	1233	1088	1202	1195	1161	1332	882	1251	829	1196	674	1555	1053	1057	1284	866	1222
ENSDARG00000076693	2.82126e-07	1.4574e-05	0.366288	9	22316749	22377248	-1	protein_coding	crygm2d19	crystallin, gamma M2d19 [Source:ZFIN;Acc:ZDB-GENE-081105-90]	4631	4301	5509	3454	5085	4546	4881	3880	4450	4235	2239	5433	3924	2614	3013	2605	3009	2245	1824	1850	3657	6932	6393	5443	5683	5276	5229	5529	4799	5444	2014	3195	1398	3212	2120	1918	2580	1761	2481
ENSDARG00000053862	2.87906e-07	1.48094e-05	0.316184	12	30723265	30726777	-1	protein_coding	crygmx	crystallin, gamma MX [Source:ZFIN;Acc:ZDB-GENE-030131-7732]	3958	3427	4164	2716	3634	3549	3623	2886	3615	3689	2441	5284	3467	2988	2930	2847	3061	2688	2290	1947	2980	4828	4705	4076	4341	4369	4015	4658	3775	4818	2232	2862	1435	3275	1992	1804	2437	2047	2470
ENSDARG00000058208	2.87966e-07	1.48094e-05	0.326996	11	16082274	16189940	1	protein_coding	slc25a26	solute carrier family 25 (S-adenosylmethionine carrier), member 26 [Source:ZFIN;Acc:ZDB-GENE-050913-126]	187	148	193	132	154	181	121	151	170	119	168	204	186	204	222	224	190	198	158	135	129	231	225	144	138	136	160	131	151	158	176	207	130	272	158	155	221	156	214
ENSDARG00000013478	2.91659e-07	1.49474e-05	0.298556	16	4367643	4373733	-1	protein_coding	rrp15	ribosomal RNA processing 15 homolog [Source:ZFIN;Acc:ZDB-GENE-030131-5261]	153	159	244	124	183	164	135	130	141	128	257	312	257	305	276	265	256	253	227	191	115	179	220	168	175	160	134	163	134	169	257	366	214	336	269	293	339	237	313
ENSDARG00000013976	2.91943e-07	1.49474e-05	-0.175194	24	6331094	6346445	-1	protein_coding	anxa13	annexin A13 [Source:ZFIN;Acc:ZDB-GENE-010406-1]	619	560	615	533	724	637	710	676	650	714	451	518	489	628	677	638	655	591	517	499	439	637	557	710	775	762	665	582	509	639	348	497	295	583	629	609	776	627	703
ENSDARG00000103405	2.93908e-07	1.50147e-05	0.641895	4	37161731	37168614	1	protein_coding	znf1102	zinc finger protein 1102 [Source:ZFIN;Acc:ZDB-GENE-071004-71]	8	26	32	11	1	7	4	4	4	4	20	18	8	11	8	12	5	1	2	3	16	34	44	5	20	2	1	11	1	20	36	2	22	86	4	3	46	13	30
ENSDARG00000039211	2.98721e-07	1.52268e-05	-0.289484	7	26028661	26036965	-1	protein_coding	zgc:77439	zgc:77439 [Source:ZFIN;Acc:ZDB-GENE-031010-24]	639	793	835	577	855	902	787	745	1029	866	494	528	460	730	824	763	727	846	523	565	529	866	871	1318	1168	959	1051	1108	827	1257	519	545	333	865	793	1007	979	865	724
ENSDARG00000078502	3.00561e-07	1.52869e-05	-0.277378	8	17739535	17749011	1	protein_coding	si:ch211-150o23.3	si:ch211-150o23.3 [Source:ZFIN;Acc:ZDB-GENE-060503-479]	160	120	188	123	222	179	181	234	170	166	173	194	161	190	225	234	251	206	183	224	99	166	134	224	228	213	212	155	191	229	142	159	108	222	241	203	287	203	265
ENSDARG00000045160	3.01509e-07	1.52977e-05	0.313351	12	18407437	18410069	1	protein_coding	msrb1b	methionine sulfoxide reductase B1b [Source:ZFIN;Acc:ZDB-GENE-040912-88]	146	110	160	115	115	87	108	115	110	105	124	139	113	103	122	128	122	99	77	110	111	140	129	104	116	102	120	123	109	83	103	149	73	148	115	128	151	92	167
ENSDARG00000039347	3.0222e-07	1.52977e-05	0.255277	13	30094812	30104770	1	protein_coding	rps24	ribosomal protein S24 [Source:ZFIN;Acc:ZDB-GENE-040109-5]	9548	8904	11551	7291	10213	10199	9990	8446	9479	7677	9427	13113	10181	10918	11484	10670	10667	9344	7136	7282	7760	11627	10966	10619	10339	10106	9628	9306	8780	9759	7130	10202	6071	11599	7883	7583	9872	6185	9797
ENSDARG00000044074	3.02761e-07	1.52977e-05	-0.538565	5	26840168	26887645	1	protein_coding	loxl2b	lysyl oxidase-like 2b [Source:ZFIN;Acc:ZDB-GENE-050208-29]	175	150	278	149	387	312	357	463	418	416	424	143	308	774	557	323	541	929	348	883	127	173	164	220	259	196	204	170	157	227	268	254	253	369	583	552	612	551	456
ENSDARG00000099455	3.05991e-07	1.54272e-05	-0.224201	14	14382163	14400187	-1	protein_coding	ogt.2	O-linked N-acetylglucosamine (GlcNAc) transferase, tandem duplicate 2 [Source:ZFIN;Acc:ZDB-GENE-051128-1]	1308	1212	1208	1066	1484	1270	1695	1716	1624	1516	1125	1432	1023	1658	1522	1690	1447	1479	1485	1439	947	1259	1007	1714	1619	1465	1534	1646	1367	1284	986	1011	679	1383	1255	1191	1582	1328	1569
ENSDARG00000070644	3.21713e-07	1.61845e-05	-0.289964	23	25942096	25948336	1	protein_coding	ttpal	tocopherol (alpha) transfer protein-like [Source:ZFIN;Acc:ZDB-GENE-030131-296]	140	121	182	157	219	156	194	168	216	190	104	121	116	136	122	163	173	129	110	123	112	163	114	172	223	200	203	151	150	187	99	126	68	151	170	190	221	172	250
ENSDARG00000027187	3.26384e-07	1.63368e-05	0.224199	3	32549532	32556879	1	protein_coding	kat8	K(lysine) acetyltransferase 8 [Source:ZFIN;Acc:ZDB-GENE-030131-7510]	296	250	359	242	357	282	280	240	296	281	313	319	297	276	316	266	283	254	219	214	275	353	316	298	368	316	319	307	238	292	219	313	164	349	280	262	310	251	311
ENSDARG00000046148	3.26801e-07	1.63368e-05	0.349485	16	29763942	29779166	-1	protein_coding	tnfaip8l2b	tumor necrosis factor, alpha-induced protein 8-like 2b [Source:ZFIN;Acc:ZDB-GENE-040426-1359]	104	91	81	70	84	71	70	93	77	77	149	152	178	120	108	123	115	95	93	101	51	89	70	78	68	79	79	47	68	73	96	140	94	185	129	147	127	89	157
ENSDARG00000058993	3.26864e-07	1.63368e-05	-0.164666	2	2976734	3059937	1	protein_coding	rock1	Rho-associated, coiled-coil containing protein kinase 1 [Source:ZFIN;Acc:ZDB-GENE-100712-2]	696	642	762	624	875	827	717	812	775	758	588	714	534	904	772	866	835	747	732	774	518	751	569	848	953	812	856	707	567	818	661	577	419	803	792	838	932	771	884
ENSDARG00000057679	3.27764e-07	1.63464e-05	-0.218608	3	15208659	15242670	1	protein_coding	sh2b1	SH2B adaptor protein 1 [Source:ZFIN;Acc:ZDB-GENE-070209-188]	584	649	618	510	813	830	603	682	709	699	276	429	282	437	392	477	414	388	388	389	450	652	497	782	852	698	831	679	497	774	326	257	189	427	398	444	451	448	483
ENSDARG00000022939	3.34917e-07	1.66672e-05	-0.33902	16	10522649	10531588	1	protein_coding	ino80e	INO80 complex subunit E [Source:ZFIN;Acc:ZDB-GENE-040426-1818]	96	67	130	93	163	152	132	136	140	134	45	82	64	94	75	105	98	88	81	75	72	116	115	139	178	135	156	159	136	114	57	55	33	69	63	70	89	76	111
ENSDARG00000017427	3.43397e-07	1.70524e-05	-0.18305	16	31642875	31665054	-1	protein_coding	phf20l1	PHD finger protein 20-like 1 [Source:ZFIN;Acc:ZDB-GENE-030131-5837]	331	275	311	246	326	340	337	350	349	319	305	315	264	381	390	385	385	410	324	319	217	299	241	381	390	333	323	313	287	355	283	323	225	407	433	444	494	363	512
ENSDARG00000099137	3.64237e-07	1.80485e-05	-0.304397	18	49006648	49121605	-1	protein_coding	LTBP4	latent transforming growth factor beta binding protein 4 [Source:HGNC Symbol;Acc:HGNC:6717]	387	390	419	303	406	425	346	456	463	480	184	281	224	357	353	495	389	436	364	253	355	497	360	579	616	549	589	525	445	531	329	406	206	472	534	502	553	719	586
ENSDARG00000008243	3.66144e-07	1.81041e-05	0.164604	10	25367261	25383244	-1	protein_coding	cct8	chaperonin containing TCP1, subunit 8 (theta) [Source:ZFIN;Acc:ZDB-GENE-040426-876]	2768	2642	3129	2071	2710	2991	2361	2589	2802	2461	4215	4947	3706	4429	4424	4484	4486	4222	3726	3706	2375	3509	2907	3096	3165	2955	3012	2869	2541	3370	3296	3580	2188	4343	3309	3500	4091	2995	3881
ENSDARG00000056871	3.6826e-07	1.81699e-05	-0.376437	10	22885351	22892626	1	protein_coding	ap4m1	adaptor-related protein complex 4, mu 1 subunit [Source:ZFIN;Acc:ZDB-GENE-040718-421]	51	36	52	43	68	72	71	65	68	44	44	52	38	70	85	89	76	71	57	70	29	53	39	56	81	64	49	60	47	49	58	62	45	57	94	87	94	71	93
ENSDARG00000091148	3.69672e-07	1.82006e-05	0.352094	9	22400974	22461185	-1	protein_coding	crygm2d20	crystallin, gamma M2d20 [Source:ZFIN;Acc:ZDB-GENE-070424-32]	3836	4051	4862	2995	3744	4169	4518	3663	3440	3304	1430	2638	2773	1669	2020	1833	2176	1463	1254	1272	3381	6069	6103	4668	4614	4699	4487	5050	4430	4579	1602	2386	1017	2405	1535	1552	1963	1294	1830
ENSDARG00000058332	3.71326e-07	1.82432e-05	0.421998	23	10417951	10420582	1	protein_coding	si:ch211-133j6.3	si:ch211-133j6.3 [Source:ZFIN;Acc:ZDB-GENE-090312-205]	162	105	160	130	142	93	101	55	71	91	222	225	166	179	150	274	142	181	153	195	102	170	154	120	113	123	115	117	111	131	278	314	135	308	199	244	340	164	287
ENSDARG00000014137	3.84695e-07	1.88598e-05	-0.149422	15	19791260	19836640	-1	protein_coding	picalmb	phosphatidylinositol binding clathrin assembly protein b [Source:ZFIN;Acc:ZDB-GENE-030131-6795]	932	773	881	633	969	875	963	950	914	905	538	731	516	752	715	699	753	762	674	662	654	870	776	1114	1148	1009	990	953	805	1016	510	534	353	668	673	725	838	661	772
ENSDARG00000040224	3.86719e-07	1.89189e-05	0.346739	7	24610523	24617477	1	protein_coding	krcp	kelch repeat-containing protein [Source:ZFIN;Acc:ZDB-GENE-030131-2126]	111	98	83	92	55	65	50	69	63	68	372	401	406	444	385	510	481	368	285	366	75	104	64	83	66	67	58	65	53	57	481	464	308	727	473	436	623	384	638
ENSDARG00000069920	3.94727e-07	1.92369e-05	0.325992	9	21424820	21427376	-1	protein_coding	cox17	COX17 cytochrome c oxidase copper chaperone [Source:ZFIN;Acc:ZDB-GENE-040912-91]	217	255	277	178	235	238	227	207	236	188	572	679	502	637	789	518	483	505	368	395	246	371	346	280	276	278	256	247	235	248	476	664	379	602	498	479	596	355	523
ENSDARG00000069100	3.94885e-07	1.92369e-05	0.243199	8	21050417	21071473	-1	protein_coding	aldh9a1a.1	aldehyde dehydrogenase 9 family, member A1a, tandem duplicate 1 [Source:ZFIN;Acc:ZDB-GENE-030131-1257]	9897	10323	10618	6383	10842	8834	10145	8393	9243	8832	7094	7880	7147	6576	7380	7914	7522	6238	5071	5993	9512	13182	11688	11575	11445	11647	11533	11923	9590	11186	5459	5042	3237	7128	4229	5268	6091	4162	4929
ENSDARG00000098121	3.97785e-07	1.93374e-05	0.360863	6	28232428	28234403	1	lincRNA	si:ch73-14h10.4	si:ch73-14h10.4 [Source:ZFIN;Acc:ZDB-GENE-141215-25]	299	291	365	287	420	296	339	305	243	285	224	305	184	155	171	214	161	154	120	104	316	399	336	357	367	355	340	314	349	368	166	238	103	267	125	155	201	130	201
ENSDARG00000043728	4.00612e-07	1.94339e-05	-0.431731	10	11436290	11439352	-1	protein_coding	srek1ip1	SREK1-interacting protein 1 [Source:ZFIN;Acc:ZDB-GENE-051030-24]	38	21	42	29	33	43	59	43	44	43	43	54	34	75	98	83	101	69	54	75	28	26	35	44	61	68	50	43	41	45	35	57	37	60	80	76	84	57	80
ENSDARG00000092532	4.01509e-07	1.94366e-05	0.642812	22	19163884	19165169	1	protein_coding	si:dkey-21e2.4	si:dkey-21e2.4 [Source:ZFIN;Acc:ZDB-GENE-050208-538]	60	30	83	33	30	55	17	26	82	24	250	246	154	128	150	233	71	94	84	87	90	180	98	91	87	29	51	47	17	46	290	233	273	373	179	117	92	89	360
ENSDARG00000013095	4.02922e-07	1.94642e-05	0.197754	13	2261361	2296388	-1	protein_coding	gclc	glutamate-cysteine ligase, catalytic subunit [Source:ZFIN;Acc:ZDB-GENE-030131-5056]	601	503	624	405	561	484	452	480	448	421	510	560	412	510	472	511	508	447	391	408	316	479	399	448	456	461	384	388	377	434	397	503	237	522	447	441	491	378	457
ENSDARG00000068868	4.09265e-07	1.97293e-05	-0.154059	7	31504905	31523744	-1	protein_coding	nap1l4b	nucleosome assembly protein 1-like 4b [Source:ZFIN;Acc:ZDB-GENE-041114-168]	752	652	868	664	981	895	905	826	843	792	682	756	639	865	822	834	893	774	697	743	642	801	734	919	1045	982	982	779	674	883	527	593	398	829	845	882	1027	778	939
ENSDARG00000014986	4.19156e-07	2.0164e-05	-0.210998	2	41674898	41695081	1	protein_coding	acvr1l	activin A receptor, type I like [Source:ZFIN;Acc:ZDB-GENE-990415-9]	458	451	659	500	700	721	761	752	639	595	531	710	523	688	644	745	698	638	552	587	439	557	565	783	821	810	784	675	597	745	488	545	397	790	724	741	880	708	932
ENSDARG00000090581	4.22007e-07	2.0259e-05	0.372301	9	19666818	19678395	-1	protein_coding	wdr4	WD repeat domain 4 [Source:ZFIN;Acc:ZDB-GENE-060810-10]	101	63	118	74	70	84	61	58	67	100	127	104	95	99	86	97	123	73	81	78	53	96	85	67	69	57	57	53	40	58	74	105	63	89	83	80	104	80	98
ENSDARG00000044811	4.28929e-07	2.05486e-05	-0.238644	21	6031473	6045060	1	protein_coding	cdk9	cyclin-dependent kinase 9 (CDC2-related kinase) [Source:ZFIN;Acc:ZDB-GENE-030131-321]	273	325	419	245	371	404	386	344	369	408	344	423	314	550	503	485	499	523	448	448	200	266	302	420	452	337	336	353	286	390	232	284	215	417	375	408	441	382	411
ENSDARG00000004774	4.30682e-07	2.05898e-05	0.325464	5	55196552	55244051	-1	protein_coding	wdr36	WD repeat domain 36 [Source:ZFIN;Acc:ZDB-GENE-030131-464]	324	257	361	290	305	223	248	214	212	222	595	479	396	623	633	509	551	526	449	485	226	315	290	291	233	184	235	222	174	246	450	532	355	527	490	418	526	365	471
ENSDARG00000090418	4.3509e-07	2.07576e-05	-0.248735	6	11771216	11798468	1	protein_coding	wdsub1	WD repeat, sterile alpha motif and U-box domain containing 1 [Source:ZFIN;Acc:ZDB-GENE-061110-97]	249	202	267	141	298	288	253	242	290	260	152	188	143	181	214	231	210	228	195	146	184	319	256	424	393	404	401	310	300	396	155	167	132	204	219	217	279	239	239
ENSDARG00000038429	4.41914e-07	2.10194e-05	-0.497294	24	19563190	19574821	-1	protein_coding	csrnp1b	cysteine-serine-rich nuclear protein 1b [Source:ZFIN;Acc:ZDB-GENE-030131-1515]	770	546	720	802	1532	1498	1008	1393	1207	822	341	529	424	1110	906	1135	574	941	810	787	727	1043	823	1442	1329	1444	1384	1011	828	744	745	330	451	757	774	744	903	1350	1042
ENSDARG00000096578	4.42399e-07	2.10194e-05	-0.205746	1	157793	561439	1	protein_coding	cul4a	cullin 4A [Source:ZFIN;Acc:ZDB-GENE-040426-1357]	692	676	744	465	868	843	748	775	768	717	305	490	316	503	509	517	488	534	427	399	511	829	676	824	993	856	889	840	695	920	369	383	192	467	442	451	542	565	563
ENSDARG00000100704	4.48381e-07	2.12599e-05	0.628523	4	35945917	36037456	1	protein_coding	si:ch211-271g18.4	si:ch211-271g18.4 [Source:ZFIN;Acc:ZDB-GENE-110914-58]	15	25	33	40	8	11	12	9	12	9	10	16	41	9	18	16	33	6	7	13	24	26	32	26	13	14	14	28	14	19	17	40	14	52	19	18	29	17	28
ENSDARG00000008224	4.50521e-07	2.13176e-05	-0.145411	7	41477389	41532282	-1	protein_coding	vps35	vacuolar protein sorting 35 homolog (S. cerevisiae) [Source:ZFIN;Acc:ZDB-GENE-030131-2042]	808	682	847	621	888	828	827	906	876	861	1124	1287	919	1568	1429	1508	1562	1463	1257	1174	579	806	776	954	980	905	943	802	690	881	959	1078	654	1272	1351	1367	1466	1202	1512
ENSDARG00000032552	4.565e-07	2.15563e-05	-0.365453	13	42235539	42274587	-1	protein_coding	2005-03-01	membrane-associated ring finger (C3HC4) 5 [Source:ZFIN;Acc:ZDB-GENE-070424-47]	85	78	86	76	121	107	97	108	117	112	33	70	52	82	66	87	78	96	68	69	85	105	59	127	132	152	152	104	76	100	46	46	29	49	64	98	76	63	89
ENSDARG00000092305	4.68963e-07	2.20996e-05	0.225487	15	24741640	24754995	1	protein_coding	poldip2	polymerase (DNA-directed), delta interacting protein 2 [Source:ZFIN;Acc:ZDB-GENE-030131-5881]	567	469	596	524	512	483	435	402	459	451	475	439	459	472	503	458	455	475	384	331	420	620	516	517	553	459	509	507	466	505	358	530	321	530	492	504	516	437	509
ENSDARG00000060030	4.71869e-07	2.21913e-05	-0.189814	3	32582443	32610864	1	protein_coding	setd1a	SET domain containing 1A [Source:ZFIN;Acc:ZDB-GENE-080521-4]	725	709	736	535	796	772	726	796	788	779	586	667	432	664	686	713	750	776	690	603	465	638	583	871	920	770	820	809	559	806	485	462	336	646	616	706	729	700	771
ENSDARG00000041141	4.75154e-07	2.22426e-05	0.445369	15	28153818	28174626	-1	protein_coding	cryba1a	crystallin, beta A1a [Source:ZFIN;Acc:ZDB-GENE-040718-107]	152	145	227	104	131	147	126	145	112	131	167	370	200	140	225	126	175	220	145	116	148	276	194	164	157	159	181	240	165	161	172	181	94	144	95	115	165	137	129
ENSDARG00000059128	4.7538e-07	2.22426e-05	0.251113	6	3348920	3354637	-1	protein_coding	uqcrh	ubiquinol-cytochrome c reductase hinge protein [Source:ZFIN;Acc:ZDB-GENE-051030-93]	1172	1131	1430	913	1184	1163	1086	1019	1099	981	1269	1861	1398	1644	1873	1522	1493	1441	1091	1087	777	1446	1397	1228	1185	1145	1099	1101	964	1067	1106	1509	821	1466	1118	1131	1451	959	1376
ENSDARG00000055610	4.75851e-07	2.22426e-05	-0.206537	20	26673366	26724952	-1	protein_coding	exoc2	exocyst complex component 2 [Source:ZFIN;Acc:ZDB-GENE-040426-1160]	408	344	416	280	470	452	441	424	426	426	361	362	303	504	412	505	474	445	329	432	310	393	397	501	443	503	548	446	406	454	371	378	217	445	503	542	524	503	559
ENSDARG00000092052	4.7731e-07	2.22658e-05	0.621194	16	32049735	32054251	-1	protein_coding	gstk4	glutathione S-transferase kappa 4 [Source:ZFIN;Acc:ZDB-GENE-060421-6530]	14	13	14	11	7	5	5	9	5	3	27	9	13	6	10	9	8	10	6	13	12	18	12	8	23	13	12	12	5	20	14	13	12	26	7	5	11	10	9
ENSDARG00000070834	4.80947e-07	2.23508e-05	-0.303935	23	20502496	20503398	-1	protein_coding	taf13	TAF13 RNA polymerase II, TATA box binding protein (TBP)-associated factor [Source:ZFIN;Acc:ZDB-GENE-030131-2873]	120	95	154	63	161	132	154	139	131	141	148	160	126	172	226	194	203	226	143	164	79	110	98	124	154	115	141	154	120	113	104	127	70	143	158	199	185	166	197
ENSDARG00000100376	4.81069e-07	2.23508e-05	0.248868	3	13369691	13396326	-1	protein_coding	amdhd2	amidohydrolase domain containing 2 [Source:ZFIN;Acc:ZDB-GENE-040426-1871]	329	320	382	291	293	289	262	313	299	264	215	276	197	216	169	213	189	210	165	182	242	420	348	314	337	256	392	308	264	355	192	241	112	258	199	267	260	233	254
ENSDARG00000075664	4.83379e-07	2.24131e-05	0.49156	15	47279493	47287322	-1	protein_coding	si:ch1073-429i10.1	si:ch1073-429i10.1 [Source:ZFIN;Acc:ZDB-GENE-120215-259]	85	38	73	49	55	35	53	53	26	42	70	113	74	52	77	47	62	68	50	62	31	49	44	35	43	30	39	34	41	18	96	110	71	81	41	67	71	72	125
ENSDARG00000099164	4.91393e-07	2.2739e-05	-0.277643	3	33613372	33627128	1	protein_coding	NACC1 (1 of many)	nucleus accumbens associated 1 [Source:HGNC Symbol;Acc:HGNC:20967]	292	223	236	220	334	260	259	323	305	388	309	344	302	475	549	407	497	491	413	379	178	248	194	405	315	278	359	296	227	327	318	315	241	398	425	486	481	424	438
ENSDARG00000093615	4.96701e-07	2.29387e-05	0.656606	4	47215958	47253681	-1	protein_coding	si:ch211-234c11.3	si:ch211-234c11.3 [Source:ZFIN;Acc:ZDB-GENE-110914-93]	9	8	6	4	8	4	0	7	1	9	14	21	21	8	4	3	6	2	4	6	8	6	8	3	6	7	8	4	3	2	1	13	9	13	2	4	3	5	4
ENSDARG00000051986	4.98994e-07	2.29986e-05	0.145551	1	44113019	44121768	1	protein_coding	ndufs8a	NADH dehydrogenase (ubiquinone) Fe-S protein 8a [Source:ZFIN;Acc:ZDB-GENE-040426-2153]	1409	1339	1582	1116	1294	1269	1315	1287	1175	1179	1781	1941	1691	1809	1932	2024	1832	1632	1390	1433	909	1269	1141	1217	1317	1232	1126	1098	1053	1132	1364	1566	985	1879	1672	1635	2009	1498	1942
ENSDARG00000100151	5.18022e-07	2.38237e-05	-0.262613	25	5628808	5664417	1	protein_coding	TUBGCP6	tubulin gamma complex associated protein 6 [Source:HGNC Symbol;Acc:HGNC:18127]	237	251	269	197	332	355	251	369	307	322	222	322	224	387	348	332	402	430	357	330	173	263	237	333	359	330	310	314	246	355	281	304	238	371	389	369	422	402	411
ENSDARG00000042658	5.19666e-07	2.38237e-05	0.292401	15	19399914	19412651	1	protein_coding	acad8	acyl-CoA dehydrogenase family, member 8 [Source:ZFIN;Acc:ZDB-GENE-040426-828]	181	226	322	174	241	150	186	189	182	235	490	481	409	467	485	509	457	399	390	392	193	257	232	257	239	187	237	215	176	181	339	444	341	523	347	422	435	304	435
ENSDARG00000060620	5.19992e-07	2.38237e-05	0.419573	1	28463910	28467542	1	protein_coding	lig4	ligase IV, DNA, ATP-dependent [Source:ZFIN;Acc:ZDB-GENE-070820-10]	49	38	37	33	31	43	29	29	31	29	89	76	78	43	59	54	66	57	46	59	31	38	29	31	24	35	30	35	21	26	41	91	56	98	64	74	70	49	85
ENSDARG00000104495	5.24137e-07	2.3966e-05	-0.416146	6	55347375	55383496	1	protein_coding	pltp	phospholipid transfer protein [Source:ZFIN;Acc:ZDB-GENE-040801-22]	167	153	197	151	283	300	250	186	165	261	44	87	56	84	71	78	87	85	70	74	131	188	188	348	523	262	255	275	163	365	63	94	42	89	103	135	110	135	130
ENSDARG00000016551	5.32216e-07	2.42874e-05	-0.187138	11	26466401	26819956	-1	protein_coding	iqsec1b	IQ motif and Sec7 domain 1b [Source:ZFIN;Acc:ZDB-GENE-120813-1]	864	784	986	739	956	931	898	940	939	1001	466	650	493	644	663	677	621	585	551	580	674	867	779	1137	1235	1056	1025	1086	765	1113	486	402	347	663	718	757	929	682	798
ENSDARG00000101961	5.38976e-07	2.45211e-05	-0.25661	14	44848397	44880206	-1	protein_coding	abhd18	abhydrolase domain containing 18 [Source:ZFIN;Acc:ZDB-GENE-050306-53]	122	93	140	118	166	190	144	153	164	151	207	238	224	343	356	306	330	289	270	290	84	153	122	153	171	131	159	156	134	124	198	248	140	256	285	307	379	258	310
ENSDARG00000093342	5.39463e-07	2.45211e-05	0.41641	2	7321360	7338099	1	protein_coding	si:ch211-13f8.1	si:ch211-13f8.1 [Source:ZFIN;Acc:ZDB-GENE-061207-4]	158	150	167	155	180	145	147	144	128	154	55	105	57	38	55	69	52	44	38	34	207	261	272	193	210	211	198	295	133	221	38	49	41	85	30	33	49	47	37
ENSDARG00000059760	5.48411e-07	2.48789e-05	-0.223041	16	55239743	55270956	-1	protein_coding	wdtc1	WD and tetratricopeptide repeats 1 [Source:ZFIN;Acc:ZDB-GENE-030131-3224]	243	238	253	210	316	299	253	336	262	273	124	191	136	181	161	181	190	170	161	140	215	376	335	496	565	431	449	431	367	470	172	196	96	232	228	251	253	253	305
ENSDARG00000014179	5.54559e-07	2.51085e-05	0.286894	23	27627245	27645126	-1	protein_coding	pfkma	phosphofructokinase, muscle a [Source:ZFIN;Acc:ZDB-GENE-040912-135]	939	844	974	735	828	644	696	641	670	797	325	421	509	283	305	412	311	338	270	342	588	900	882	778	902	821	803	958	744	729	503	426	278	753	490	557	550	494	567
ENSDARG00000102252	5.56431e-07	2.5144e-05	-0.258297	1	52932249	52992306	-1	protein_coding	USP34	ubiquitin specific peptidase 34 [Source:HGNC Symbol;Acc:HGNC:20066]	408	403	382	250	456	446	410	451	424	442	435	441	287	502	489	468	467	550	525	463	217	346	294	508	567	425	470	450	372	484	376	339	238	439	411	511	538	485	534
ENSDARG00000056647	5.59571e-07	2.52255e-05	-0.247367	14	23986670	24007727	1	protein_coding	klhl3	kelch-like family member 3 [Source:ZFIN;Acc:ZDB-GENE-120203-4]	300	263	300	253	344	303	402	405	342	356	185	222	164	242	241	269	241	225	222	223	241	305	243	404	362	395	346	309	228	317	123	152	103	217	252	200	293	237	293
ENSDARG00000011998	5.60422e-07	2.52255e-05	0.337068	2	32777912	32785733	-1	protein_coding	bfsp2	beaded filament structural protein 2, phakinin [Source:ZFIN;Acc:ZDB-GENE-041212-58]	1733	1614	2107	1373	1968	1791	1788	1414	1588	1757	668	1701	1272	911	923	871	911	883	631	642	1231	2093	2177	1901	1952	1845	1863	2017	1523	1876	857	1101	546	1324	700	790	922	743	958
ENSDARG00000021097	5.70746e-07	2.56403e-05	-0.225579	6	49783231	49802520	-1	protein_coding	nelfcd	negative elongation factor complex member C/D [Source:ZFIN;Acc:ZDB-GENE-040426-720]	149	133	162	143	171	186	171	199	186	166	144	185	143	207	200	232	199	226	161	144	135	179	131	217	213	231	198	204	165	206	145	188	112	244	230	251	277	251	284
ENSDARG00000016724	5.71895e-07	2.5642e-05	0.326792	15	21772051	21781435	1	protein_coding	zgc:162339	zgc:162339 [Source:ZFIN;Acc:ZDB-GENE-070410-76]	85	78	95	71	81	73	73	70	74	67	72	97	88	78	77	85	72	53	63	68	54	79	62	77	88	65	54	65	72	58	87	106	62	119	78	93	72	61	96
ENSDARG00000014587	5.74781e-07	2.57215e-05	0.191166	8	23558735	23591223	-1	protein_coding	slc38a5b	solute carrier family 38, member 5b [Source:ZFIN;Acc:ZDB-GENE-040718-395]	4090	3607	4993	3624	4386	4280	3831	3666	4045	4084	1991	2320	2110	2079	1955	2391	1880	1925	1545	1457	3370	4340	4209	4343	5017	4269	3923	3584	2918	4902	1908	1905	1354	2849	1980	2189	2515	1894	2337
ENSDARG00000038312	5.79498e-07	2.5865e-05	0.290609	5	1568335	1604378	-1	protein_coding	rcl1	RNA terminal phosphate cyclase-like 1 [Source:ZFIN;Acc:ZDB-GENE-040930-11]	402	288	446	314	420	458	308	344	346	279	274	299	253	311	320	294	271	295	211	218	339	478	478	417	448	387	392	348	279	332	259	280	195	345	241	218	286	181	255
ENSDARG00000006395	5.8023e-07	2.5865e-05	-0.295833	20	51318713	51373345	-1	protein_coding	rbm25b	RNA binding motif protein 25b [Source:ZFIN;Acc:ZDB-GENE-030131-5547]	368	357	354	219	436	449	392	437	463	412	778	810	560	979	925	848	980	979	948	818	192	323	298	463	528	516	551	448	433	509	594	797	511	789	959	831	1071	831	901
ENSDARG00000019501	5.88464e-07	2.61816e-05	-0.423333	21	27539063	27583006	-1	protein_coding	pcnxl3	pecanex-like 3 (Drosophila) [Source:ZFIN;Acc:ZDB-GENE-091112-9]	88	86	85	61	122	110	102	124	111	132	62	82	52	100	87	101	101	117	121	111	84	66	91	164	194	166	184	161	104	178	71	37	37	94	63	72	71	70	88
ENSDARG00000038563	5.92368e-07	2.62881e-05	0.250312	2	48234893	48265245	1	protein_coding	pitrm1	pitrilysin metallopeptidase 1 [Source:ZFIN;Acc:ZDB-GENE-040426-2876]	366	393	478	377	343	336	304	315	324	304	774	781	686	884	893	807	820	814	683	645	281	446	423	329	401	320	310	309	212	402	804	808	510	874	814	864	1005	760	894
ENSDARG00000052304	5.93136e-07	2.62881e-05	0.166713	6	20276833	20291828	1	protein_coding	uqcrc1	ubiquinol-cytochrome c reductase core protein I [Source:ZFIN;Acc:ZDB-GENE-040426-1792]	1776	1494	1765	1321	1493	1317	1375	1495	1455	1384	2451	2611	2349	2689	2986	2690	2649	2467	2078	2151	1082	1738	1387	1423	1436	1355	1391	1286	1241	1351	2435	2766	1643	2928	2725	2878	3326	2451	3101
ENSDARG00000104178	5.99785e-07	2.65319e-05	-0.239707	3	7937108	7948666	1	protein_coding	si:ch73-152o7.1	si:ch73-152o7.1 [Source:ZFIN;Acc:ZDB-GENE-111123-3]	150	143	207	134	235	193	224	202	233	192	194	234	212	302	293	263	283	286	219	262	87	156	155	238	220	186	192	186	174	173	170	233	145	279	257	270	290	271	312
ENSDARG00000076496	6.15239e-07	2.71634e-05	-0.40534	23	791326	831319	1	protein_coding	frmd4bb	FERM domain containing 4Bb [Source:ZFIN;Acc:ZDB-GENE-100921-74]	202	224	244	209	262	235	280	254	194	322	151	284	235	455	328	430	389	471	434	286	139	182	182	283	265	225	277	258	165	179	250	181	165	290	433	308	460	534	448
ENSDARG00000103008	6.19927e-07	2.72698e-05	0.60616	4	34172073	34179372	1	protein_coding	BX324179.3		38	14	20	11	25	12	24	22	8	23	34	16	55	11	26	21	32	10	8	13	43	53	51	34	34	39	48	32	41	18	38	58	33	68	20	25	29	25	25
ENSDARG00000010831	6.2001e-07	2.72698e-05	0.269804	20	26030350	26035349	-1	protein_coding	churc1	churchill domain containing 1 [Source:ZFIN;Acc:ZDB-GENE-041001-150]	160	140	199	150	151	148	139	135	153	120	242	286	188	274	295	263	248	212	190	205	125	190	140	167	183	147	148	117	112	130	191	251	169	270	204	214	203	165	244
ENSDARG00000033382	6.26443e-07	2.75004e-05	0.435717	3	41644003	41649320	-1	protein_coding	grifin	galectin-related inter-fiber protein [Source:ZFIN;Acc:ZDB-GENE-040801-163]	361	391	499	351	362	411	437	345	302	371	210	541	273	208	253	210	245	259	178	186	431	642	590	588	572	639	567	611	465	565	192	313	124	369	155	117	271	103	189
ENSDARG00000007443	6.53644e-07	2.86042e-05	-0.382704	1	7954051	7962830	-1	protein_coding	fbxl18	F-box and leucine-rich repeat protein 18 [Source:ZFIN;Acc:ZDB-GENE-050913-65]	32	30	46	30	45	42	48	62	51	51	49	45	50	82	65	50	73	73	76	64	30	48	36	58	74	54	55	52	41	54	33	50	20	57	65	76	73	58	81
ENSDARG00000018426	6.54064e-07	2.86042e-05	0.21116	10	16048786	16069963	-1	protein_coding	aldh7a1	aldehyde dehydrogenase 7 family, member A1 [Source:ZFIN;Acc:ZDB-GENE-030131-6129]	1571	1665	1787	1222	1504	1466	1398	1330	1229	1348	2048	2063	1900	2193	2039	2206	2249	2175	1718	1763	1279	1995	1520	1415	1521	1436	1452	1220	1344	1512	2130	2153	1437	2269	2363	2135	2747	2021	2548
ENSDARG00000069249	6.59499e-07	2.87873e-05	-0.236046	1	54417663	54432263	1	protein_coding	aftpha	aftiphilin a [Source:ZFIN;Acc:ZDB-GENE-030131-1437]	311	256	346	220	359	362	340	352	297	362	204	277	184	271	233	292	246	277	202	254	172	345	240	420	434	357	373	360	302	362	190	175	104	287	252	312	302	307	320
ENSDARG00000099355	6.80015e-07	2.95904e-05	-0.434563	4	55174332	55179776	1	processed_transcript	si:ch211-238e22.1	si:ch211-238e22.1 [Source:ZFIN;Acc:ZDB-GENE-041210-345]	490	277	274	242	827	359	637	414	509	480	183	394	247	361	399	287	378	412	455	369	416	641	489	929	849	965	816	744	743	461	196	335	194	375	383	464	551	449	575
ENSDARG00000044492	6.80787e-07	2.95904e-05	0.39557	21	35270484	35291051	-1	protein_coding	ublcp1	ubiquitin-like domain containing CTD phosphatase 1 [Source:ZFIN;Acc:ZDB-GENE-040718-3]	123	111	124	148	81	78	117	119	91	99	230	204	199	241	228	173	190	190	152	155	114	126	146	116	115	108	97	94	88	108	115	140	127	281	148	133	189	82	153
ENSDARG00000077726	6.81742e-07	2.95904e-05	-0.507729	14	47040711	47054844	1	protein_coding	nocta	nocturnin a [Source:ZFIN;Acc:ZDB-GENE-050208-306]	643	584	648	590	1189	952	991	1106	816	783	337	981	285	1340	1256	1636	886	1162	1022	986	538	935	633	964	1171	761	1105	1078	941	475	774	289	292	491	948	943	1261	834	876
ENSDARG00000057245	6.93439e-07	3.00417e-05	0.297326	5	61127146	61134817	-1	protein_coding	im:7138535	im:7138535 [Source:ZFIN;Acc:ZDB-GENE-041111-49]	105	87	123	111	106	111	95	86	94	74	92	121	90	80	98	109	77	70	79	92	93	124	124	127	136	96	100	100	94	110	113	164	95	162	124	130	124	121	156
ENSDARG00000069817	7.10448e-07	3.07209e-05	0.341391	9	22323862	22507603	-1	protein_coding	crygm2d8	crystallin, gamma M2d8 [Source:ZFIN;Acc:ZDB-GENE-040718-321]	8266	7196	8002	5753	6951	6912	7733	6517	6845	6874	2734	7631	5134	3753	4450	4097	4251	3568	2896	2769	5847	12029	10303	7994	8028	8196	7782	8765	8472	8118	3294	4514	2195	5228	3474	3308	4298	2862	4009
ENSDARG00000099755	7.16932e-07	3.09433e-05	0.187754	11	44869603	44895836	-1	protein_coding	pfklb	phosphofructokinase, liver b [Source:ZFIN;Acc:ZDB-GENE-050417-62]	845	824	1076	753	943	802	843	854	780	868	479	656	616	522	517	556	508	562	457	458	770	944	846	967	1024	1034	941	909	767	983	491	468	320	779	530	472	606	488	574
ENSDARG00000102455	7.22373e-07	3.10791e-05	0.640782	4	54128644	54274733	-1	protein_coding	znf1133	zinc finger protein 1133 [Source:ZFIN;Acc:ZDB-GENE-110913-178]	7	10	20	7	3	3	5	3	3	8	8	15	12	7	6	8	7	5	2	8	7	14	15	1	10	1	10	7	2	12	12	7	10	29	13	3	12	7	12
ENSDARG00000087303	7.2277e-07	3.10791e-05	-0.442995	24	35676571	35677830	1	protein_coding	cebpd	CCAAT/enhancer binding protein (C/EBP), delta [Source:ZFIN;Acc:ZDB-GENE-020111-4]	2832	2829	3876	3339	7778	6647	6100	6215	4987	3325	1365	3041	3305	4738	4623	4387	3454	3671	2807	2399	2245	4350	4681	6056	7025	6637	6405	5280	5008	4289	3008	1861	1791	2951	3513	3125	3674	4784	4676
ENSDARG00000103799	7.32007e-07	3.14178e-05	0.220287	7	67206105	67225532	1	protein_coding	kars	lysyl-tRNA synthetase [Source:ZFIN;Acc:ZDB-GENE-021115-8]	1861	1657	2207	1616	1801	1766	1493	1594	1735	1587	3395	3879	2986	3939	3918	3638	3826	3381	2972	2885	1184	2104	1768	1678	1861	1457	1366	1431	1298	1822	2889	3541	2288	3434	3176	3477	3510	2730	3509
ENSDARG00000079486	7.50089e-07	3.21341e-05	0.536367	12	2871797	2905527	-1	protein_coding	fam20a	family with sequence similarity 20, member A [Source:ZFIN;Acc:ZDB-GENE-081022-117]	161	209	478	255	237	195	116	235	144	123	41	75	74	34	29	61	40	29	20	20	251	349	234	150	277	184	188	285	228	203	52	132	43	81	67	46	98	67	60
ENSDARG00000093058	7.57422e-07	3.23882e-05	-0.276285	4	16795577	16797268	1	protein_coding	si:dkey-13i19.8	si:dkey-13i19.8 [Source:ZFIN;Acc:ZDB-GENE-041210-156]	239	188	292	262	333	317	383	324	326	317	340	369	300	439	513	436	518	407	342	367	181	273	289	362	359	348	350	277	270	288	250	409	225	442	531	498	621	382	651
ENSDARG00000102325	7.64608e-07	3.2635e-05	0.278959	19	1334979	1356617	-1	protein_coding	EHMT2	euchromatic histone lysine methyltransferase 2 [Source:HGNC Symbol;Acc:HGNC:14129]	174	182	196	143	149	156	112	189	164	141	220	241	212	208	170	209	204	203	170	151	92	182	135	187	175	144	150	144	138	168	182	224	156	306	210	179	205	192	235
ENSDARG00000105532	7.74229e-07	3.29599e-05	-0.309317	7	18209975	18218696	-1	protein_coding	si:ch211-108m2.2	si:ch211-108m2.2 [Source:ZFIN;Acc:ZDB-GENE-160728-135]	106	84	139	97	143	134	165	158	155	150	74	76	78	123	116	96	105	121	89	100	96	127	110	157	139	161	157	151	145	165	60	66	53	102	95	121	122	109	89
ENSDARG00000019986	7.75073e-07	3.29599e-05	0.255902	1	19142866	19152602	-1	protein_coding	grhprb	glyoxylate reductase/hydroxypyruvate reductase b [Source:ZFIN;Acc:ZDB-GENE-040426-1847]	1645	1741	2077	1555	1804	1760	1582	1642	1592	1384	642	757	782	589	641	686	611	508	457	488	1505	2204	1702	1750	1983	1787	1936	1488	1790	1552	451	631	270	789	629	495	673	453	593
ENSDARG00000059794	7.78589e-07	3.30485e-05	-0.330383	6	59922011	59962867	1	protein_coding	kdm6al	lysine (K)-specific demethylase 6A, like [Source:ZFIN;Acc:ZDB-GENE-070112-2002]	396	468	466	290	649	568	470	518	550	461	288	508	347	560	521	503	513	645	411	364	216	480	354	577	644	516	692	671	406	592	322	386	227	365	423	501	507	649	478
ENSDARG00000044255	7.87586e-07	3.33691e-05	-0.279294	10	9512824	9537385	1	protein_coding	rbm18	RNA binding motif protein 18 [Source:ZFIN;Acc:ZDB-GENE-040426-1764]	96	98	133	84	149	146	141	140	144	127	75	89	97	116	90	126	111	116	74	88	70	108	106	154	150	139	132	112	122	141	82	85	59	130	116	127	172	119	177
ENSDARG00000077075	7.89417e-07	3.33854e-05	-0.289656	2	32595799	32611559	-1	protein_coding	fastk	Fas-activated serine/threonine kinase [Source:ZFIN;Acc:ZDB-GENE-070912-680]	235	218	199	137	227	218	175	217	247	266	235	216	203	337	309	299	296	358	300	314	110	198	145	266	284	218	227	242	176	287	243	229	158	287	330	387	346	327	362
ENSDARG00000076526	7.91381e-07	3.34073e-05	0.329629	14	43192320	43204899	-1	protein_coding	gar1	GAR1 homolog, ribonucleoprotein [Source:ZFIN;Acc:ZDB-GENE-040426-893]	201	189	299	179	185	177	168	149	212	132	775	729	580	779	881	701	771	691	592	597	123	244	229	176	192	148	148	182	126	178	846	898	639	919	783	850	1013	587	766
ENSDARG00000104750	7.9553e-07	3.35212e-05	0.622355	4	29817305	29862193	1	protein_coding	BX323023.2		9	10	19	17	1	4	8	11	6	4	23	19	37	10	24	16	29	21	11	10	3	17	9	8	6	9	5	3	3	1	15	26	21	25	20	17	17	10	21
ENSDARG00000036116	7.99895e-07	3.36437e-05	0.307408	19	46265567	46369607	-1	protein_coding	eif3hb	eukaryotic translation initiation factor 3, subunit H, b [Source:ZFIN;Acc:ZDB-GENE-051030-42]	124	142	147	89	120	100	109	109	103	98	125	133	163	124	96	115	100	111	78	88	92	134	148	129	163	110	157	137	122	150	121	126	80	158	116	115	141	129	112
ENSDARG00000003795	8.27177e-07	3.47279e-05	0.153173	18	26112296	26130964	-1	protein_coding	IDH2	isocitrate dehydrogenase (NADP(+)) 2, mitochondrial [Source:HGNC Symbol;Acc:HGNC:5383]	8457	7178	8361	6246	7014	7102	6617	7277	7100	7658	5430	7482	6170	6480	7001	7197	6821	6608	5209	5398	5902	8718	7225	8471	8108	7158	7305	7323	7062	7474	5262	5861	3397	6822	5581	5411	7037	5464	6454
ENSDARG00000005828	8.29051e-07	3.47358e-05	-0.50364	9	23937473	23944468	1	protein_coding	faima	Fas apoptotic inhibitory molecule a [Source:ZFIN;Acc:ZDB-GENE-040718-323]	25	17	38	13	44	38	24	37	45	44	22	27	16	42	33	20	34	30	28	30	23	28	21	52	32	46	55	52	34	50	16	24	11	15	30	18	43	40	41
ENSDARG00000004274	8.30375e-07	3.47358e-05	0.421975	24	37743735	37752808	-1	protein_coding	zgc:112496	zgc:112496 [Source:ZFIN;Acc:ZDB-GENE-050320-25]	23	25	28	27	15	29	26	30	26	22	72	74	79	59	63	70	72	44	43	57	27	46	41	42	25	18	26	34	33	22	61	83	54	116	58	52	79	55	91
ENSDARG00000104861	8.34971e-07	3.4865e-05	-0.265058	19	46717298	46741555	1	protein_coding	rprd1a	regulation of nuclear pre-mRNA domain containing 1A [Source:ZFIN;Acc:ZDB-GENE-141211-20]	133	119	159	90	152	157	148	157	159	175	80	96	77	91	89	112	110	110	100	115	114	144	121	187	221	191	210	191	137	193	75	74	59	120	115	105	148	114	138
ENSDARG00000088214	8.39341e-07	3.49842e-05	0.471812	4	29008131	29021917	1	protein_coding	si:dkey-23a23.3	si:dkey-23a23.3 [Source:ZFIN;Acc:ZDB-GENE-110913-89]	47	35	42	34	26	34	31	39	26	22	38	45	36	28	39	36	33	16	15	24	29	30	35	27	18	22	33	24	21	37	24	51	27	54	34	38	38	20	42
ENSDARG00000011493	8.57925e-07	3.56943e-05	-0.318802	24	39630927	39647408	1	protein_coding	dcun1d3	defective in cullin neddylation 1 domain containing 3 [Source:ZFIN;Acc:ZDB-GENE-070928-2]	124	100	122	75	157	134	117	140	112	131	100	107	74	122	133	135	113	170	130	98	73	129	107	165	136	155	163	153	103	160	78	90	53	104	133	151	110	147	148
ENSDARG00000100385	8.73918e-07	3.62943e-05	0.342127	3	13337648	13359171	-1	protein_coding	slc25a19	solute carrier family 25 (mitochondrial thiamine pyrophosphate carrier), member 19 [Source:ZFIN;Acc:ZDB-GENE-050417-292]	72	58	78	53	55	51	49	55	47	70	74	73	81	69	69	71	79	71	62	57	40	74	56	46	48	59	78	45	33	45	77	94	59	107	74	70	97	52	88
ENSDARG00000028335	8.86329e-07	3.66904e-05	0.192672	23	3808555	3816789	-1	protein_coding	hmga1a	high mobility group AT-hook 1a [Source:ZFIN;Acc:ZDB-GENE-010502-1]	5072	4576	4689	4186	3611	3896	4247	4417	4319	4034	9286	10269	10325	11353	11246	11658	11164	9621	8317	9459	3206	4854	3881	4304	3931	4036	3737	3834	3691	3683	10954	11638	7889	14463	11855	12145	14061	10972	13421
ENSDARG00000004692	8.86632e-07	3.66904e-05	-0.37887	9	24403791	24407498	-1	protein_coding	nabp1a	nucleic acid binding protein 1a [Source:ZFIN;Acc:ZDB-GENE-041212-71]	97	103	141	94	161	172	133	157	157	123	292	222	163	398	496	279	348	282	262	322	68	95	76	152	114	136	109	134	63	93	118	166	120	188	279	279	262	221	279
ENSDARG00000098032	8.94059e-07	3.69315e-05	0.279873	15	847124	902937	1	protein_coding	si:dkey-7i4.13	si:dkey-7i4.13 [Source:ZFIN;Acc:ZDB-GENE-131127-112]	131	127	158	128	162	135	117	134	113	107	139	138	141	119	142	122	131	113	105	117	115	149	153	175	138	125	123	120	98	151	109	172	109	228	136	146	177	123	158
ENSDARG00000069331	8.97424e-07	3.69789e-05	-0.27608	7	19726466	19747186	-1	protein_coding	trip6	thyroid hormone receptor interactor 6 [Source:ZFIN;Acc:ZDB-GENE-140106-91]	127	164	167	114	172	156	171	159	200	168	138	127	104	206	189	186	172	163	168	174	138	158	135	197	226	198	222	196	186	198	125	135	86	187	189	199	204	248	198
ENSDARG00000097886	8.98409e-07	3.69789e-05	0.474593	9	1640457	1647596	-1	lincRNA	si:ch1073-172f18.2	si:ch1073-172f18.2 [Source:ZFIN;Acc:ZDB-GENE-070912-3]	68	56	54	56	59	55	61	38	43	51	51	58	44	29	28	56	43	46	38	21	64	75	42	64	40	39	58	59	44	42	29	64	26	63	38	21	28	32	30
ENSDARG00000089863	9.15728e-07	3.76247e-05	-0.343938	12	33260965	33291258	1	protein_coding	CCDC57	coiled-coil domain-containing protein 57 [Source:RefSeq peptide;Acc:NP_001188491]	69	42	37	37	71	66	70	73	64	64	78	83	79	124	140	124	122	122	102	81	31	77	41	104	108	82	96	82	71	86	120	126	86	167	140	149	179	160	178
ENSDARG00000025522	9.24478e-07	3.79167e-05	-0.370341	23	31713708	31766778	-1	protein_coding	sgk1	serum/glucocorticoid regulated kinase 1 [Source:ZFIN;Acc:ZDB-GENE-030131-2860]	2041	2191	2430	2512	4586	3982	4268	3961	3017	2868	2277	4020	3508	6409	6449	5084	3910	4219	3457	3992	2055	3453	3586	3991	4942	4463	4559	3992	3389	3245	3922	2767	1973	3714	4295	4767	4693	5523	4519
ENSDARG00000055622	9.31828e-07	3.81504e-05	0.594565	10	33449969	33459662	1	protein_coding	zgc:153345	zgc:153345 [Source:ZFIN;Acc:ZDB-GENE-061103-487]	18	20	7	14	4	9	12	8	6	13	30	27	23	31	34	17	30	30	26	15	19	19	20	21	18	14	9	11	8	7	22	28	21	36	4	18	12	12	10
ENSDARG00000100371	9.5029e-07	3.88148e-05	0.244398	2	56935780	56961732	1	protein_coding	eef2b	eukaryotic translation elongation factor 2b [Source:ZFIN;Acc:ZDB-GENE-030131-5128]	57475	59271	66627	39991	52587	54521	43644	45484	49273	47602	48312	68204	58880	51056	52443	57338	53286	53147	44249	39439	32611	66614	55023	57965	59557	54127	60458	53613	52739	65721	56506	60480	33771	75126	51667	55991	58559	58114	54564
ENSDARG00000017653	9.51418e-07	3.88148e-05	-0.48575	2	6563685	6570358	-1	protein_coding	rgs13	regulator of G-protein signaling 13 [Source:ZFIN;Acc:ZDB-GENE-070410-138]	62	61	59	68	144	159	170	183	130	120	307	435	202	671	607	531	396	427	280	430	76	169	137	212	219	115	192	199	173	88	415	252	150	295	408	417	610	448	577
ENSDARG00000020218	9.53461e-07	3.88296e-05	-0.18221	25	35648014	35667844	-1	protein_coding	amfr	autocrine motility factor receptor, E3 ubiquitin protein ligase a [Source:ZFIN;Acc:ZDB-GENE-040426-2190]	707	645	713	656	775	736	775	750	776	808	518	553	482	602	563	632	651	610	552	530	531	823	609	880	1109	915	1049	794	683	900	514	526	304	586	747	793	779	751	789
ENSDARG00000097585	9.63718e-07	3.91782e-05	-0.637704	23	21855026	21856899	1	lincRNA	si:ch211-145d10.7	si:ch211-145d10.7 [Source:ZFIN;Acc:ZDB-GENE-131121-246]	2	0	4	2	6	9	5	8	7	7	2	4	3	12	20	17	25	20	5	8	1	2	0	1	1	3	4	1	1	4	3	7	0	8	16	6	16	3	11
ENSDARG00000069827	9.72009e-07	3.94458e-05	0.355214	9	22287706	22288667	-1	protein_coding	crygm2d11	crystallin, gamma M2d11 [Source:ZFIN;Acc:ZDB-GENE-071004-42]	4158	3956	3423	2945	4196	3683	3978	3509	3945	3659	1880	4885	3583	2222	2696	2156	2623	2140	1758	1783	3441	5846	5432	4604	4427	4438	4384	4575	4134	4259	1717	2703	1126	2788	1828	1687	2297	1526	2022
ENSDARG00000074001	9.81566e-07	3.97638e-05	0.337153	12	30727775	30731153	-1	protein_coding	crygmxl2	crystallin, gamma MX, like 2 [Source:ZFIN;Acc:ZDB-GENE-050522-401]	5814	5155	6420	4048	6331	5829	5784	4627	5243	5118	2728	7246	4838	3407	3817	3494	3785	3213	2551	2596	4549	7961	7466	6592	6210	6367	5882	6918	5914	6336	2724	3882	1983	4153	2799	2597	3324	2605	3057
ENSDARG00000043970	9.85274e-07	3.98441e-05	0.211559	13	10666905	10790333	1	protein_coding	lrpprc	leucine-rich pentatricopeptide repeat containing [Source:ZFIN;Acc:ZDB-GENE-030131-7887]	765	701	853	678	630	662	525	675	651	584	1803	1817	1404	1955	1899	2001	1941	1715	1623	1565	577	898	667	713	778	682	618	760	485	701	1462	1370	1002	1947	1480	1515	1829	1335	1834
ENSDARG00000100452	9.93524e-07	4.01075e-05	0.270612	15	6655081	6669150	1	protein_coding	gltscr2	glioma tumor suppressor candidate region gene 2 [Source:ZFIN;Acc:ZDB-GENE-051120-21]	3517	3099	4403	2961	4123	4308	3728	3202	3591	3042	1993	2799	2356	1900	1938	2207	1877	1570	1338	1354	2708	3907	4067	4183	4551	3633	3659	3514	2728	3960	1358	1654	972	2580	1477	1522	1689	1295	1689
ENSDARG00000074431	1.01666e-06	4.09699e-05	-0.257759	18	50803251	50967512	1	protein_coding	ddb1	damage-specific DNA binding protein 1 [Source:ZFIN;Acc:ZDB-GENE-040426-1272]	938	997	1051	639	1197	1280	981	1151	1143	1119	775	1186	837	1234	1139	1188	1177	1361	1168	1048	522	1080	973	1409	1423	1104	1354	1342	1097	1411	921	902	562	1152	1111	1212	1357	1440	1219
ENSDARG00000099742	1.02519e-06	4.12415e-05	0.288568	12	9582066	9662762	-1	protein_coding	heatr1	HEAT repeat containing 1 [Source:ZFIN;Acc:ZDB-GENE-030131-6378]	566	509	738	544	496	559	381	504	534	372	662	617	508	605	574	639	638	569	559	567	425	673	533	535	525	426	417	493	270	589	560	584	368	787	509	711	694	523	691
ENSDARG00000078401	1.03521e-06	4.14825e-05	-0.309233	23	27585168	27621390	-1	protein_coding	larp4aa	La ribonucleoprotein domain family, member 4Aa [Source:ZFIN;Acc:ZDB-GENE-090313-50]	184	208	206	149	266	255	224	262	260	266	499	469	363	650	595	572	627	694	586	602	105	178	133	277	255	246	250	207	130	262	345	369	289	429	528	571	485	554	421
ENSDARG00000101229	1.03528e-06	4.14825e-05	0.628167	4	38390566	38405463	-1	protein_coding	CR792418.3		9	13	15	8	2	9	7	4	3	6	9	13	12	5	2	4	5	4	4	7	10	7	11	7	6	10	10	2	5	3	7	6	5	12	8	7	1	6	3
ENSDARG00000045482	1.03657e-06	4.14825e-05	0.311763	4	20503124	20514929	-1	protein_coding	stk38l	serine/threonine kinase 38 like [Source:ZFIN;Acc:ZDB-GENE-040426-798]	205	236	264	186	184	174	146	143	202	194	100	118	97	109	106	113	94	82	79	98	134	184	161	164	172	173	115	182	91	187	105	97	58	116	87	96	113	82	90
ENSDARG00000101840	1.03921e-06	4.15162e-05	0.630381	1	15765588	15765803	1	snoRNA	U3	Small nucleolar RNA U3 [Source:RFAM;Acc:RF00012]	9	4	11	5	3	3	3	4	3	3	5	5	3	0	2	1	2	2	1	2	4	6	3	5	4	0	2	1	0	4	1	7	8	9	0	2	2	3	6
ENSDARG00000074340	1.04988e-06	4.187e-05	-0.211798	7	30004363	30009784	-1	protein_coding	serf2	small EDRK-rich factor 2 [Source:ZFIN;Acc:ZDB-GENE-041108-1]	868	825	929	695	1210	1112	1245	1003	1035	946	641	728	744	911	947	840	945	753	724	679	683	963	917	1331	1394	1347	1179	1096	1026	1087	544	694	362	935	795	861	1041	644	996
ENSDARG00000097692	1.05352e-06	4.19428e-05	0.242091	15	14149230	14162565	-1	protein_coding	si:ch211-116o3.5	si:ch211-116o3.5 [Source:ZFIN;Acc:ZDB-GENE-030131-4627]	215	193	199	153	202	182	191	173	164	181	159	144	131	118	151	126	132	127	91	99	141	253	199	203	185	209	218	196	164	210	147	174	98	231	163	171	175	142	190
ENSDARG00000039208	1.06363e-06	4.22726e-05	0.299333	6	33926464	33932098	-1	protein_coding	nasp	nuclear autoantigenic sperm protein (histone-binding) [Source:ZFIN;Acc:ZDB-GENE-030131-5511]	224	191	221	186	159	163	155	175	196	149	1122	1192	957	1419	1365	1275	1332	1226	1025	1124	145	260	183	197	178	175	159	190	167	158	1160	1423	837	1497	1114	988	1278	878	1226
ENSDARG00000009250	1.07515e-06	4.26569e-05	0.200766	16	50010488	50024954	-1	protein_coding	etfb	electron-transfer-flavoprotein, beta polypeptide [Source:ZFIN;Acc:ZDB-GENE-040426-1931]	1346	1336	1592	1009	1243	1161	1268	1238	1311	1260	1209	1601	1283	1392	1506	1587	1378	1394	1094	1168	799	1260	1086	1148	1196	1085	1143	914	1026	1013	1010	1243	760	1177	998	1021	1197	880	1118
ENSDARG00000077778	1.0773e-06	4.26689e-05	-0.355807	11	18995537	19065460	1	protein_coding	adamts9	ADAM metallopeptidase with thrombospondin type 1 motif, 9 [Source:ZFIN;Acc:ZDB-GENE-070814-6]	73	45	78	44	73	90	71	72	55	108	75	72	73	101	97	90	116	102	104	119	46	55	48	77	97	87	87	66	61	73	58	70	42	91	110	97	109	113	105
ENSDARG00000051783	1.08317e-06	4.2828e-05	0.255718	5	1685335	1698173	-1	protein_coding	rplp0	ribosomal protein, large, P0 [Source:ZFIN;Acc:ZDB-GENE-000629-1]	33646	32249	35573	23508	30541	32704	26199	28050	27721	25770	28336	47061	42227	35481	36482	35964	38608	34543	29264	26725	17990	37460	32553	33992	32232	29399	33139	32321	29914	32548	30301	38654	21798	43617	29403	31250	33701	29923	33488
ENSDARG00000062550	1.08692e-06	4.28453e-05	-0.359024	22	15946852	15990001	1	protein_coding	rc3h1a	ring finger and CCCH-type domains 1a [Source:ZFIN;Acc:ZDB-GENE-050208-702]	198	168	180	169	220	190	171	221	200	268	78	95	77	139	102	139	116	157	132	106	107	177	107	258	272	192	251	177	123	192	101	60	41	110	112	159	123	156	140
ENSDARG00000071626	1.08732e-06	4.28453e-05	0.376938	24	16877092	16884954	-1	protein_coding	ptgdsb.2	prostaglandin D2 synthase b, tandem duplicate 2 [Source:ZFIN;Acc:ZDB-GENE-030911-3]	1202	826	1082	686	790	1186	1084	638	1074	826	1744	2399	1774	1315	1714	1673	1546	1447	1065	750	664	1295	1173	1177	1300	966	920	1129	813	909	1214	1528	838	1991	1020	999	1284	912	1127
ENSDARG00000102083	1.11839e-06	4.39944e-05	0.527369	KN149691.1	77563	79548	1	protein_coding	CR792415.1		156	146	188	134	114	110	115	93	74	99	23	28	19	18	25	17	17	6	9	19	43	72	78	51	38	71	37	63	17	50	24	13	14	60	28	11	18	29	17
ENSDARG00000037539	1.15142e-06	4.52166e-05	0.236053	23	20183743	20186253	1	protein_coding	tnnc1b	troponin C type 1b (slow) [Source:ZFIN;Acc:ZDB-GENE-040625-62]	1397	1279	1416	998	1080	1119	1405	1160	1252	1257	1226	1452	1570	1213	1328	1419	1301	1245	974	949	1016	1321	1294	1585	1452	1457	1193	1190	1163	1173	1140	1576	828	1605	1168	1185	1571	1132	1365
ENSDARG00000062206	1.15808e-06	4.54012e-05	0.289295	19	27288462	27339050	-1	protein_coding	skiv2l	SKI2 homolog, superkiller viralicidic activity 2-like [Source:ZFIN;Acc:ZDB-GENE-010430-5]	127	135	123	91	104	109	78	121	150	98	331	298	232	303	301	265	298	275	265	232	128	181	133	163	155	136	116	131	103	141	308	397	223	446	305	282	395	279	325
ENSDARG00000100213	1.16202e-06	4.54784e-05	0.61452	4	57886405	57895140	-1	protein_coding	CR388052.1		6	12	22	19	5	12	5	15	10	3	27	24	12	14	10	6	5	4	2	6	2	8	15	1	4	0	0	3	1	3	14	0	5	35	5	0	12	5	11
ENSDARG00000076667	1.1657e-06	4.55453e-05	0.17987	14	21831851	21842968	1	protein_coding	ccng1	cyclin G1 [Source:ZFIN;Acc:ZDB-GENE-020322-1]	4841	4521	5158	4245	4927	4471	5366	4567	4703	4314	7986	10052	7048	7699	8079	7224	8116	6917	6380	5991	4364	5765	4980	5949	6205	5815	5758	5454	4445	5273	5472	6431	3942	7774	5537	5897	7441	4903	7117
ENSDARG00000037618	1.17903e-06	4.59413e-05	-0.547039	12	48356811	48358937	1	protein_coding	ddit4	DNA-damage-inducible transcript 4 [Source:ZFIN;Acc:ZDB-GENE-031002-35]	178	152	135	139	470	450	263	277	268	357	68	88	266	265	267	227	322	324	159	88	111	243	263	452	624	393	339	365	276	444	69	65	86	107	112	126	121	155	127
ENSDARG00000062147	1.18139e-06	4.59413e-05	0.428459	9	30457294	30463666	-1	protein_coding	otc	ornithine carbamoyltransferase [Source:ZFIN;Acc:ZDB-GENE-070912-422]	94	60	89	51	56	51	37	51	68	58	42	36	36	38	43	46	38	23	18	31	58	75	82	73	61	57	55	79	62	63	36	32	23	59	36	23	25	19	32
ENSDARG00000037079	1.18192e-06	4.59413e-05	-0.412058	13	25567	30665	1	protein_coding	cfap36	cilia and flagella associated protein 36 [Source:ZFIN;Acc:ZDB-GENE-060421-8162]	170	171	175	89	261	206	151	181	181	207	105	237	140	278	272	232	301	323	244	216	104	201	142	215	210	250	269	312	299	178	130	180	108	194	200	297	256	298	227
ENSDARG00000007745	1.1838e-06	4.59413e-05	0.203249	7	45128440	45133813	1	protein_coding	uqcrfs1	ubiquinol-cytochrome c reductase, Rieske iron-sulfur polypeptide 1 [Source:ZFIN;Acc:ZDB-GENE-040426-2060]	1251	1279	1462	945	1171	998	1018	1088	1092	1085	2148	2401	2007	2444	2619	2267	2391	2286	1863	1869	775	1496	1303	1219	1244	1153	1164	1153	1114	1107	2094	2684	1542	2635	2399	2318	2664	2120	2633
ENSDARG00000079702	1.19946e-06	4.64711e-05	0.248539	15	26620072	26638072	-1	protein_coding	wdr81	WD repeat domain 81 [Source:ZFIN;Acc:ZDB-GENE-030131-3389]	651	494	587	455	531	574	457	502	552	472	288	314	225	263	216	254	252	227	217	208	566	639	518	542	587	613	626	500	433	489	254	262	139	459	215	294	314	293	376
ENSDARG00000100702	1.20516e-06	4.66022e-05	-0.625898	KN149696.1	160634	165830	1	protein_coding	zgc:174680	zgc:174680 [Source:ZFIN;Acc:ZDB-GENE-080204-24]	2	4	11	1	15	18	15	22	19	18	3	2	5	10	15	5	15	30	14	7	7	4	5	8	19	18	31	20	25	24	5	1	2	14	34	21	2	15	4
ENSDARG00000105273	1.20688e-06	4.66022e-05	0.429681	19	19259365	19271442	-1	processed_transcript	si:ch73-295i22.2	si:ch73-295i22.2 [Source:ZFIN;Acc:ZDB-GENE-141222-38]	72	71	117	89	55	73	56	51	53	44	18	41	21	38	38	33	32	31	16	20	67	98	122	80	92	87	88	70	65	105	37	54	37	56	43	37	42	30	33
ENSDARG00000089853	1.21828e-06	4.6964e-05	-0.382423	1	46293820	46298613	-1	protein_coding	si:dkey-22n8.3	si:dkey-22n8.3 [Source:ZFIN;Acc:ZDB-GENE-110914-188]	216	172	329	209	430	375	404	344	308	386	23	40	30	32	37	40	34	29	25	16	240	315	253	441	498	489	449	389	345	401	15	20	9	42	19	32	58	29	34
ENSDARG00000023040	1.22742e-06	4.72372e-05	0.373293	20	27813624	27821008	1	protein_coding	zbtb1	zinc finger and BTB domain containing 1 [Source:ZFIN;Acc:ZDB-GENE-041001-126]	89	78	104	70	91	87	91	94	91	69	124	75	85	75	81	74	75	63	61	66	207	293	170	222	242	168	118	140	130	176	101	132	88	201	117	118	116	101	132
ENSDARG00000015551	1.23023e-06	4.72665e-05	0.207399	7	12675224	12683988	1	protein_coding	fth1a	ferritin, heavy polypeptide 1a [Source:ZFIN;Acc:ZDB-GENE-000831-2]	8999	6989	9088	6821	7877	6781	8091	7774	6428	6180	9411	9832	10656	8415	9477	10802	9131	9059	6976	6750	6839	9196	8457	7965	8025	8363	8421	7567	7444	7757	9541	10807	7341	13764	11549	13309	13620	11708	13306
ENSDARG00000099884	1.23404e-06	4.73343e-05	0.633413	KN149696.1	361611	368613	1	protein_coding	CABZ01074982.1		4	1	2	4	1	1	3	4	0	3	4	7	15	1	2	9	7	2	3	2	6	12	6	5	4	3	6	4	1	3	11	20	10	21	11	4	4	5	13
ENSDARG00000015394	1.26427e-06	4.83934e-05	0.313112	11	19440909	19449014	1	protein_coding	thoc7	THO complex 7 [Source:ZFIN;Acc:ZDB-GENE-040801-17]	105	127	137	117	97	92	112	73	102	113	274	287	260	311	330	234	283	233	204	199	83	149	111	107	113	88	110	88	84	81	186	322	186	300	244	253	320	200	304
ENSDARG00000101413	1.26584e-06	4.83934e-05	-0.254674	11	132684	148096	1	protein_coding	dusp7	dual specificity phosphatase 7 [Source:ZFIN;Acc:ZDB-GENE-030131-5457]	496	493	559	348	611	595	528	485	540	538	393	662	414	748	677	836	723	808	646	598	300	529	447	677	708	592	679	623	559	501	553	553	411	775	829	871	801	865	849
ENSDARG00000038784	1.26819e-06	4.84029e-05	-0.340667	2	32510994	32521932	-1	protein_coding	faim2a	Fas apoptotic inhibitory molecule 2a [Source:ZFIN;Acc:ZDB-GENE-050320-88]	137	126	138	112	191	187	119	193	162	191	43	82	45	82	70	87	82	93	76	84	132	143	107	195	204	158	171	157	104	168	74	48	30	72	84	121	121	102	106
ENSDARG00000046124	1.27821e-06	4.87048e-05	-0.394634	8	37965422	37989350	-1	protein_coding	rab11fip1a	RAB11 family interacting protein 1 (class I) a [Source:ZFIN;Acc:ZDB-GENE-051113-116]	99	91	133	84	130	122	111	116	104	181	57	73	86	110	121	81	84	120	85	111	72	103	76	137	171	146	155	114	96	130	90	78	62	90	160	184	151	168	108
ENSDARG00000098386	1.28879e-06	4.90271e-05	0.301836	16	35462700	35474185	-1	protein_coding	ctps1b	CTP synthase 1b [Source:ZFIN;Acc:ZDB-GENE-040801-160]	870	834	1122	834	1018	1048	911	849	837	782	231	378	347	201	206	241	190	218	174	158	795	1206	1219	1084	1285	1062	997	1146	887	1115	229	344	150	360	228	255	314	232	359
ENSDARG00000104396	1.29261e-06	4.90915e-05	-0.309774	6	21917006	21929302	-1	protein_coding	trim25	tripartite motif containing 25 [Source:ZFIN;Acc:ZDB-GENE-040426-797]	152	116	120	101	191	204	172	181	165	173	280	226	208	320	344	281	330	248	279	317	116	163	169	303	275	205	245	248	181	257	264	369	203	322	350	479	369	420	466
ENSDARG00000023290	1.32511e-06	5.02432e-05	0.242852	19	43385843	43423869	1	protein_coding	fabp3	fatty acid binding protein 3, muscle and heart [Source:ZFIN;Acc:ZDB-GENE-020318-2]	2276	2005	2426	1904	1973	2068	2289	1988	2050	1686	3297	4066	3972	4044	4224	3373	3925	3373	2426	2776	1889	2713	2744	2728	2598	2345	2354	2339	2239	2215	3293	5273	2576	4947	4043	4143	4598	3232	4379
ENSDARG00000041991	1.32924e-06	5.03172e-05	0.35909	11	35953797	35968163	-1	protein_coding	rrp9	ribosomal RNA processing 9, small subunit (SSU) processome component, homolog (yeast) [Source:ZFIN;Acc:ZDB-GENE-060427-1]	184	177	236	134	136	118	124	151	190	111	394	403	277	415	431	329	437	375	347	300	112	171	172	147	108	108	131	94	64	129	216	349	206	350	257	231	289	204	347
ENSDARG00000061242	1.34062e-06	5.06647e-05	-0.416418	16	22448310	22470315	-1	protein_coding	tuft1a	tuftelin 1a [Source:ZFIN;Acc:ZDB-GENE-061103-184]	643	499	620	581	917	694	841	727	732	972	319	867	888	1330	1245	1268	995	1104	833	833	387	603	523	787	1123	759	921	676	532	649	767	398	465	742	918	844	1038	1251	1120
ENSDARG00000100838	1.34383e-06	5.07033e-05	0.601093	4	50706867	50713134	-1	protein_coding	BX640584.3		25	22	30	23	10	9	11	9	12	5	25	25	35	14	14	32	42	8	16	10	18	30	20	16	17	27	13	12	14	8	10	41	37	41	35	24	23	16	17
ENSDARG00000005414	1.36643e-06	5.14717e-05	-0.456559	3	39489072	39506163	-1	protein_coding	grapa	GRB2-related adaptor protein a [Source:ZFIN;Acc:ZDB-GENE-050522-347]	33	33	40	47	58	83	83	66	82	54	38	57	64	74	81	79	82	76	63	56	47	36	37	55	92	53	62	32	41	36	51	31	19	44	76	76	79	92	90
ENSDARG00000040492	1.39555e-06	5.24833e-05	0.265017	17	49271368	49329338	-1	protein_coding	mthfd1b	methylenetetrahydrofolate dehydrogenase (NADP+ dependent) 1b [Source:ZFIN;Acc:ZDB-GENE-020905-4]	555	534	612	517	487	430	385	397	469	447	814	856	788	937	904	967	1155	929	818	832	486	871	694	554	691	634	616	484	482	633	949	951	509	943	742	864	1038	745	865
ENSDARG00000067795	1.46785e-06	5.51124e-05	-0.309777	5	45289779	45295193	-1	protein_coding	crfb6	cytokine receptor family member b6 [Source:ZFIN;Acc:ZDB-GENE-030131-5999]	204	183	233	179	336	309	417	314	307	291	323	305	224	324	354	326	349	314	304	300	164	204	195	283	348	307	265	221	244	348	257	279	184	287	294	400	438	289	410
ENSDARG00000059259	1.48266e-06	5.55782e-05	0.198912	17	25287168	25308294	-1	protein_coding	pabpc4	poly(A) binding protein, cytoplasmic 4 (inducible form) [Source:ZFIN;Acc:ZDB-GENE-030131-9663]	5958	5581	6600	5146	5849	6584	5961	5213	5744	5692	3670	6368	4761	4699	4467	4873	4906	4573	3882	3314	4711	7079	6712	7315	7060	6179	6515	6596	5097	6977	3079	3571	2296	4712	3116	3255	4035	3263	3869
ENSDARG00000104006	1.51814e-06	5.68157e-05	0.626509	4	59792599	59797711	1	protein_coding	znf1082	zinc finger protein 1082 [Source:ZFIN;Acc:ZDB-GENE-110913-158]	2	2	1	1	7	0	3	3	0	4	5	4	16	3	1	5	1	1	1	1	20	28	30	7	18	11	10	6	3	20	7	16	17	30	6	8	12	6	9
ENSDARG00000027017	1.5206e-06	5.68157e-05	-0.350551	20	13279399	13415938	1	protein_coding	ppp2r5a	protein phosphatase 2, regulatory subunit B', alpha isoform [Source:ZFIN;Acc:ZDB-GENE-040724-174]	180	121	135	114	171	164	100	175	160	163	114	146	132	184	173	167	151	171	163	149	55	91	80	119	141	119	177	120	76	149	69	68	37	129	143	141	165	161	162
ENSDARG00000056648	1.52838e-06	5.70144e-05	-0.171266	7	26573068	26621420	1	protein_coding	ext2	exostosin glycosyltransferase 2 [Source:ZFIN;Acc:ZDB-GENE-041124-3]	477	435	522	400	554	542	535	508	550	562	439	488	350	482	517	524	593	502	485	464	365	488	400	539	597	555	509	516	399	521	367	336	271	499	511	575	589	540	651
ENSDARG00000017525	1.53439e-06	5.7142e-05	-0.33262	23	35551968	35565702	1	protein_coding	ccnt1	cyclin T1 [Source:ZFIN;Acc:ZDB-GENE-030131-6397]	72	74	82	50	90	86	82	92	76	102	122	113	76	145	167	135	158	176	143	168	48	78	49	94	115	87	73	77	46	87	97	98	68	105	160	147	176	157	144
ENSDARG00000088087	1.53675e-06	5.7142e-05	-0.272425	7	21365762	21512136	1	protein_coding	kdm6ba	lysine (K)-specific demethylase 6B, a [Source:ZFIN;Acc:ZDB-GENE-091005-1]	2306	2021	2215	2004	2444	2240	2298	2338	2133	2511	969	1376	1063	2159	1743	1883	1691	1929	1642	1410	1461	2217	1657	2602	2867	2261	2966	2340	1782	1965	1366	1061	810	1550	1702	1781	2043	2187	1868
ENSDARG00000016793	1.547e-06	5.74307e-05	0.327659	1	43738358	43745614	1	protein_coding	crybb1l2	crystallin, beta B1, like 2 [Source:ZFIN;Acc:ZDB-GENE-070822-18]	17565	15470	18639	11787	17163	16054	16529	12808	14879	15298	8152	22164	14323	10316	11586	11269	11593	9809	8561	7915	11577	22402	19515	18050	19136	17219	17254	19876	16820	20200	8295	10560	5595	12058	7935	7501	8923	7334	8873
ENSDARG00000036044	1.56746e-06	5.80966e-05	0.238312	7	58443547	58447960	1	processed_transcript	rps20	ribosomal protein S20 [Source:ZFIN;Acc:ZDB-GENE-040426-2284]	13982	11311	13836	8560	12396	11369	11392	11281	10982	10784	11809	18054	14858	13807	15238	15906	14953	14561	10796	11010	9093	16413	14574	14702	12948	12355	13276	13532	13437	12043	11689	16782	9033	17274	12020	12048	15291	11666	15022
ENSDARG00000036237	1.5713e-06	5.81456e-05	0.3175	18	62932	73844	1	protein_coding	slc27a2a	solute carrier family 27 (fatty acid transporter), member 2a [Source:ZFIN;Acc:ZDB-GENE-050706-104]	1088	1206	1293	774	1134	998	959	801	941	946	344	438	552	413	436	506	424	431	319	309	987	2246	1846	1682	1733	1517	1707	1725	1334	1526	500	464	261	847	377	354	501	422	366
ENSDARG00000077736	1.59082e-06	5.87738e-05	0.217652	14	50866586	50892594	-1	protein_coding	CPLX1 (1 of many)	complexin 1 [Source:HGNC Symbol;Acc:HGNC:2309]	699	696	784	462	648	592	517	617	544	640	344	446	436	414	385	380	378	411	368	320	443	739	568	632	597	556	663	691	451	564	337	274	176	399	270	291	376	277	325
ENSDARG00000036500	1.60887e-06	5.93455e-05	-0.236839	14	31189644	31206263	1	protein_coding	fam122b	family with sequence similarity 122B [Source:ZFIN;Acc:ZDB-GENE-040801-204]	218	188	235	201	259	257	299	248	311	266	222	242	204	325	293	288	364	264	267	242	165	252	213	351	304	320	287	278	200	299	180	277	173	265	325	297	361	274	360
ENSDARG00000054154	1.61368e-06	5.93931e-05	0.294565	12	29125222	29155460	1	protein_coding	bms1	BMS1 ribosome biogenesis factor [Source:ZFIN;Acc:ZDB-GENE-060720-2]	439	369	529	340	408	375	272	328	345	271	859	687	604	776	832	734	781	730	677	655	247	416	415	333	354	264	289	271	208	412	551	588	454	766	586	649	629	486	671
ENSDARG00000015917	1.6153e-06	5.93931e-05	-0.279634	10	28273640	28282544	1	protein_coding	rnft1	ring finger protein, transmembrane 1 [Source:ZFIN;Acc:ZDB-GENE-040426-2324]	110	113	137	92	151	125	179	172	158	133	145	196	166	273	218	230	273	234	216	207	113	134	93	182	202	142	203	141	164	146	176	195	116	187	202	231	254	239	246
ENSDARG00000058089	1.62331e-06	5.95927e-05	-0.222907	19	8975027	9007650	-1	protein_coding	rprd2a	regulation of nuclear pre-mRNA domain containing 2a [Source:ZFIN;Acc:ZDB-GENE-030131-6641]	341	317	366	323	432	380	384	411	413	393	326	384	255	444	450	393	475	523	437	406	263	296	252	443	475	423	387	339	294	377	319	329	239	454	437	450	474	467	533
ENSDARG00000103516	1.63118e-06	5.97867e-05	-0.170361	12	35442097	35481458	-1	protein_coding	sec24c	SEC24 homolog C, COPII coat complex component [Source:ZFIN;Acc:ZDB-GENE-030131-4487]	718	646	709	530	798	818	733	842	750	837	1013	1089	875	1287	1186	1218	1258	1263	1147	1108	489	754	527	851	964	776	857	732	591	829	909	864	667	1077	1107	1334	1272	1134	1261
ENSDARG00000026908	1.63886e-06	5.99729e-05	0.16046	10	3419528	3427326	-1	protein_coding	tmed2	transmembrane p24 trafficking protein 2 [Source:ZFIN;Acc:ZDB-GENE-030131-269]	858	716	908	555	797	765	713	690	768	733	1939	2135	1779	2058	2096	1980	1987	1825	1603	1683	529	805	617	771	832	669	690	668	566	724	1837	2060	1385	2253	2008	2084	2219	1770	2080
ENSDARG00000099619	1.65912e-06	6.06183e-05	-0.40632	1	58487923	58499734	1	protein_coding	CABZ01083166.1		54	58	44	35	71	81	58	61	72	71	85	91	64	149	130	134	120	172	139	118	23	62	28	84	55	74	89	62	52	72	97	78	78	109	110	142	117	163	138
ENSDARG00000022891	1.71056e-06	6.23195e-05	0.243678	1	48836783	48853696	-1	protein_coding	zgc:175214	zgc:175214 [Source:ZFIN;Acc:ZDB-GENE-080303-32]	1130	1052	1193	982	1155	1109	1158	1123	1109	1051	358	429	404	294	266	441	345	312	236	241	1070	1316	1147	1050	1161	1040	1124	1035	905	1140	489	477	280	855	518	548	668	558	658
ENSDARG00000100271	1.71108e-06	6.23195e-05	0.59297	4	64968488	64972671	-1	protein_coding	CU467943.2		10	18	24	11	7	8	6	7	8	7	14	17	17	10	17	16	16	3	2	9	4	13	9	3	8	4	8	6	8	7	10	13	8	16	7	7	5	7	10
ENSDARG00000103011	1.7518e-06	6.37021e-05	-0.261064	18	3936	11926	-1	protein_coding	WHAMM	WAS protein homolog associated with actin, golgi membranes and microtubules [Source:HGNC Symbol;Acc:HGNC:30493]	434	463	576	319	605	586	486	468	471	485	166	250	168	261	281	305	276	317	251	236	293	433	414	559	639	482	521	548	393	674	167	141	84	175	191	217	227	219	276
ENSDARG00000016074	1.77461e-06	6.4348e-05	0.243729	2	11319637	11335800	-1	protein_coding	cryz	crystallin, zeta (quinone reductase) [Source:ZFIN;Acc:ZDB-GENE-050306-24]	276	187	231	160	196	187	178	163	196	203	252	279	205	274	263	264	265	231	151	207	223	278	249	234	289	265	289	209	211	254	349	417	214	456	354	379	412	290	349
ENSDARG00000003446	1.77514e-06	6.4348e-05	-0.37884	22	10486650	10509498	-1	protein_coding	ippk	inositol 1,3,4,5,6-pentakisphosphate 2-kinase [Source:ZFIN;Acc:ZDB-GENE-050327-41]	108	58	55	42	99	79	71	86	107	124	207	220	201	327	272	486	349	368	310	299	56	72	66	111	112	86	99	76	63	88	217	171	148	213	333	385	297	300	279
ENSDARG00000009023	1.78061e-06	6.44452e-05	-0.185988	16	20250042	20346917	1	protein_coding	ankrd28b	ankyrin repeat domain 28b [Source:ZFIN;Acc:ZDB-GENE-070622-4]	332	293	328	252	343	368	326	337	380	324	421	438	369	492	503	549	542	563	453	485	186	307	238	388	411	329	340	356	251	310	396	423	316	571	528	564	709	620	613
ENSDARG00000015502	1.80264e-06	6.51403e-05	-0.262404	25	65359	75415	1	protein_coding	adam10b	ADAM metallopeptidase domain 10b [Source:ZFIN;Acc:ZDB-GENE-071115-1]	414	460	511	295	574	551	453	495	487	529	139	247	174	240	210	237	224	249	206	162	214	400	384	544	569	512	557	559	392	559	192	149	107	206	219	242	269	277	278
ENSDARG00000090191	1.82175e-06	6.57283e-05	-0.372056	20	53259554	53264481	-1	protein_coding	PSMG4	proteasome assembly chaperone 4 [Source:HGNC Symbol;Acc:HGNC:21108]	37	40	35	34	55	54	59	57	76	47	85	91	70	112	120	102	129	116	104	76	33	50	56	79	63	64	82	78	37	48	57	101	39	81	102	130	142	101	161
ENSDARG00000068257	1.85447e-06	6.68042e-05	-0.479358	15	43136612	43143967	1	protein_coding	kcne4	potassium voltage-gated channel, Isk-related family, member 4 [Source:ZFIN;Acc:ZDB-GENE-050419-163]	62	80	96	68	118	121	103	94	124	94	28	44	63	162	148	100	94	108	85	98	36	66	37	85	104	70	77	39	57	41	111	62	41	94	129	120	154	143	93
ENSDARG00000038870	1.86302e-06	6.70076e-05	-0.158523	14	47016681	47031436	1	protein_coding	slu7	SLU7 homolog, splicing factor [Source:ZFIN;Acc:ZDB-GENE-041114-62]	483	430	540	442	643	584	577	557	560	564	270	310	308	346	375	385	365	330	285	254	453	599	553	726	776	655	712	609	568	660	295	343	183	409	416	407	524	387	533
ENSDARG00000005251	1.89607e-06	6.80903e-05	0.310822	9	24214575	24220592	-1	protein_coding	rpe	ribulose-5-phosphate-3-epimerase [Source:ZFIN;Acc:ZDB-GENE-030131-6837]	205	160	229	112	144	135	112	105	137	137	322	324	260	357	376	262	338	243	210	239	128	196	170	158	168	138	144	151	151	122	304	434	241	415	385	348	442	282	392
ENSDARG00000000002	1.91983e-06	6.88367e-05	-0.326579	9	34279971	34304024	1	protein_coding	ccdc80	coiled-coil domain containing 80 [Source:ZFIN;Acc:ZDB-GENE-030616-56]	158	127	157	127	157	166	120	179	138	196	73	76	89	139	134	141	121	113	139	113	131	138	120	225	268	170	179	135	149	183	148	136	101	175	255	268	253	270	239
ENSDARG00000063145	1.92776e-06	6.89965e-05	0.236634	12	7220609	7230455	1	protein_coding	tfam	transcription factor A, mitochondrial [Source:ZFIN;Acc:ZDB-GENE-061013-552]	205	173	255	175	173	175	166	168	173	147	329	366	330	386	341	376	347	301	222	272	132	221	194	232	201	199	158	150	123	162	283	341	232	464	394	351	440	280	401
ENSDARG00000059209	1.93282e-06	6.89965e-05	-0.428299	9	5496810	5502591	-1	protein_coding	abhd13	abhydrolase domain containing 13 [Source:ZFIN;Acc:ZDB-GENE-051120-54]	31	33	23	18	37	32	28	45	44	47	31	34	32	56	70	36	59	66	51	53	19	25	25	43	34	34	35	33	29	42	31	31	29	35	52	54	47	59	54
ENSDARG00000001910	1.93325e-06	6.89965e-05	0.166188	7	29267478	29354359	-1	protein_coding	rorab	RAR-related orphan receptor A, paralog b [Source:ZFIN;Acc:ZDB-GENE-040426-855]	1636	1424	2078	1321	1672	1671	1666	1532	1639	1590	915	1448	1111	1078	1036	1121	1088	971	894	891	1474	1988	1715	1749	2229	1926	1776	1642	1455	1680	768	910	555	1212	951	838	1125	888	995
ENSDARG00000099017	1.95732e-06	6.97475e-05	0.616812	KN149847.1	41468	61677	-1	protein_coding	CABZ01003344.1		8	14	14	7	3	6	7	8	1	5	9	11	14	4	1	3	2	2	2	1	7	12	10	8	8	5	5	6	7	9	10	6	2	9	2	9	7	4	11
ENSDARG00000077317	1.97719e-06	7.0347e-05	-0.264763	12	19286499	19537382	1	protein_coding	snx29	sorting nexin 29 [Source:ZFIN;Acc:ZDB-GENE-121105-13]	133	129	164	110	182	197	163	180	178	172	88	106	114	140	93	131	130	119	116	102	91	142	116	183	187	148	179	164	131	147	120	145	64	157	195	179	200	229	170
ENSDARG00000004634	1.98738e-06	7.0601e-05	-0.296365	1	52027465	52064523	1	protein_coding	osbp	oxysterol binding protein [Source:ZFIN;Acc:ZDB-GENE-090312-18]	186	207	213	145	244	231	176	216	226	249	209	227	214	326	238	255	275	333	297	244	133	220	191	343	396	301	297	274	162	275	253	189	117	238	268	375	333	321	372
ENSDARG00000087528	2.00902e-06	7.12601e-05	-0.297698	16	33976834	33983894	1	protein_coding	snip1	Smad nuclear interacting protein [Source:ZFIN;Acc:ZDB-GENE-041026-3]	88	76	80	58	103	105	109	111	107	104	158	162	125	223	247	203	244	244	172	181	54	80	75	133	114	97	105	114	80	93	139	180	129	172	228	244	240	170	235
ENSDARG00000102923	2.02064e-06	7.146e-05	-0.237763	20	679666	691744	1	protein_coding	senp6a	SUMO1/sentrin specific peptidase 6a [Source:ZFIN;Acc:ZDB-GENE-080204-25]	160	145	144	114	174	188	184	177	149	182	144	136	136	194	227	193	199	192	202	151	104	177	146	216	213	185	186	191	155	192	136	161	113	223	222	199	249	239	224
ENSDARG00000088823	2.02085e-06	7.146e-05	0.369612	9	22469602	22470985	-1	protein_coding	crygm2d3	crystallin, gamma M2d3 [Source:ZFIN;Acc:ZDB-GENE-060918-2]	3624	3765	4187	2422	4238	3293	4149	3386	3778	2663	1497	3926	2531	1797	2101	1591	1877	1423	1118	1218	2999	5413	5155	4452	4586	4123	4084	4663	3602	4508	1497	2081	1039	2376	1518	1423	1763	1275	1832
ENSDARG00000103394	2.03617e-06	7.18916e-05	-0.34392	12	41016164	41057045	1	protein_coding	kif5bb	kinesin family member 5B, b [Source:ZFIN;Acc:ZDB-GENE-070629-4]	343	321	416	271	413	397	381	448	389	486	174	205	153	235	200	245	255	265	238	259	267	384	241	489	502	393	463	469	210	342	150	73	57	184	208	235	268	231	248
ENSDARG00000015474	2.04684e-06	7.21583e-05	-0.202716	20	20331965	20370518	-1	protein_coding	ppp2r5ea	protein phosphatase 2, regulatory subunit B', epsilon isoform a [Source:ZFIN;Acc:ZDB-GENE-030904-7]	512	371	543	377	634	577	581	556	556	555	542	538	438	704	701	632	693	730	639	542	409	565	419	671	661	674	601	537	507	570	538	655	430	675	764	908	869	713	857
ENSDARG00000098432	2.05715e-06	7.24111e-05	-0.229072	15	46784544	46791459	-1	protein_coding	paf1	PAF1 homolog, Paf1/RNA polymerase II complex component [Source:ZFIN;Acc:ZDB-GENE-050506-101]	182	155	148	146	179	201	181	196	188	162	296	349	245	400	441	382	450	415	320	317	101	134	129	204	215	179	196	178	170	191	247	263	154	294	332	346	376	329	328
ENSDARG00000027234	2.08889e-06	7.33996e-05	-0.236953	9	21554764	21572744	-1	protein_coding	ift88	intraflagellar transport 88 homolog [Source:ZFIN;Acc:ZDB-GENE-030131-574]	147	136	190	145	210	215	178	174	185	209	142	197	124	206	235	237	236	208	165	190	133	192	140	238	247	244	206	209	151	219	127	128	116	172	171	171	230	169	197
ENSDARG00000096749	2.09159e-06	7.33996e-05	0.432206	12	34723999	34726414	-1	protein_coding	NDUFAF8	si:dkey-21c1.6 [Source:ZFIN;Acc:ZDB-GENE-031118-158]	20	25	29	18	12	16	21	19	23	20	41	39	50	35	41	35	37	31	26	32	29	44	41	30	50	36	19	35	23	37	42	74	50	100	57	50	74	34	64
ENSDARG00000039681	2.10467e-06	7.37464e-05	0.214878	4	9010909	9024183	1	protein_coding	samm50l	sorting and assembly machinery component 50 homolog, like [Source:ZFIN;Acc:ZDB-GENE-041114-30]	368	280	360	278	287	319	307	302	307	280	295	347	333	363	284	290	339	309	249	284	231	398	277	344	281	343	334	303	276	294	271	335	203	356	311	274	333	270	306
ENSDARG00000102877	2.13411e-06	7.46403e-05	0.313503	KN150137.1	17995	36098	1	protein_coding	bphl	biphenyl hydrolase-like (serine hydrolase) [Source:EntrezGene;Acc:402804]	176	156	249	133	144	126	162	164	154	163	119	143	125	105	115	126	117	105	96	77	130	233	161	135	172	142	146	119	162	166	110	153	65	167	139	99	166	112	111
ENSDARG00000056167	2.13926e-06	7.46403e-05	0.321555	9	32490271	32494261	1	protein_coding	hspe1	heat shock 10 protein 1 [Source:ZFIN;Acc:ZDB-GENE-000906-2]	304	296	395	237	327	249	276	203	287	257	1532	1488	998	1367	1869	1374	1420	1307	993	1008	255	411	341	321	317	318	255	266	238	325	949	1341	830	1183	948	958	1171	660	1117
ENSDARG00000103720	2.13988e-06	7.46403e-05	-0.451101	15	14048922	14050804	1	protein_coding	zgc:162730	zgc:162730 [Source:ZFIN;Acc:ZDB-GENE-030131-6366]	2496	2567	2818	2701	7687	5446	6266	6594	4904	3410	3782	3763	4441	8245	6991	6853	4146	4203	3570	3445	2047	4081	4733	5835	6646	6935	5967	4723	5756	4362	7266	4533	2497	5156	6469	7409	7731	8680	8723
ENSDARG00000008487	2.15371e-06	7.50094e-05	-0.208363	1	10140542	10391292	-1	protein_coding	dmd	dystrophin [Source:ZFIN;Acc:ZDB-GENE-010426-1]	1370	1348	1503	1187	1673	1583	1584	1664	1597	1708	374	456	361	615	436	588	543	605	539	516	1220	1508	1307	1891	2043	1622	1936	2069	1182	1740	441	456	309	637	603	580	702	638	653
ENSDARG00000094899	2.18259e-06	7.58073e-05	0.522069	10	22937899	22942803	-1	protein_coding	si:ch1073-143l10.2	si:ch1073-143l10.2 [Source:ZFIN;Acc:ZDB-GENE-030131-863]	16	13	21	18	6	14	17	8	13	2	29	30	28	21	24	28	22	30	14	16	8	17	12	9	6	8	6	9	11	8	22	30	15	28	17	14	26	11	25
ENSDARG00000087333	2.18318e-06	7.58073e-05	-0.27718	1	39844467	39851540	1	protein_coding	scoca	short coiled-coil protein a [Source:ZFIN;Acc:ZDB-GENE-061013-114]	162	158	217	178	270	231	245	240	234	200	260	266	192	368	359	238	280	232	210	269	159	241	215	331	322	320	271	261	221	265	186	237	164	263	343	398	426	316	382
ENSDARG00000055653	2.2109e-06	7.66352e-05	-0.324734	24	39286361	39294198	-1	protein_coding	nubp2	nucleotide binding protein 2 (MinD homolog, E. coli) [Source:ZFIN;Acc:ZDB-GENE-051023-10]	63	58	76	49	92	75	68	61	82	57	104	118	88	171	164	142	142	188	139	144	27	50	41	73	58	57	70	56	61	53	89	108	56	113	155	127	137	168	145
ENSDARG00000092807	2.21366e-06	7.66352e-05	0.286176	23	25378890	25380062	1	protein_coding	RPL41	si:dkey-151g10.6 [Source:ZFIN;Acc:ZDB-GENE-030131-7528]	17491	19011	20435	14805	17690	17169	20166	16094	17395	14879	18144	25761	22202	21061	23709	21972	21641	19680	13942	13270	13803	23892	23182	19902	17798	18684	19289	18694	17994	17795	15936	26952	13236	29249	18385	19526	26009	14131	22318
ENSDARG00000069853	2.24049e-06	7.73172e-05	-0.173799	9	22008213	22013778	1	protein_coding	txndc9	thioredoxin domain containing 9 [Source:ZFIN;Acc:ZDB-GENE-030131-8569]	563	462	630	459	653	641	658	579	615	597	622	726	587	915	906	841	947	843	700	763	415	563	566	683	692	711	649	632	534	644	529	735	439	734	860	869	953	755	882
ENSDARG00000070801	2.24631e-06	7.73172e-05	-0.177689	6	36741995	36817287	-1	protein_coding	opa1	optic atrophy 1 (autosomal dominant) [Source:ZFIN;Acc:ZDB-GENE-041114-7]	897	652	933	624	927	910	974	1020	954	1024	1020	993	988	1286	1300	1213	1427	1133	1026	1068	655	824	816	1089	1169	1046	1008	962	742	1023	816	832	585	1057	1132	1191	1410	933	1246
ENSDARG00000034826	2.24831e-06	7.73172e-05	0.31935	11	40847600	40861923	1	protein_coding	park7	parkinson protein 7 [Source:ZFIN;Acc:ZDB-GENE-041010-5]	219	278	299	157	173	200	187	216	206	202	320	483	390	343	516	391	333	337	228	315	150	231	198	137	175	181	168	163	150	166	292	371	251	312	290	335	409	277	347
ENSDARG00000038024	2.25084e-06	7.73172e-05	-0.270435	3	28700608	28719977	1	protein_coding	flr	fleer [Source:ZFIN;Acc:ZDB-GENE-070117-2066]	269	175	297	238	284	299	354	341	288	306	81	130	94	122	157	126	159	105	109	118	174	227	228	342	349	320	313	262	257	289	78	91	67	158	139	135	181	132	187
ENSDARG00000073720	2.25522e-06	7.73172e-05	0.470799	8	31914626	31929132	-1	protein_coding	si:dkey-250l23.4	si:dkey-250l23.4 [Source:ZFIN;Acc:ZDB-GENE-081104-393]	65	66	96	56	49	29	45	39	29	48	26	62	54	18	23	28	31	33	31	11	49	81	58	87	71	89	73	79	55	79	46	36	22	67	29	46	47	35	46
ENSDARG00000097196	2.25612e-06	7.73172e-05	0.250986	21	42030764	42034017	-1	lincRNA	si:ch211-145n14.3	si:ch211-145n14.3 [Source:ZFIN;Acc:ZDB-GENE-131127-407]	683	585	822	638	718	580	719	615	669	652	348	435	375	330	344	330	360	341	259	288	668	676	759	756	817	765	771	680	593	722	213	298	136	408	242	211	351	175	265
ENSDARG00000042409	2.2568e-06	7.73172e-05	-0.422199	8	30937184	30970334	-1	protein_coding	RALGDS	si:ch211-251j10.3 [Source:ZFIN;Acc:ZDB-GENE-081105-110]	296	249	311	318	332	364	388	411	314	281	196	390	255	510	388	617	393	379	367	389	317	355	258	513	751	451	798	440	366	423	428	219	131	453	529	436	814	669	606
ENSDARG00000030789	2.26607e-06	7.75197e-05	0.348881	9	38504671	38542425	1	protein_coding	ddx18	DEAD (Asp-Glu-Ala-Asp) box polypeptide 18 [Source:ZFIN;Acc:ZDB-GENE-030131-9685]	615	548	841	510	587	551	501	397	511	402	1192	1011	863	1356	1394	1107	1356	1125	937	1030	417	708	706	527	524	393	444	461	274	564	699	1016	729	1099	906	796	902	652	823
ENSDARG00000074552	2.30748e-06	7.88197e-05	0.211012	11	5845377	5855460	1	protein_coding	ndufs7	NADH dehydrogenase (ubiquinone) Fe-S protein 7, (NADH-coenzyme Q reductase) [Source:ZFIN;Acc:ZDB-GENE-041111-261]	917	898	1053	711	872	752	806	860	878	818	771	1041	1066	873	963	839	951	839	667	676	506	927	819	902	813	813	803	855	728	702	824	957	531	997	786	832	1056	742	1000
ENSDARG00000053502	2.33207e-06	7.95419e-05	0.390367	1	28293049	28297091	1	protein_coding	cryaa	crystallin, alpha A [Source:ZFIN;Acc:ZDB-GENE-020508-1]	1539	1558	1792	1284	1741	1333	1753	1256	1462	1476	605	1404	950	793	857	646	793	619	579	446	1535	2208	2083	2374	2155	2339	1875	2157	1662	2079	327	474	214	695	281	204	374	185	348
ENSDARG00000019299	2.37429e-06	8.08495e-05	-0.194616	19	7900543	7913514	-1	protein_coding	znf687b	zinc finger protein 687b [Source:ZFIN;Acc:ZDB-GENE-041111-214]	370	319	357	233	399	379	361	376	380	401	203	220	183	244	226	230	268	249	226	203	244	347	261	427	465	400	397	390	321	461	178	181	146	301	292	274	300	260	334
ENSDARG00000032618	2.37741e-06	8.08495e-05	-0.322891	4	12716846	12719518	-1	protein_coding	mgst1.1	microsomal glutathione S-transferase 1.1 [Source:ZFIN;Acc:ZDB-GENE-041010-30]	90	51	68	83	90	73	115	111	98	101	83	98	94	153	141	158	187	144	114	140	72	117	75	130	161	118	164	99	115	111	116	116	56	148	149	152	169	137	162
ENSDARG00000029018	2.43133e-06	8.25614e-05	-0.307263	4	18603767	18606549	-1	protein_coding	cdkn1ba	cyclin-dependent kinase inhibitor 1Ba [Source:ZFIN;Acc:ZDB-GENE-040812-3]	244	228	358	213	316	332	347	284	334	256	275	300	283	394	356	340	399	406	309	242	156	237	232	331	385	321	271	308	223	310	115	227	143	200	323	383	342	346	341
ENSDARG00000096708	2.44958e-06	8.30517e-05	0.590944	20	47360688	47366798	-1	protein_coding	si:dkeyp-104f11.8	si:dkeyp-104f11.8 [Source:ZFIN;Acc:ZDB-GENE-130531-24]	3	14	17	7	1	5	3	8	4	1	13	14	7	13	3	3	3	1	4	7	1	5	6	1	0	3	2	3	0	0	2	7	13	6	4	6	0	4	1
ENSDARG00000030411	2.45378e-06	8.30517e-05	0.34698	24	41441956	41449024	-1	protein_coding	crygn2	crystallin, gamma N2 [Source:ZFIN;Acc:ZDB-GENE-040801-16]	10640	10399	11959	7304	10916	10867	10444	8302	9528	9510	4299	11348	7586	5202	5953	5416	5847	5238	4389	3802	6462	14821	13377	11314	11565	10699	10736	12661	10498	12259	4791	6794	3299	7315	4801	4367	5466	4564	5092
ENSDARG00000019644	2.45656e-06	8.30517e-05	0.188879	4	16840128	16847030	-1	protein_coding	ldhba	lactate dehydrogenase Ba [Source:ZFIN;Acc:ZDB-GENE-991026-6]	7140	7039	8683	5161	7088	7098	6256	5867	6558	6253	4745	6345	6097	5374	5433	6609	6486	5477	4422	5415	4904	8355	7348	7696	8024	7099	7374	6573	6714	7266	5054	5761	3672	6763	4998	5285	5914	5047	6091
ENSDARG00000067979	2.5523e-06	8.61323e-05	0.265734	21	11274625	11290480	1	protein_coding	gtf3c5	general transcription factor IIIC, polypeptide 5 [Source:ZFIN;Acc:ZDB-GENE-060810-66]	140	126	196	121	136	113	135	124	125	93	109	124	128	103	140	136	127	128	104	108	97	164	151	130	152	118	125	109	94	148	122	156	92	197	138	158	170	109	161
ENSDARG00000088523	2.55513e-06	8.61323e-05	0.609854	4	47686564	47703891	1	protein_coding	si:dkey-5i16.5	si:dkey-5i16.5 [Source:ZFIN;Acc:ZDB-GENE-131120-160]	3	10	18	3	3	5	3	3	5	4	13	7	1	8	4	5	0	0	2	1	6	11	11	5	6	2	4	4	1	5	9	6	1	12	3	1	2	4	5
ENSDARG00000076965	2.5798e-06	8.67344e-05	-0.358697	22	12579525	12601328	-1	protein_coding	cep70	centrosomal protein 70 [Source:ZFIN;Acc:ZDB-GENE-070705-311]	26	31	36	32	43	43	42	44	38	54	43	68	58	82	70	91	76	84	73	73	31	49	31	42	47	59	61	34	47	43	63	55	32	66	82	104	111	77	127
ENSDARG00000088650	2.58051e-06	8.67344e-05	0.403559	16	37212994	37461901	-1	protein_coding	si:ch211-208k15.1	si:ch211-208k15.1 [Source:ZFIN;Acc:ZDB-GENE-100922-189]	68	64	92	55	62	48	58	54	57	60	39	46	27	27	40	35	37	31	25	31	77	80	61	56	45	53	54	57	49	84	25	36	21	37	21	17	33	18	41
ENSDARG00000079089	2.62336e-06	8.80465e-05	-0.331246	5	11362551	11405718	-1	protein_coding	fbxw8	F-box and WD repeat domain containing 8 [Source:ZFIN;Acc:ZDB-GENE-080204-111]	105	136	154	82	158	177	145	167	156	171	76	61	63	93	67	105	75	99	77	57	106	128	108	195	210	166	154	220	184	210	94	75	47	101	119	111	152	128	135
ENSDARG00000041295	2.63753e-06	8.83936e-05	0.433033	16	49962246	49976886	-1	protein_coding	lim2.5	lens intrinsic membrane protein 2.5 [Source:ZFIN;Acc:ZDB-GENE-050320-94]	229	193	247	194	211	181	157	170	193	171	151	399	206	115	167	105	143	94	96	83	157	221	204	264	209	217	240	254	164	230	65	113	60	144	114	86	95	76	82
ENSDARG00000017781	2.64153e-06	8.83993e-05	0.248934	23	18445705	18455018	-1	protein_coding	hsd17b10	hydroxysteroid (17-beta) dehydrogenase 10 [Source:ZFIN;Acc:ZDB-GENE-041010-201]	314	407	443	347	313	306	336	287	354	286	728	899	801	863	956	850	951	861	703	748	262	513	411	360	324	329	343	291	338	343	671	784	468	810	729	708	887	612	862
ENSDARG00000103594	2.65136e-06	8.85998e-05	0.250467	13	11843479	11854279	-1	protein_coding	npm3	nucleophosmin/nucleoplasmin, 3 [Source:ZFIN;Acc:ZDB-GENE-050320-50]	245	214	336	201	263	230	228	195	233	169	436	485	378	470	548	496	478	439	364	413	179	266	251	222	211	209	221	173	156	233	366	519	311	528	368	396	507	393	515
ENSDARG00000001754	2.68165e-06	8.94825e-05	0.395757	23	23199579	23252866	-1	protein_coding	noc2l	NOC2-like nucleolar associated transcriptional repressor [Source:ZFIN;Acc:ZDB-GENE-000607-75]	476	401	698	308	504	318	378	249	432	348	639	649	476	357	360	902	362	529	466	311	344	574	526	450	481	365	367	360	242	456	605	743	533	923	657	671	831	501	743
ENSDARG00000039934	2.68595e-06	8.94968e-05	-0.473295	10	53587	59125	-1	protein_coding	hlcs	holocarboxylase synthetase (biotin-(proprionyl-CoA-carboxylase (ATP-hydrolysing)) ligase) [Source:ZFIN;Acc:ZDB-GENE-030131-5333]	109	116	125	67	202	220	144	151	153	156	62	107	98	138	148	119	129	139	90	70	14	93	104	189	188	140	184	174	117	150	70	82	35	101	103	118	108	175	99
ENSDARG00000045092	2.71202e-06	9.02354e-05	0.232791	12	28710892	28720244	1	protein_coding	cdk5rap3	CDK5 regulatory subunit associated protein 3 [Source:ZFIN;Acc:ZDB-GENE-040625-90]	199	150	210	142	171	188	138	158	166	159	458	478	413	466	522	476	491	403	332	371	144	217	178	169	223	148	162	163	163	176	384	486	312	513	365	467	439	361	523
ENSDARG00000076838	2.72075e-06	9.03955e-05	0.443019	2	42379323	42385143	-1	protein_coding	apom	apolipoprotein M [Source:ZFIN;Acc:ZDB-GENE-010605-5]	771	720	1042	1128	922	1207	1027	944	859	745	1036	1732	2232	987	1267	1128	1145	761	720	657	793	937	1120	935	793	840	859	778	797	915	831	636	396	1353	515	438	848	390	890
ENSDARG00000062948	2.75439e-06	9.13816e-05	0.207024	24	21395668	21433091	1	protein_coding	wasf3b	WAS protein family, member 3b [Source:ZFIN;Acc:ZDB-GENE-070112-1512]	699	749	821	596	735	784	656	694	680	649	174	276	227	181	161	204	183	192	148	160	508	870	730	850	760	666	737	725	608	824	246	279	159	385	274	274	320	285	282
ENSDARG00000045484	2.75901e-06	9.14037e-05	-0.265723	4	20581853	20593773	-1	protein_coding	dcp1b	decapping mRNA 1B [Source:ZFIN;Acc:ZDB-GENE-040819-1]	111	98	120	79	141	141	143	146	147	115	188	173	128	275	249	254	270	226	216	215	65	121	102	151	149	137	127	115	105	118	170	213	125	188	245	239	250	234	241
ENSDARG00000100710	2.81079e-06	9.29857e-05	-0.226231	13	51736781	51743482	-1	protein_coding	tmem254	transmembrane protein 254 [Source:ZFIN;Acc:ZDB-GENE-040426-1348]	200	216	206	147	256	242	211	210	234	218	222	247	198	306	306	305	319	344	236	269	152	210	209	265	279	258	303	268	202	247	214	229	114	239	240	320	293	328	289
ENSDARG00000030602	2.84412e-06	9.39535e-05	0.22844	16	24274933	24280294	-1	protein_coding	rps19	ribosomal protein S19 [Source:ZFIN;Acc:ZDB-GENE-040426-1716]	9183	9526	10212	6135	8715	9555	7775	8085	9055	7819	8052	12276	9633	9289	10202	9354	9623	10217	7732	7565	6026	11535	10169	9956	9453	8535	9729	9618	8799	9437	7524	9805	5345	10412	6968	7454	8719	7332	8994
ENSDARG00000105102	2.89535e-06	9.55093e-05	-0.342231	2	24902476	24909586	-1	processed_transcript	crsp7	cofactor required for Sp1 transcriptional activation, subunit 7 [Source:ZFIN;Acc:ZDB-GENE-040426-2005]	80	65	94	53	116	84	87	76	103	93	118	100	61	125	107	133	140	141	104	114	44	64	61	112	129	97	95	94	90	95	77	96	75	91	150	172	149	115	137
ENSDARG00000017441	2.91563e-06	9.59241e-05	0.239404	1	6855476	6871030	1	protein_coding	mylz3	myosin, light polypeptide 3, skeletal muscle [Source:ZFIN;Acc:ZDB-GENE-000322-6]	80642	65033	74834	57548	56095	59932	60939	60653	63074	62364	45637	67890	81162	56823	66737	75138	66066	62285	42399	46109	42662	66399	60115	63821	56597	55386	55640	57978	53339	55195	53729	59274	35913	67542	52584	55870	68592	50591	64351
ENSDARG00000098892	2.91623e-06	9.59241e-05	0.553698	4	62629808	62641336	1	protein_coding	si:ch211-223a21.1	si:ch211-223a21.1 [Source:ZFIN;Acc:ZDB-GENE-110913-137]	10	10	20	12	15	14	12	7	15	12	17	16	23	7	12	5	11	4	8	8	11	27	24	10	16	7	10	9	8	18	14	25	22	34	29	19	17	17	23
ENSDARG00000005456	2.92171e-06	9.59675e-05	-0.166839	7	51883748	52010279	1	protein_coding	katnb1	katanin p80 (WD repeat containing) subunit B 1 [Source:ZFIN;Acc:ZDB-GENE-040426-1954]	357	348	428	277	433	481	370	450	392	405	316	367	285	447	443	412	449	373	401	360	296	418	341	473	489	426	476	439	364	448	304	383	232	442	468	441	536	436	493
ENSDARG00000005230	2.93465e-06	9.62556e-05	0.241889	19	11309619	11320723	-1	protein_coding	ssr2	signal sequence receptor, beta [Source:ZFIN;Acc:ZDB-GENE-010413-1]	1180	1094	1063	740	1309	932	805	894	1148	943	2550	2690	2471	2464	2990	2431	2650	2348	1800	1926	981	1685	1128	1355	1425	1056	1147	1219	1029	1286	2072	2436	1419	2744	1982	2233	2331	1787	2310
ENSDARG00000053395	2.93902e-06	9.62622e-05	0.276186	21	45336400	45341384	-1	protein_coding	cdkn2aipnl	CDKN2A interacting protein N-terminal like [Source:ZFIN;Acc:ZDB-GENE-041010-154]	134	134	158	101	106	136	143	96	122	106	303	353	259	272	315	292	360	271	218	237	88	143	131	124	132	134	129	100	96	120	260	376	219	376	320	249	353	220	303
ENSDARG00000100136	2.94795e-06	9.64181e-05	-0.262332	8	53008641	53020319	1	protein_coding	dcp1a	decapping mRNA 1A [Source:ZFIN;Acc:ZDB-GENE-030723-5]	117	94	125	86	154	136	158	153	128	156	87	104	78	121	118	122	127	113	103	122	76	155	95	137	167	138	150	143	115	132	64	86	46	105	107	106	112	124	110
ENSDARG00000036316	2.97365e-06	9.71209e-05	0.266471	14	32991459	32993751	-1	protein_coding	rpl39	ribosomal protein L39 [Source:ZFIN;Acc:ZDB-GENE-040625-51]	7863	7579	8945	5950	8116	8022	8423	6975	7486	5916	7479	10140	9106	8382	9701	7862	8853	7377	5516	5701	5534	9328	8673	8376	7902	7544	7460	7796	7171	6988	5829	9513	5033	10287	6919	6947	8792	5375	8120
ENSDARG00000069485	2.99313e-06	9.76193e-05	-0.261193	9	29825874	29832882	-1	protein_coding	spryd7b	SPRY domain containing 7b [Source:ZFIN;Acc:ZDB-GENE-040426-1634]	158	147	163	146	226	178	223	195	167	185	114	126	145	164	159	157	168	135	142	139	146	160	152	221	250	262	221	211	192	211	83	116	65	152	177	168	198	119	160
ENSDARG00000041481	3.03772e-06	9.89338e-05	-0.197605	16	45726697	45767497	1	protein_coding	smg5	SMG5 nonsense mediated mRNA decay factor [Source:ZFIN;Acc:ZDB-GENE-050913-144]	369	409	371	280	429	458	393	430	456	455	467	505	386	583	550	591	602	635	563	543	259	385	317	519	495	393	414	426	330	431	490	470	328	549	622	673	697	668	645
ENSDARG00000104149	3.06246e-06	9.95989e-05	0.201288	14	13738230	13788843	1	protein_coding	rraga	Ras-related GTP binding A [Source:ZFIN;Acc:ZDB-GENE-030131-4083]	264	223	332	255	243	239	264	232	228	231	267	321	261	276	269	261	262	262	215	246	174	283	254	282	263	251	280	225	199	215	227	312	158	351	265	248	301	258	380
ENSDARG00000077549	3.06846e-06	9.96536e-05	0.260224	13	6908864	6926844	1	protein_coding	AIFM2	apoptosis inducing factor, mitochondria associated 2 [Source:HGNC Symbol;Acc:HGNC:21411]	261	259	265	198	187	175	152	182	253	222	667	637	500	611	713	660	648	585	449	485	171	220	203	189	197	200	204	174	177	182	523	640	369	611	565	610	627	447	671
ENSDARG00000103417	3.07755e-06	9.98085e-05	0.601813	4	54959337	55070633	-1	protein_coding	si:dkey-269o24.6	si:dkey-269o24.6 [Source:ZFIN;Acc:ZDB-GENE-110914-22]	8	9	7	5	0	1	6	3	0	9	11	14	29	11	8	6	23	9	13	16	12	17	8	6	2	3	9	4	10	5	24	18	22	48	16	13	21	11	28
ENSDARG00000042671	3.13541e-06	0.000101542	0.323681	2	21208829	21221772	1	protein_coding	c2h1orf27	c2h1orf27 homolog (H. sapiens) [Source:ZFIN;Acc:ZDB-GENE-080502-1]	96	96	119	82	102	77	89	68	86	80	142	130	115	140	147	155	147	119	120	107	78	117	150	113	107	111	77	67	68	106	128	179	108	160	129	113	167	118	154
ENSDARG00000059725	3.15407e-06	0.000101938	0.291683	7	50134799	50137748	-1	protein_coding	hypk	huntingtin interacting protein K [Source:ZFIN;Acc:ZDB-GENE-080515-6]	421	347	527	360	387	394	337	314	384	263	1039	1160	886	1097	1295	946	945	873	743	712	220	493	393	348	373	333	327	333	343	347	661	972	625	1013	800	814	993	575	938
ENSDARG00000010423	3.15645e-06	0.000101938	0.430103	7	38382223	38388219	-1	protein_coding	npsn	nephrosin [Source:ZFIN;Acc:ZDB-GENE-040420-2]	216	171	208	181	204	137	226	164	166	201	739	628	520	484	476	606	478	431	352	256	186	246	184	165	169	241	154	112	151	165	327	592	272	513	274	248	271	311	708
ENSDARG00000007135	3.16843e-06	0.000102182	-0.145957	16	32156166	32174315	-1	protein_coding	cnot3a	CCR4-NOT transcription complex, subunit 3a [Source:ZFIN;Acc:ZDB-GENE-040927-6]	556	527	576	443	664	648	626	670	644	629	455	561	447	655	576	626	673	559	518	541	433	634	529	745	818	677	718	650	621	752	468	489	321	620	523	612	665	588	646
ENSDARG00000013475	3.1787e-06	0.00010237	0.219484	1	53068959	53082043	-1	protein_coding	cct4	chaperonin containing TCP1, subunit 4 (delta) [Source:ZFIN;Acc:ZDB-GENE-040426-1421]	3692	3695	4273	2572	3324	3676	2869	2994	3224	3083	4045	4911	3892	4338	4644	4298	4387	4453	3718	3530	2187	3896	3477	3476	3545	3147	3211	3271	2758	4257	3754	3889	2367	4417	3190	3549	4183	3278	3671
ENSDARG00000005547	3.19645e-06	0.000102799	0.246357	4	18511036	18523574	-1	protein_coding	rint1	RAD50 interactor 1 [Source:ZFIN;Acc:ZDB-GENE-041210-174]	142	127	190	129	148	162	117	130	105	115	132	126	131	119	119	145	137	128	117	108	133	188	183	176	196	144	154	141	143	177	136	159	90	175	134	156	141	136	157
ENSDARG00000009040	3.21068e-06	0.000103112	-0.412487	3	17874235	17881198	-1	protein_coding	si:ch73-141c7.1	si:ch73-141c7.1 [Source:ZFIN;Acc:ZDB-GENE-040426-1760]	553	508	714	606	1294	866	1061	1116	814	686	318	843	648	1318	1232	963	813	1137	952	848	586	1148	1051	899	1051	1034	1046	1011	785	952	748	519	459	792	1253	1386	1205	1521	1179
ENSDARG00000035887	3.23142e-06	0.000103634	-0.192397	19	32984683	33013842	-1	protein_coding	zgc:91944	zgc:91944 [Source:ZFIN;Acc:ZDB-GENE-040718-417]	194	179	236	176	234	223	204	220	224	211	199	287	205	394	347	355	345	332	279	292	156	211	211	294	269	232	274	234	196	239	293	313	181	417	403	386	480	382	479
ENSDARG00000095150	3.27951e-06	0.000105031	-0.607403	5	22672693	22675535	-1	protein_coding	si:dkey-114c15.5	si:dkey-114c15.5 [Source:ZFIN;Acc:ZDB-GENE-060531-72]	2	0	4	4	3	5	3	8	7	2	2	5	1	7	7	3	9	6	4	3	4	5	1	18	6	12	9	6	6	11	5	4	0	3	19	17	12	5	20
ENSDARG00000016263	3.2975e-06	0.000105461	-0.237782	1	43822213	43865130	1	protein_coding	zdhhc5a	zinc finger, DHHC-type containing 5a [Source:ZFIN;Acc:ZDB-GENE-090312-92]	419	371	414	279	477	450	435	432	440	485	436	388	313	619	576	478	614	551	526	501	276	379	357	529	541	483	473	460	356	431	369	401	320	411	510	580	585	513	539
ENSDARG00000041359	3.37548e-06	0.000107805	0.24686	6	16341836	16348939	1	protein_coding	zgc:161969	zgc:161969 [Source:ZFIN;Acc:ZDB-GENE-030131-2597]	314	271	355	293	318	265	342	271	248	246	209	202	234	235	215	219	247	176	160	154	247	331	282	298	308	294	259	233	251	299	174	228	138	353	235	219	213	200	243
ENSDARG00000052851	3.42591e-06	0.000109265	-0.158346	5	40482381	40503491	-1	protein_coding	golph3	golgi phosphoprotein 3 [Source:ZFIN;Acc:ZDB-GENE-041010-209]	628	587	625	492	694	624	717	585	640	601	383	475	393	566	488	533	540	523	402	449	496	653	547	770	871	770	756	726	605	767	307	392	238	553	523	570	631	453	602
ENSDARG00000006316	3.45683e-06	0.000110099	0.207515	21	26035179	26037945	1	protein_coding	rpl23a	ribosomal protein L23a [Source:ZFIN;Acc:ZDB-GENE-030131-7479]	13233	12574	15618	9850	13127	14491	12827	11263	12942	10570	12103	17135	14194	14737	15866	14056	14959	13404	10367	10416	9148	15710	13540	14422	13999	12838	13514	12978	12182	12872	10900	14606	7997	16374	11681	12196	13964	10209	13911
ENSDARG00000041959	3.47168e-06	0.00011042	-0.392688	9	10721532	10723557	1	protein_coding	cxcr4b	chemokine (C-X-C motif), receptor 4b [Source:ZFIN;Acc:ZDB-GENE-010614-1]	67	77	55	68	133	115	156	125	112	95	112	107	148	232	201	207	182	149	105	127	56	114	107	140	179	113	117	99	114	101	193	137	89	156	191	194	293	245	291
ENSDARG00000092361	3.50036e-06	0.000111179	0.487684	1	7282469	7291658	-1	protein_coding	si:dkey-79f11.7	si:dkey-79f11.7 [Source:ZFIN;Acc:ZDB-GENE-090313-338]	177	196	227	177	137	150	141	114	195	92	296	339	293	279	309	339	293	258	202	225	90	89	38	31	18	45	32	17	23	43	212	164	86	130	137	174	187	118	230
ENSDARG00000045776	3.54252e-06	0.000112363	0.228015	23	4763271	4769380	-1	protein_coding	cnbpa	CCHC-type zinc finger, nucleic acid binding protein a [Source:ZFIN;Acc:ZDB-GENE-030131-5045]	1374	1369	1741	1219	1308	1312	1236	1235	1284	1003	2979	2817	2508	3214	3525	2894	3223	2944	2272	2448	949	1651	1373	1351	1407	1214	1219	1175	1122	1281	2444	3023	1962	3218	2858	2667	3334	1995	3111
ENSDARG00000019444	3.56747e-06	0.000112962	0.214654	23	18642948	18646342	-1	protein_coding	ssr4	signal sequence receptor, delta [Source:ZFIN;Acc:ZDB-GENE-030131-4900]	571	569	644	537	612	672	508	610	559	513	1896	2095	1833	1992	2321	1923	2079	1781	1344	1514	460	774	550	691	686	508	538	560	519	586	1543	1958	1270	2172	1628	1792	1971	1531	1879
ENSDARG00000063922	3.57119e-06	0.000112962	0.370175	MT	14714	15232	-1	protein_coding	mt-nd6	NADH dehydrogenase 6, mitochondrial [Source:ZFIN;Acc:ZDB-GENE-011205-13]	294	291	324	163	230	167	207	224	141	171	402	363	395	348	356	314	366	232	266	204	362	394	303	336	384	318	312	320	300	280	344	190	120	225	258	255	316	174	243
ENSDARG00000054510	3.62482e-06	0.000114502	-0.481298	21	35044276	35048225	-1	protein_coding	adrb2b	adrenoceptor beta 2, surface b [Source:ZFIN;Acc:ZDB-GENE-070410-32]	33	29	33	33	75	53	60	99	47	43	32	27	36	66	60	78	47	64	66	32	22	39	45	84	55	85	82	60	35	41	38	39	29	60	58	54	75	38	49
ENSDARG00000077495	3.65708e-06	0.000115363	-0.28364	25	6276434	6304724	-1	protein_coding	ptpn9a	protein tyrosine phosphatase, non-receptor type 9, a [Source:ZFIN;Acc:ZDB-GENE-101027-1]	96	89	105	89	128	107	114	107	105	98	97	107	80	150	119	138	130	145	133	131	62	93	70	150	112	105	122	121	62	109	107	103	65	122	127	178	168	164	186
ENSDARG00000045127	3.67064e-06	0.000115633	-0.206531	21	30223450	30247709	-1	protein_coding	zgc:175066	zgc:175066 [Source:ZFIN;Acc:ZDB-GENE-091027-2]	272	280	314	219	321	320	346	305	316	258	158	183	138	230	206	234	254	232	199	181	168	254	245	323	324	307	299	288	246	301	144	186	118	208	232	206	271	254	274
ENSDARG00000071518	3.70112e-06	0.000116434	0.222369	22	11689098	11705539	-1	protein_coding	krt222	keratin 222 [Source:ZFIN;Acc:ZDB-GENE-070912-343]	407	359	437	379	438	389	368	335	405	395	233	299	279	255	240	294	272	244	194	232	315	541	477	457	479	480	501	451	410	449	224	305	160	459	256	242	299	218	298
ENSDARG00000091628	3.71356e-06	0.000116666	-0.247993	2	42189147	42222308	-1	protein_coding	cspp1b	centrosome and spindle pole associated protein 1b [Source:ZFIN;Acc:ZDB-GENE-070912-619]	128	94	174	141	178	181	186	198	163	191	96	131	87	157	138	121	136	145	119	122	131	165	140	208	204	170	202	193	159	176	96	112	81	150	148	155	188	145	189
ENSDARG00000061378	3.77332e-06	0.000118383	-0.239115	10	35294628	35304642	-1	protein_coding	smg8	SMG8 nonsense mediated mRNA decay factor [Source:ZFIN;Acc:ZDB-GENE-091204-279]	217	255	268	169	297	295	259	240	284	271	112	120	107	108	131	166	145	153	127	125	173	245	203	309	319	280	284	305	238	330	88	125	62	169	161	177	187	187	197
ENSDARG00000105629	3.84102e-06	0.000120343	-0.332883	7	22393779	22396440	-1	lincRNA	si:dkey-165a24.7	si:dkey-165a24.7 [Source:ZFIN;Acc:ZDB-GENE-160728-15]	142	109	156	122	170	193	186	156	148	158	57	104	45	109	144	132	119	135	115	107	196	226	201	312	296	300	204	272	192	259	100	152	96	157	186	169	252	206	304
ENSDARG00000105325	3.8598e-06	0.000120768	-0.385095	11	41563959	41566522	1	sense_intronic	si:cabz01044764.2	si:cabz01044764.2 [Source:ZFIN;Acc:ZDB-GENE-160114-4]	69	51	54	76	98	124	106	105	71	99	39	80	42	75	72	85	109	76	95	72	122	129	133	196	156	160	154	181	123	152	66	88	28	108	111	114	156	108	180
ENSDARG00000060308	3.88483e-06	0.000121387	0.2269	15	5644533	5732815	-1	protein_coding	urb1	URB1 ribosome biogenesis 1 homolog (S. cerevisiae) [Source:ZFIN;Acc:ZDB-GENE-030131-5181]	240	182	286	203	165	196	148	184	196	160	252	293	220	267	286	265	266	255	250	234	173	232	219	209	212	176	239	185	141	204	242	244	164	299	267	286	285	266	306
ENSDARG00000036345	3.93778e-06	0.000122875	-0.321013	7	24443683	24448498	-1	protein_coding	cmtr2	cap methyltransferase 2 [Source:ZFIN;Acc:ZDB-GENE-040426-2775]	59	46	78	49	86	75	82	83	76	69	72	55	51	69	72	74	78	94	66	51	44	67	46	73	77	84	78	69	61	94	51	54	39	85	103	94	97	92	127
ENSDARG00000057241	3.96159e-06	0.000123451	0.338944	24	26853313	26858367	1	protein_coding	tnfsf10	tumor necrosis factor (ligand) superfamily, member 10 [Source:ZFIN;Acc:ZDB-GENE-040718-335]	166	152	148	142	148	123	139	163	159	111	246	188	202	165	183	163	179	127	146	114	183	189	164	144	153	168	126	128	147	161	136	235	163	316	219	236	189	209	291
ENSDARG00000097255	3.99601e-06	0.000124344	0.360911	15	896428	949493	1	protein_coding	si:dkey-77f5.13	si:dkey-77f5.13 [Source:ZFIN;Acc:ZDB-GENE-131119-99]	64	53	79	62	66	73	63	72	49	43	83	75	67	60	53	60	76	50	48	65	53	72	62	47	58	54	44	58	43	58	53	82	48	81	45	58	57	40	86
ENSDARG00000074790	4.00102e-06	0.000124344	0.266422	23	2962504	2969597	1	protein_coding	c23h20orf24	c23h20orf24 homolog (H. sapiens) [Source:ZFIN;Acc:ZDB-GENE-030131-5938]	263	214	278	201	199	220	207	220	217	197	781	869	779	840	1094	767	953	864	718	676	168	292	259	218	208	194	190	220	190	208	636	744	499	717	565	683	812	535	754
ENSDARG00000063701	4.06448e-06	0.000126146	-0.203782	24	2350529	2454270	-1	protein_coding	rreb1a	ras responsive element binding protein 1a [Source:ZFIN;Acc:ZDB-GENE-030219-137]	341	262	316	210	365	327	284	345	320	279	262	240	217	298	315	316	341	332	306	282	227	296	228	362	398	351	352	327	281	323	216	258	192	340	375	380	380	349	379
ENSDARG00000091247	4.0714e-06	0.000126192	0.256305	24	2559543	2740765	-1	protein_coding	fars2	phenylalanyl-tRNA synthetase 2, mitochondrial [Source:ZFIN;Acc:ZDB-GENE-070928-38]	164	129	190	131	157	138	120	129	131	137	149	176	115	156	168	148	173	136	135	145	115	175	145	109	147	113	108	129	96	119	133	131	92	156	129	127	173	107	153
ENSDARG00000043394	4.11889e-06	0.000127492	-0.33684	20	19377349	19466292	-1	protein_coding	si:dkey-71h2.2	si:dkey-71h2.2 [Source:ZFIN;Acc:ZDB-GENE-041014-145]	138	131	192	128	161	149	219	195	194	201	69	71	68	113	124	105	112	137	86	82	117	154	128	187	196	162	207	189	125	157	43	76	50	111	156	104	160	80	150
ENSDARG00000100084	4.13656e-06	0.000127868	-0.351605	18	5454559	5484783	1	protein_coding	CABZ01084603.1		97	126	117	93	143	126	107	150	115	144	57	100	63	99	71	111	100	120	110	73	77	124	107	173	219	183	198	179	126	193	65	69	39	106	106	150	96	154	117
ENSDARG00000028082	4.17306e-06	0.000128824	-0.245948	5	68781104	68799535	-1	protein_coding	mapkapk5	mitogen-activated protein kinase-activated protein kinase 5 [Source:ZFIN;Acc:ZDB-GENE-040718-25]	121	114	129	114	136	146	142	142	138	164	147	146	129	178	227	179	226	178	161	140	75	128	101	163	171	149	146	139	126	164	130	140	85	166	207	176	221	172	176
ENSDARG00000056840	4.21005e-06	0.000129792	-0.239351	11	25443719	25452257	1	protein_coding	otud5b	OTU deubiquitinase 5b [Source:ZFIN;Acc:ZDB-GENE-040801-50]	288	317	359	242	424	408	370	357	338	299	157	245	209	241	218	299	261	229	205	171	210	334	328	396	473	368	411	327	333	352	191	232	113	315	314	372	416	360	438
ENSDARG00000068822	4.2261e-06	0.000130047	-0.242886	5	13142950	13145837	-1	protein_coding	purba	purine-rich element binding protein Ba [Source:ZFIN;Acc:ZDB-GENE-060531-100]	715	733	909	714	1029	964	1099	948	973	1028	865	620	831	1232	1286	1176	1423	1232	1074	1120	696	962	944	1142	1273	1101	1128	1016	925	1018	816	933	685	1143	1216	1231	1423	1071	1288
ENSDARG00000038780	4.22959e-06	0.000130047	-0.182165	2	32374388	32404223	-1	protein_coding	ubtfl	upstream binding transcription factor, like [Source:ZFIN;Acc:ZDB-GENE-040426-1159]	455	355	430	360	538	520	502	533	479	438	549	576	533	707	750	687	755	712	643	586	286	433	354	577	502	474	473	423	429	459	602	714	465	712	884	794	913	793	939
ENSDARG00000007257	4.24264e-06	0.000130275	-0.233034	16	49423409	49437413	1	protein_coding	rab5ab	RAB5A, member RAS oncogene family, b [Source:ZFIN;Acc:ZDB-GENE-040122-3]	184	171	226	128	226	184	183	186	183	199	188	235	191	266	270	329	310	305	259	280	118	174	150	230	233	190	221	164	135	180	195	167	124	213	262	329	308	258	290
ENSDARG00000097284	4.2913e-06	0.000131594	-0.181883	16	25180451	25189961	1	protein_coding	si:ch211-261d7.3	si:ch211-261d7.3 [Source:ZFIN;Acc:ZDB-GENE-131121-179]	257	269	281	200	337	316	329	307	321	335	155	218	186	201	212	240	204	209	185	182	192	304	261	367	362	364	341	339	286	332	142	182	100	236	200	231	256	212	273
ENSDARG00000003293	4.34165e-06	0.000132962	-0.357469	12	1927596	1931236	-1	protein_coding	sox9a	SRY (sex determining region Y)-box 9a [Source:ZFIN;Acc:ZDB-GENE-001103-1]	245	239	265	209	361	336	238	370	230	292	129	186	116	252	220	238	169	204	200	127	144	243	255	427	537	323	346	271	173	357	201	215	118	303	314	370	323	497	359
ENSDARG00000003531	4.36478e-06	0.000133493	-0.158123	2	30756147	30764477	1	protein_coding	tcea1	transcription elongation factor A (SII), 1 [Source:ZFIN;Acc:ZDB-GENE-030131-8049]	299	257	290	248	334	330	351	379	351	345	537	596	513	661	666	660	756	654	582	569	229	317	251	366	388	329	339	341	304	324	446	531	323	617	609	639	751	546	769
ENSDARG00000056084	4.42599e-06	0.000134853	0.266364	23	21711707	21735365	1	protein_coding	igsf21b	immunoglobin superfamily, member 21b [Source:ZFIN;Acc:ZDB-GENE-070424-59]	348	296	376	293	347	317	341	325	323	324	146	332	215	195	170	215	182	149	144	158	290	524	397	443	463	420	361	437	346	415	148	181	110	235	148	154	203	146	153
ENSDARG00000059048	4.43245e-06	0.000134853	-0.277818	10	213878	223885	1	protein_coding	mpzl1l	myelin protein zero-like 1 like [Source:ZFIN;Acc:ZDB-GENE-050417-455]	172	130	141	89	166	159	140	166	175	206	70	97	62	112	100	129	108	127	98	104	117	168	111	185	223	166	192	170	134	168	97	69	51	119	109	156	144	118	135
ENSDARG00000026185	4.43279e-06	0.000134853	-0.245243	2	52456477	52470678	1	protein_coding	ccdc94	coiled-coil domain containing 94 [Source:ZFIN;Acc:ZDB-GENE-040426-841]	137	130	189	129	245	215	239	189	197	211	200	203	169	287	265	232	285	228	208	223	141	207	177	234	259	208	206	233	173	199	130	212	106	213	236	219	274	199	285
ENSDARG00000088030	4.43376e-06	0.000134853	0.236475	18	45784345	45792199	1	protein_coding	rpl35a	ribosomal protein L35a [Source:ZFIN;Acc:ZDB-GENE-040718-190]	8509	8552	10192	5842	8951	9075	7924	7965	8491	7206	7539	11365	9515	9002	10040	8803	8442	8742	6403	6430	5680	10328	9965	9011	8636	8333	8679	8570	8249	8182	6927	9902	5227	10713	7625	7342	9004	6764	9057
ENSDARG00000042725	4.43844e-06	0.000134853	-0.471591	8	28414259	28415774	-1	protein_coding	cebpb	CCAAT/enhancer binding protein (C/EBP), beta [Source:ZFIN;Acc:ZDB-GENE-020111-3]	1220	1393	1455	1230	4427	3127	3830	3805	2734	2126	1916	3903	3478	5402	4941	5538	3245	3642	3134	3857	1041	2310	2406	2855	3173	3255	2973	2425	3022	1693	5588	2937	1667	2850	4469	5324	4907	6607	5377
ENSDARG00000103763	4.57021e-06	0.000138674	0.527053	6	12849649	12858364	1	protein_coding	L3HYPDH	trans-L-3-hydroxyproline dehydratase [Source:HGNC Symbol;Acc:HGNC:20488]	31	30	30	33	9	13	11	9	13	17	65	90	79	92	105	81	83	59	52	84	13	13	13	10	11	9	10	10	7	12	34	36	53	98	25	33	35	39	37
ENSDARG00000077291	4.6352e-06	0.000140461	0.246033	3	18249136	18253443	1	protein_coding	rps2	ribosomal protein S2 [Source:ZFIN;Acc:ZDB-GENE-040426-2454]	29734	29615	32412	20489	27074	29179	25113	24121	26707	23747	23224	38849	32974	27935	31350	31272	31337	31283	23656	21437	15278	33208	27267	28090	26235	24386	28485	28204	24488	24304	23863	29603	16446	33602	22342	23842	26486	24260	26751
ENSDARG00000004948	4.69838e-06	0.000142189	0.226581	12	44818222	44825699	-1	protein_coding	bccip	BRCA2 and CDKN1A interacting protein [Source:ZFIN;Acc:ZDB-GENE-050320-39]	1206	1259	1563	1052	1285	1480	1203	999	1247	1136	846	1062	901	910	1138	904	896	891	747	751	896	1629	1444	1301	1322	1032	1202	1297	1017	1273	746	860	537	963	821	750	968	613	847
ENSDARG00000069245	4.76913e-06	0.000144141	0.367776	20	43862981	43878466	-1	protein_coding	matn3a	matrilin 3a [Source:ZFIN;Acc:ZDB-GENE-040822-21]	1467	1566	1222	1221	1557	1168	1144	1457	684	1224	487	696	774	514	507	579	569	428	753	473	946	1541	1131	1001	1084	913	859	861	817	875	412	274	288	536	457	283	394	297	365
ENSDARG00000019707	4.82826e-06	0.000145576	0.344474	21	3644775	3663070	1	protein_coding	SPOUT1	zgc:101748 [Source:ZFIN;Acc:ZDB-GENE-040912-53]	83	114	122	83	90	74	89	66	55	61	76	82	70	105	88	90	92	81	48	57	53	101	88	49	74	63	79	77	51	73	83	88	68	134	87	73	98	83	100
ENSDARG00000019492	4.8292e-06	0.000145576	0.288304	12	22389796	22403169	-1	protein_coding	shbg	sex hormone-binding globulin [Source:ZFIN;Acc:ZDB-GENE-030131-1324]	203	278	297	262	219	224	245	263	260	235	556	588	613	563	601	606	514	443	358	373	230	257	240	218	172	243	220	203	157	150	534	456	336	669	575	572	656	432	667
ENSDARG00000010312	4.84991e-06	0.00014601	0.393042	22	38220813	38246841	1	protein_coding	cp	ceruloplasmin [Source:ZFIN;Acc:ZDB-GENE-010522-1]	1611	1742	1538	1449	1511	2294	1379	2019	1167	949	1606	1717	2595	1475	1574	1464	1419	1287	1404	1094	1532	1756	1320	919	1447	1485	1569	863	1294	1208	1203	1557	683	1956	920	962	1399	1115	1481
ENSDARG00000102800	4.85712e-06	0.000146036	0.475182	KN150703.1	36969	40261	-1	protein_coding	CABZ01081752.2		24	25	46	39	30	29	28	21	10	23	20	21	23	21	13	19	8	10	10	13	40	45	37	35	38	37	30	29	29	33	16	53	18	52	34	29	40	17	33
ENSDARG00000020015	4.9396e-06	0.000148323	0.274888	4	12103418	12107190	-1	protein_coding	mrps33	mitochondrial ribosomal protein S33 [Source:ZFIN;Acc:ZDB-GENE-040715-6]	135	94	133	102	93	80	72	105	92	91	268	299	213	304	299	266	286	242	195	213	88	136	91	119	108	89	106	98	65	83	178	240	137	229	214	193	260	148	246
ENSDARG00000098458	4.94959e-06	0.00014843	0.248264	11	44862932	44868144	-1	protein_coding	RPL37A	zgc:171772 [Source:ZFIN;Acc:ZDB-GENE-070928-31]	9368	8850	10565	6062	8734	9019	8337	8147	8764	7241	6952	11321	9999	9040	10212	9122	8845	8609	6530	6217	5972	11778	10218	9762	9469	8831	9346	9642	9160	9080	7035	9562	5536	10220	7148	7216	8723	6497	8646
ENSDARG00000034313	4.96193e-06	0.000148607	0.21053	15	2764369	2790700	-1	protein_coding	ppp5c	protein phosphatase 5, catalytic subunit [Source:ZFIN;Acc:ZDB-GENE-050327-75]	425	372	500	371	353	338	344	385	351	372	1053	974	839	1124	1130	967	1129	988	926	900	302	487	390	410	422	381	361	357	288	358	769	787	571	938	882	777	1017	647	894
ENSDARG00000035909	4.97158e-06	0.000148703	-0.389246	19	31280532	31296741	1	protein_coding	mfsd2ab	major facilitator superfamily domain containing 2ab [Source:ZFIN;Acc:ZDB-GENE-040801-89]	577	633	620	582	1215	1027	774	849	675	578	749	1080	675	2067	1729	1745	1744	2338	1506	1522	514	706	592	860	863	723	948	860	581	527	877	747	894	1089	1510	1390	1343	1352	1549
ENSDARG00000005840	5.02485e-06	0.000150102	0.199538	7	51499432	51518811	1	protein_coding	got2b	glutamic-oxaloacetic transaminase 2b, mitochondrial [Source:ZFIN;Acc:ZDB-GENE-030131-7917]	1522	1573	1710	1094	1237	1381	1309	1295	1404	1300	1507	1709	1546	1842	2034	1666	1753	1763	1410	1462	1067	1761	1371	1284	1430	1294	1328	1232	1180	1288	1218	1403	996	1493	1449	1407	1544	1214	1440
ENSDARG00000018048	5.04013e-06	0.000150364	-0.59153	16	28857535	28862242	1	protein_coding	zgc:171704	zgc:171704 [Source:ZFIN;Acc:ZDB-GENE-070820-16]	2	3	2	2	5	1	3	4	2	4	5	6	8	14	16	20	21	31	8	17	2	2	1	6	1	4	3	4	6	1	11	8	7	14	30	32	42	22	13
ENSDARG00000035573	5.05062e-06	0.000150482	0.372008	5	25599384	25603092	1	protein_coding	AK6	zgc:86811 [Source:ZFIN;Acc:ZDB-GENE-040625-113]	127	140	252	142	182	151	149	123	144	98	285	268	180	263	349	201	251	222	175	165	147	184	193	163	159	129	140	127	75	119	179	250	154	230	190	176	219	117	219
ENSDARG00000040180	5.06503e-06	0.000150509	0.214265	20	2651939	2664115	1	protein_coding	slc35a1	solute carrier family 35 (CMP-sialic acid transporter), member A1 [Source:ZFIN;Acc:ZDB-GENE-080716-17]	420	338	423	315	395	344	313	296	337	353	428	419	416	449	457	375	436	421	331	350	339	514	477	395	448	426	522	403	390	462	343	466	294	477	384	460	459	450	425
ENSDARG00000063908	5.06921e-06	0.000150509	0.211549	MT	8130	8820	1	protein_coding	mt-co2	cytochrome c oxidase II, mitochondrial [Source:ZFIN;Acc:ZDB-GENE-011205-15]	57814	56187	72929	51354	59060	57195	61079	54002	51769	48785	61968	83499	80692	68012	74214	72467	64218	54053	47783	48756	38230	57595	56865	54781	58863	55715	50560	56122	41764	46719	51193	55677	32250	71327	59690	54794	77037	45701	69173
ENSDARG00000056720	5.07105e-06	0.000150509	0.303956	11	26132765	26137959	-1	protein_coding	utp3	UTP3, small subunit (SSU) processome component, homolog (S. cerevisiae) [Source:ZFIN;Acc:ZDB-GENE-040912-163]	271	183	378	264	271	262	266	220	285	213	373	372	323	338	394	315	399	327	233	314	180	247	264	223	222	182	208	163	114	229	236	313	190	403	298	250	315	180	291
ENSDARG00000076791	5.11381e-06	0.000151441	-0.381834	24	988778	1014423	-1	protein_coding	cdk13	cyclin-dependent kinase 13 [Source:ZFIN;Acc:ZDB-GENE-030131-4975]	150	200	186	103	260	258	239	188	195	195	287	363	256	526	464	435	531	562	411	326	50	132	153	246	279	220	222	224	154	187	266	354	281	335	449	495	440	563	380
ENSDARG00000103400	5.11559e-06	0.000151441	0.589397	4	55065619	55071256	-1	protein_coding	si:ch211-161m3.1	si:ch211-161m3.1 [Source:ZFIN;Acc:ZDB-GENE-110914-33]	3	1	8	2	0	0	1	0	1	0	4	3	3	4	2	2	3	1	1	10	5	6	5	1	2	2	4	4	3	0	20	15	13	24	14	6	10	5	7
ENSDARG00000059006	5.12438e-06	0.000151507	-0.234194	8	8822317	8884046	1	protein_coding	otud5a	OTU deubiquitinase 5a [Source:ZFIN;Acc:ZDB-GENE-030616-61]	299	318	430	296	409	408	364	369	349	320	119	201	196	254	218	246	255	204	209	211	211	384	310	398	481	393	383	366	315	431	178	188	92	253	278	305	350	301	335
ENSDARG00000019360	5.23323e-06	0.000154528	-0.34121	6	6618472	6639184	1	protein_coding	sec23b	Sec23 homolog B, COPII coat complex component [Source:ZFIN;Acc:ZDB-GENE-030131-5479]	2883	2666	1998	2344	3342	2756	3191	2796	2875	2859	1439	2614	2590	3201	2923	3943	3344	3724	3190	3128	1280	2614	2085	2937	3599	2923	3587	2346	3272	2079	2232	1512	1519	2481	3614	3143	4004	3333	3044
ENSDARG00000042837	5.307e-06	0.000156506	0.1316	15	4362014	4424770	-1	protein_coding	atp1b3b	ATPase, Na+/K+ transporting, beta 3b polypeptide [Source:ZFIN;Acc:ZDB-GENE-001127-1]	1902	1699	2118	1437	1736	1578	1704	1835	1748	1693	1546	1877	1654	2002	2012	1897	1926	1755	1432	1457	1177	1882	1603	1749	1815	1566	1579	1601	1284	1527	1362	1439	889	1791	1504	1391	1823	1326	1675
ENSDARG00000104942	5.3923e-06	0.000158818	0.587797	4	37601477	37726763	1	protein_coding	si:dkeyp-82b4.3	si:dkeyp-82b4.3 [Source:ZFIN;Acc:ZDB-GENE-110913-166]	24	9	6	10	8	3	18	12	2	6	12	9	18	4	3	4	14	13	3	5	23	37	23	15	6	14	12	20	15	6	18	33	9	27	18	14	8	12	19
ENSDARG00000038315	5.41561e-06	0.000159302	-0.457174	10	2652752	2655608	-1	protein_coding	pdxp	pyridoxal (pyridoxine, vitamin B6) phosphatase [Source:ZFIN;Acc:ZDB-GENE-080723-69]	28	29	32	28	43	53	27	38	29	33	27	44	45	41	44	54	50	52	39	40	7	14	25	47	64	45	42	40	22	29	27	30	18	37	67	62	60	81	61
ENSDARG00000086668	5.51375e-06	0.000161982	0.585513	4	43898252	44020391	-1	protein_coding	si:dkey-7j22.4	si:dkey-7j22.4 [Source:ZFIN;Acc:ZDB-GENE-131125-95]	6	4	10	9	4	5	2	6	4	1	27	20	14	13	24	12	8	13	6	11	10	7	4	4	4	4	7	6	5	0	5	12	11	19	10	3	10	4	6
ENSDARG00000100421	5.53458e-06	0.000162388	0.560427	4	59753639	59767805	-1	protein_coding	znf1129	zinc finger protein 1129 [Source:ZFIN;Acc:ZDB-GENE-110914-95]	21	32	35	28	12	19	15	13	21	4	12	6	3	3	7	3	3	1	0	3	22	20	37	0	16	1	1	9	0	27	36	1	13	55	11	2	15	4	18
ENSDARG00000068732	5.54683e-06	0.00016254	-0.302923	21	44605076	44610590	-1	protein_coding	spry4	sprouty homolog 4 (Drosophila) [Source:ZFIN;Acc:ZDB-GENE-010803-2]	591	512	695	524	1085	848	762	868	695	661	312	390	346	599	571	455	342	408	311	303	487	731	629	823	1025	837	844	646	637	685	316	350	192	386	492	523	507	649	581
ENSDARG00000013965	5.57017e-06	0.000162912	-0.210455	24	2287915	2316842	-1	protein_coding	cul2	cullin 2 [Source:ZFIN;Acc:ZDB-GENE-030131-8032]	259	324	385	255	414	394	361	361	367	332	443	446	347	604	619	516	595	594	478	549	240	342	276	356	472	394	368	359	265	418	381	440	299	468	533	560	669	511	608
ENSDARG00000057556	5.57363e-06	0.000162912	0.211637	21	18960867	19030881	1	protein_coding	rpl17	ribosomal protein L17 [Source:ZFIN;Acc:ZDB-GENE-030131-8585]	11989	12358	13587	9162	12000	12583	11338	10629	11669	10031	10043	14863	13393	12181	13340	12233	13148	12082	9500	9273	7418	14421	12124	12785	12543	11664	12328	12438	11388	11913	9964	12949	6943	14539	10057	10432	11873	9446	11607
ENSDARG00000039185	5.64738e-06	0.000164859	-0.177924	4	9170463	9182686	1	protein_coding	nfyba	nuclear transcription factor Y, beta a [Source:ZFIN;Acc:ZDB-GENE-050417-13]	288	319	323	238	382	374	365	356	334	338	277	289	299	380	420	434	428	402	314	339	259	374	329	401	412	394	371	331	351	392	315	400	211	457	488	472	534	435	551
ENSDARG00000104039	5.66355e-06	0.000165123	-0.326956	11	40567475	40579881	1	protein_coding	errfi1	ERBB receptor feedback inhibitor 1 [Source:ZFIN;Acc:ZDB-GENE-030131-6256]	323	273	236	225	405	416	337	316	292	245	140	315	251	339	410	399	366	341	344	283	172	289	163	343	342	300	324	283	202	217	263	180	160	399	395	357	402	409	480
ENSDARG00000104160	5.70898e-06	0.000166028	0.527484	4	49753455	49757633	-1	protein_coding	CR628395.2		10	7	13	2	9	3	13	8	2	11	22	26	29	10	13	9	10	19	7	17	21	27	34	17	21	13	22	14	16	21	34	26	15	44	29	13	34	19	36
ENSDARG00000104373	5.709e-06	0.000166028	0.374073	4	203199	205503	-1	protein_coding	si:zfos-932h1.2	si:zfos-932h1.2 [Source:ZFIN;Acc:ZDB-GENE-141212-345]	183	166	205	146	129	172	129	127	132	148	226	315	286	239	277	236	242	246	214	177	77	130	121	112	95	76	81	142	152	132	161	267	150	271	165	178	148	122	202
ENSDARG00000091150	5.72811e-06	0.000166375	0.299955	12	10328774	10343439	-1	protein_coding	mki67	marker of proliferation Ki-67 [Source:ZFIN;Acc:ZDB-GENE-030131-9771]	677	545	531	663	372	351	474	523	463	463	1711	1577	1554	1818	1784	1857	1978	1507	1378	1671	416	522	346	447	361	333	361	320	299	300	1808	1714	1203	2549	1793	2158	2391	1606	2427
ENSDARG00000103337	5.7478e-06	0.000166737	0.310359	9	188606	197253	1	protein_coding	rrp1	ribosomal RNA processing 1 [Source:ZFIN;Acc:ZDB-GENE-030131-9837]	621	638	932	514	638	669	433	555	672	540	896	1054	827	1108	1084	887	988	932	739	761	418	870	818	658	685	593	564	645	437	951	754	921	581	986	611	695	780	595	810
ENSDARG00000091222	5.80367e-06	0.000168031	0.343097	17	30574324	30588895	1	protein_coding	si:dkey-190l8.2	si:dkey-190l8.2 [Source:ZFIN;Acc:ZDB-GENE-030131-9103]	54	60	68	64	68	56	49	60	41	40	82	72	68	56	64	54	40	51	56	40	66	104	83	84	80	94	74	73	88	58	73	98	73	115	92	81	109	69	120
ENSDARG00000103220	5.80696e-06	0.000168031	-0.405762	25	36872612	36873048	1	protein_coding	slc10a3	solute carrier family 10, member 3 [Source:ZFIN;Acc:ZDB-GENE-040426-2347]	64	31	29	30	59	43	56	46	42	62	54	46	52	77	66	62	56	85	57	55	18	33	23	42	45	49	54	51	33	45	38	43	28	42	67	97	74	88	65
ENSDARG00000101106	5.84346e-06	0.000168875	-0.338938	1	43326447	43336679	-1	protein_coding	si:ch73-109d9.3	si:ch73-109d9.3 [Source:ZFIN;Acc:ZDB-GENE-141212-331]	85	94	96	66	137	143	143	151	125	154	42	51	40	77	54	73	72	46	44	50	114	142	111	155	175	136	171	166	118	156	38	73	27	114	77	97	102	91	146
ENSDARG00000018921	5.87309e-06	0.000169519	0.237003	20	32853884	32856070	1	protein_coding	fam84a	family with sequence similarity 84, member A [Source:ZFIN;Acc:ZDB-GENE-040426-1247]	249	197	278	208	211	213	241	214	197	181	145	197	170	169	176	132	131	124	141	125	121	189	200	189	195	181	206	189	153	187	137	177	96	204	153	157	157	125	185
ENSDARG00000059846	6.0298e-06	0.000173693	-0.299943	5	40982490	41037886	-1	protein_coding	epg5	ectopic P-granules autophagy protein 5 homolog (C. elegans) [Source:ZFIN;Acc:ZDB-GENE-070705-307]	316	283	301	237	358	336	283	355	288	420	72	91	68	100	82	123	98	98	119	112	247	249	223	367	383	308	355	356	237	283	87	67	53	110	115	166	171	168	178
ENSDARG00000098749	6.03272e-06	0.000173693	-0.263107	3	44088701	44182418	1	protein_coding	tbcd	tubulin folding cofactor D [Source:ZFIN;Acc:ZDB-GENE-060823-1]	159	171	161	138	228	262	179	189	221	251	174	217	169	231	193	252	188	239	229	226	181	282	223	322	447	361	309	347	223	380	177	219	147	291	313	273	338	307	282
ENSDARG00000099403	6.04462e-06	0.000173819	0.495242	4	67142315	67378843	-1	protein_coding	znf1075	zinc finger protein 1075 [Source:ZFIN;Acc:ZDB-GENE-120703-31]	6	17	21	21	15	18	15	11	14	10	27	31	25	15	21	16	20	14	20	15	12	22	12	13	17	16	15	5	14	8	17	41	23	35	22	20	23	20	18
ENSDARG00000063570	6.05265e-06	0.000173833	-0.337467	10	63016	76367	-1	protein_coding	dyrk1aa	dual-specificity tyrosine-(Y)-phosphorylation regulated kinase 1A, a [Source:ZFIN;Acc:ZDB-GENE-050302-29]	492	533	456	322	545	659	548	437	471	502	270	307	191	416	313	362	455	418	424	286	181	353	314	551	555	435	494	502	321	450	292	270	196	326	453	477	434	604	376
ENSDARG00000103672	6.10013e-06	0.000174979	0.149954	2	58654657	58662360	1	protein_coding	cirbpa	cold inducible RNA binding protein a [Source:ZFIN;Acc:ZDB-GENE-050417-329]	2976	2727	2931	2194	2621	2566	2771	2707	2620	2312	8138	9079	8142	9684	9527	8727	9296	8272	6928	7439	2037	2962	2739	2827	2874	2681	2691	2533	2277	2510	8254	9820	6330	10768	10153	9648	11626	8066	10650
ENSDARG00000038855	6.13426e-06	0.000175715	0.335688	2	30911062	30917587	1	protein_coding	chmp5a	charged multivesicular body protein 5a [Source:ZFIN;Acc:ZDB-GENE-060503-60]	119	110	106	68	82	68	97	84	107	96	60	79	77	88	64	49	68	41	44	54	81	93	76	72	100	74	70	70	45	79	46	54	27	71	44	39	52	42	54
ENSDARG00000100257	6.141e-06	0.000175715	0.588879	4	55789088	55803146	-1	protein_coding	zgc:174314	zgc:174314 [Source:ZFIN;Acc:ZDB-GENE-080213-5]	7	16	18	13	5	4	3	2	6	6	5	7	10	9	4	7	6	3	3	1	4	2	5	3	2	1	2	1	0	0	2	2	1	5	3	1	1	1	4
ENSDARG00000002830	6.22882e-06	0.000178007	0.321649	5	24028601	24039726	-1	protein_coding	trmt2a	tRNA methyltransferase 2 homolog A [Source:ZFIN;Acc:ZDB-GENE-030131-6876]	77	65	78	70	48	52	57	45	69	41	283	239	186	255	288	254	283	253	226	212	52	89	81	73	61	52	60	49	41	59	261	301	212	281	265	268	274	223	284
ENSDARG00000087544	6.31224e-06	0.000180168	0.577967	4	55439551	55441277	1	protein_coding	BX510934.1		6	4	13	6	3	4	3	5	2	7	3	4	14	3	2	4	12	2	7	5	12	15	16	4	11	9	8	9	3	10	13	21	9	30	12	14	8	8	16
ENSDARG00000105023	6.41367e-06	0.000182837	-0.419569	5	19917739	19919741	1	protein_coding	selplg	selectin P ligand [Source:ZFIN;Acc:ZDB-GENE-120410-1]	16	22	20	20	34	48	39	38	36	41	46	48	31	75	65	57	46	50	32	57	19	31	40	40	66	31	51	38	44	32	51	46	18	48	63	75	76	78	76
ENSDARG00000100350	6.45354e-06	0.000183747	0.589102	4	34015923	34020403	1	protein_coding	FO681350.1		13	4	24	15	8	9	8	1	8	2	16	10	13	6	8	17	7	2	4	7	4	7	17	1	11	1	2	9	2	8	19	13	10	50	5	7	18	10	20
ENSDARG00000019260	6.5499e-06	0.000186261	0.218645	9	49008553	49038903	-1	protein_coding	dhrs9	dehydrogenase/reductase (SDR family) member 9 [Source:ZFIN;Acc:ZDB-GENE-030131-1249]	475	474	506	342	436	452	429	346	434	402	532	526	481	491	546	537	496	521	348	429	498	685	624	680	611	568	626	450	530	518	641	812	406	845	657	853	814	683	635
ENSDARG00000079467	6.82015e-06	0.000193707	-0.556977	6	40566312	40575014	1	protein_coding	si:ch73-15b2.5	si:ch73-15b2.5 [Source:ZFIN;Acc:ZDB-GENE-030131-5406]	10	4	6	15	15	10	18	14	5	7	4	7	3	26	23	42	25	24	21	23	11	9	9	7	10	8	14	14	14	8	17	25	13	31	59	55	58	42	68
ENSDARG00000013379	6.84667e-06	0.000194222	-0.142236	25	10505387	10533690	-1	protein_coding	ppp6r3	protein phosphatase 6, regulatory subunit 3 [Source:ZFIN;Acc:ZDB-GENE-030131-3251]	1022	982	1160	907	1255	1264	1176	1160	1157	1134	1102	1148	956	1435	1449	1308	1425	1360	1147	1217	677	1016	1004	1188	1331	1237	1073	979	874	1239	881	1088	672	1357	1276	1255	1539	1244	1547
ENSDARG00000038133	6.87159e-06	0.000194447	-0.46511	3	24510398	24519345	1	protein_coding	zgc:113411	zgc:113411 [Source:ZFIN;Acc:ZDB-GENE-050417-474]	26	12	17	15	22	25	15	32	13	20	18	24	10	34	27	54	29	47	30	34	10	19	17	42	35	22	25	16	20	25	30	52	25	48	54	78	85	65	97
ENSDARG00000057093	6.87395e-06	0.000194447	-0.147221	11	24582008	24613848	1	protein_coding	kdm5ba	lysine (K)-specific demethylase 5Ba [Source:ZFIN;Acc:ZDB-GENE-030131-5379]	1566	1374	1559	1010	1635	1740	1461	1646	1586	1586	711	852	744	902	883	949	905	906	810	834	1267	1711	1436	1845	2014	1810	1894	1619	1289	1783	660	646	399	962	949	1070	1040	1056	1127
ENSDARG00000099739	6.87988e-06	0.000194447	-0.22205	KN150642.1	42452	55111	-1	protein_coding	CABZ01072952.1		196	177	222	172	335	227	278	223	274	238	148	196	179	210	216	233	222	242	212	206	202	355	294	359	427	324	367	384	327	326	181	223	115	247	255	290	301	254	279
ENSDARG00000054799	6.96369e-06	0.000196575	-0.222427	1	22552304	22577830	-1	protein_coding	rfc1	replication factor C (activator 1) 1 [Source:ZFIN;Acc:ZDB-GENE-070410-99]	152	155	186	170	224	213	193	226	198	199	515	461	443	773	699	796	742	691	551	613	120	167	135	222	210	197	191	165	144	165	427	472	330	655	615	586	772	520	777
ENSDARG00000009087	6.98149e-06	0.000196809	-0.552747	14	2787356	2801244	1	protein_coding	cd74a	CD74 molecule, major histocompatibility complex, class II invariant chain a [Source:ZFIN;Acc:ZDB-GENE-000901-1]	18	22	6	9	13	24	32	24	29	31	67	84	74	119	273	128	107	137	70	84	19	72	33	72	97	29	78	96	70	47	148	85	31	142	154	179	354	194	566
ENSDARG00000026476	6.98901e-06	0.000196809	-0.217256	5	24006819	24013968	-1	protein_coding	tia1l	cytotoxic granule-associated RNA binding protein 1, like [Source:ZFIN;Acc:ZDB-GENE-030131-2167]	594	446	593	465	762	657	749	660	772	725	1980	1781	1412	2503	2638	2293	2708	2307	2019	2173	391	549	514	744	736	672	619	584	471	677	1470	1673	1150	1896	1999	2052	2236	1647	2202
ENSDARG00000070109	7.03081e-06	0.000197745	0.319739	1	22868739	22882491	1	protein_coding	ncapg	non-SMC condensin I complex, subunit G [Source:ZFIN;Acc:ZDB-GENE-041111-282]	182	135	136	160	106	112	130	158	114	137	453	470	534	533	490	574	511	476	345	486	156	188	136	131	116	124	107	95	129	94	579	497	352	869	521	555	738	493	786
ENSDARG00000023678	7.09857e-06	0.000199408	-0.242343	1	478906	499101	-1	protein_coding	ercc5	excision repair cross-complementation group 5 [Source:ZFIN;Acc:ZDB-GENE-050327-28]	228	195	227	152	322	330	272	254	240	249	76	104	84	85	98	125	98	123	93	104	172	254	261	321	346	313	332	291	267	308	113	123	60	166	142	154	155	169	190
ENSDARG00000031366	7.19223e-06	0.000201793	-0.29688	17	25531844	25545456	-1	protein_coding	rtn4ip1	reticulon 4 interacting protein 1 [Source:ZFIN;Acc:ZDB-GENE-040426-1314]	61	59	74	42	77	69	69	83	85	60	66	111	82	107	109	114	127	106	78	91	37	58	42	84	70	72	83	69	61	63	70	90	48	99	138	117	170	101	124
ENSDARG00000051816	7.22243e-06	0.000202249	0.250573	25	27836344	27892904	1	protein_coding	aass	aminoadipate-semialdehyde synthase [Source:ZFIN;Acc:ZDB-GENE-061220-8]	766	668	866	746	671	497	604	685	679	564	754	872	630	684	600	846	756	774	777	663	619	997	706	708	821	524	714	662	543	766	675	565	425	707	663	671	802	607	776
ENSDARG00000017811	7.22599e-06	0.000202249	0.249655	23	33825744	33831211	1	protein_coding	si:ch211-210c8.6	si:ch211-210c8.6 [Source:ZFIN;Acc:ZDB-GENE-030131-3630]	151	118	141	97	105	121	99	125	104	106	227	276	262	248	254	213	234	178	184	233	97	165	147	166	141	136	129	124	143	115	255	327	177	322	263	336	294	268	293
ENSDARG00000075385	7.33281e-06	0.00020499	0.237467	16	1200492	1212591	1	protein_coding	CABZ01067060.1		148	157	159	107	111	120	128	129	136	140	216	329	287	328	296	262	267	272	237	210	83	159	121	132	144	122	128	143	115	125	280	286	179	335	238	236	273	272	281
ENSDARG00000036298	7.34982e-06	0.000205217	0.206786	7	26770122	26772820	1	protein_coding	rps13	ribosomal protein S13 [Source:ZFIN;Acc:ZDB-GENE-040625-52]	9176	8777	10489	6334	9233	9419	9057	8218	8542	7332	8694	12134	10611	10245	10677	9686	10291	9259	7339	7109	5968	10327	9527	9477	9093	8975	8851	8892	8307	8725	6810	9528	5326	10337	7405	7946	9616	6778	9309
ENSDARG00000056713	7.42206e-06	0.000206984	-0.301166	18	21739128	21759742	-1	protein_coding	pskh1	protein serine kinase H1 [Source:ZFIN;Acc:ZDB-GENE-050119-1]	56	63	84	66	111	101	78	87	86	83	52	65	57	75	66	82	87	73	50	61	62	80	64	99	123	109	85	75	90	97	41	66	49	108	115	105	133	101	118
ENSDARG00000102291	7.44282e-06	0.000207313	0.202218	2	51265447	51297045	1	protein_coding	eef1da	eukaryotic translation elongation factor 1 delta a (guanine nucleotide exchange protein) [Source:ZFIN;Acc:ZDB-GENE-040426-2740]	6571	5793	6653	4515	6566	6381	6171	5218	5974	5590	3027	4975	3791	3522	3744	3512	3649	3293	3075	2541	4203	6901	6583	6492	7173	6924	6502	5581	5450	6681	2727	3549	1907	4035	2802	2842	3352	2625	3669
ENSDARG00000014506	7.51185e-06	0.000208983	-0.278839	10	29383450	29386082	-1	protein_coding	tmem126a	transmembrane protein 126A [Source:ZFIN;Acc:ZDB-GENE-040426-1770]	139	120	148	111	186	172	185	138	154	131	222	218	185	344	414	288	348	293	229	270	91	138	119	185	177	142	159	155	130	164	134	235	128	229	265	285	299	198	278
ENSDARG00000015422	7.52276e-06	0.000209035	0.314439	6	40650252	40660136	-1	protein_coding	ppil1	peptidylprolyl isomerase (cyclophilin)-like 1 [Source:ZFIN;Acc:ZDB-GENE-051009-1]	365	365	303	276	226	290	249	279	250	326	194	237	131	179	232	236	192	167	158	145	298	662	572	481	528	387	414	338	430	371	163	211	132	216	169	175	204	124	222
ENSDARG00000101079	7.58859e-06	0.000210611	-0.347486	7	72168935	72278814	-1	protein_coding	HECTD4	HECT domain E3 ubiquitin protein ligase 4 [Source:HGNC Symbol;Acc:HGNC:26611]	532	476	536	416	482	561	425	612	535	689	150	211	172	263	193	296	196	321	309	256	345	520	375	627	845	569	717	736	439	619	198	118	98	259	265	396	315	341	335
ENSDARG00000039613	7.67338e-06	0.000212708	0.317611	1	30925274	30939775	1	protein_coding	poll	polymerase (DNA directed), lambda [Source:ZFIN;Acc:ZDB-GENE-040426-2712]	122	103	134	109	136	132	99	113	82	75	82	112	101	82	64	88	76	63	70	63	71	115	100	87	97	86	85	66	70	70	69	85	50	122	54	82	111	73	131
ENSDARG00000063684	7.68582e-06	0.000212798	-0.319148	25	1511319	1544329	1	protein_coding	ppm1h	protein phosphatase, Mg2+/Mn2+ dependent, 1H [Source:ZFIN;Acc:ZDB-GENE-061027-190]	109	97	119	59	120	108	126	119	130	118	65	102	79	144	141	94	120	135	114	115	72	104	75	130	129	167	123	116	98	101	69	48	56	95	92	125	125	105	118
ENSDARG00000094488	7.95502e-06	0.000219987	0.298997	5	25500635	25509210	-1	lincRNA	si:ch211-214j8.15	si:ch211-214j8.15 [Source:ZFIN;Acc:ZDB-GENE-060526-103]	354	355	513	441	441	395	399	420	352	398	119	180	156	117	90	133	102	90	55	72	560	660	592	547	704	620	554	561	480	598	134	164	94	195	158	155	216	124	153
ENSDARG00000069335	7.96936e-06	0.00022012	-0.360764	7	19765243	19776199	1	protein_coding	bcl6b	B-cell CLL/lymphoma 6, member B [Source:ZFIN;Acc:ZDB-GENE-120907-1]	46	50	50	41	87	79	57	80	77	64	62	60	60	110	141	99	93	112	65	98	40	49	55	79	97	94	62	42	42	56	136	139	86	184	199	143	271	170	237
ENSDARG00000071211	8.01289e-06	0.000221058	0.27707	11	38843065	38850387	1	protein_coding	zgc:112255	zgc:112255 [Source:ZFIN;Acc:ZDB-GENE-050522-57]	135	162	183	129	143	140	122	121	133	117	191	180	174	201	210	148	173	150	134	141	127	209	217	146	148	155	139	160	122	156	156	188	122	170	193	197	211	159	189
ENSDARG00000074161	8.09109e-06	0.000222949	-0.221473	12	19159315	19180114	1	protein_coding	tnrc6b	trinucleotide repeat containing 6b [Source:ZFIN;Acc:ZDB-GENE-030131-13]	817	653	726	468	911	891	756	816	836	879	690	725	526	980	937	806	834	951	904	845	530	730	556	929	943	853	881	826	659	904	714	719	465	766	815	933	839	884	903
ENSDARG00000090220	8.11583e-06	0.000223364	0.582455	4	32764185	32865433	1	protein_coding	BX324003.1		12	12	22	18	4	17	8	5	8	5	10	12	16	2	4	14	8	2	1	6	4	7	16	4	8	2	2	3	1	3	8	1	6	21	8	5	7	3	14
ENSDARG00000062258	8.18449e-06	0.000224986	0.202209	9	28065400	28090860	1	protein_coding	armc8	armadillo repeat containing 8 [Source:ZFIN;Acc:ZDB-GENE-061027-88]	276	289	350	286	292	298	245	266	292	301	191	248	208	170	167	247	225	212	181	173	228	390	374	319	377	335	323	313	258	330	200	232	124	307	233	204	280	219	250
ENSDARG00000078016	8.19588e-06	0.000225031	-0.42849	1	40795403	40827952	1	protein_coding	dtx4	deltex 4, E3 ubiquitin ligase [Source:ZFIN;Acc:ZDB-GENE-070410-129]	105	95	93	74	164	127	118	203	169	205	57	50	50	100	70	98	111	141	128	112	119	161	127	260	262	162	190	192	89	160	81	53	65	156	110	167	142	113	128
ENSDARG00000103007	8.21429e-06	0.000225269	0.233879	18	3045142	3056786	-1	protein_coding	rps3	ribosomal protein S3 [Source:ZFIN;Acc:ZDB-GENE-030131-8494]	14306	14824	15961	9736	13523	14461	12143	11735	12892	12021	11686	18677	14554	13298	14210	14049	14204	14442	11450	10329	7856	16533	14518	14452	13753	12871	14264	14634	13425	14070	11437	14487	7885	15908	11059	11466	12910	11404	12925
ENSDARG00000096365	8.34161e-06	0.000228489	-0.398231	18	35153812	35173437	1	protein_coding	si:ch211-195m9.3	si:ch211-195m9.3 [Source:ZFIN;Acc:ZDB-GENE-120215-210]	45	35	42	50	63	57	41	60	64	72	36	51	28	41	42	62	53	46	61	39	58	55	41	78	106	88	95	55	76	71	60	57	25	52	67	92	118	118	130
ENSDARG00000100514	8.39079e-06	0.000229564	-0.286042	19	1106804	1118342	1	protein_coding	cfap20	cilia and flagella associated protein 20 [Source:ZFIN;Acc:ZDB-GENE-040426-1784]	94	90	131	90	139	138	137	121	113	127	76	126	100	118	168	127	135	123	90	101	96	147	102	152	164	143	146	119	137	131	69	63	58	106	153	149	162	132	150
ENSDARG00000101137	8.45607e-06	0.00023092	0.58011	4	55044050	55088179	1	protein_coding	znf999	zinc finger protein 999 [Source:ZFIN;Acc:ZDB-GENE-110913-39]	5	6	4	6	4	5	5	3	2	1	5	5	11	2	6	1	2	2	0	4	16	16	36	4	8	3	5	10	4	20	22	11	8	65	20	7	27	9	28
ENSDARG00000052606	8.46606e-06	0.00023092	-0.198551	8	47688216	47733073	1	protein_coding	dpp9	dipeptidyl-peptidase 9 [Source:ZFIN;Acc:ZDB-GENE-061013-777]	473	425	491	391	549	556	456	514	521	572	726	671	557	908	992	883	897	972	809	851	268	449	385	508	559	455	508	493	383	525	645	734	503	819	965	1024	954	837	915
ENSDARG00000004796	8.47038e-06	0.00023092	-0.197751	3	54594485	54620244	1	protein_coding	mgrn1b	mahogunin, ring finger 1b [Source:ZFIN;Acc:ZDB-GENE-110401-3]	321	313	350	338	392	363	424	410	385	378	256	278	219	348	324	382	370	364	313	348	329	366	296	447	479	419	429	378	342	399	279	278	194	404	400	464	457	333	465
ENSDARG00000040657	8.56392e-06	0.000233195	-0.212678	3	36155388	36176805	1	protein_coding	wipi1	WD repeat domain, phosphoinositide interacting 1 [Source:ZFIN;Acc:ZDB-GENE-040426-1404]	259	262	276	204	333	286	354	326	288	302	87	148	120	142	140	171	146	122	116	124	208	328	295	388	345	361	388	333	290	374	171	157	81	236	217	249	317	234	261
ENSDARG00000017571	8.6021e-06	0.000233959	0.19295	5	43208685	43219510	-1	protein_coding	mccc2	methylcrotonoyl-CoA carboxylase 2 (beta) [Source:ZFIN;Acc:ZDB-GENE-040426-2493]	902	898	1134	778	889	886	837	761	864	742	1198	1357	1049	1220	1332	1279	1285	1222	930	992	702	1044	935	908	1124	875	864	786	931	1037	1094	1266	850	1323	1204	1205	1337	1065	1368
ENSDARG00000057460	8.68139e-06	0.000235838	0.310228	9	22280292	22281456	-1	protein_coding	crygm2d13	crystallin, gamma M2d13 [Source:ZFIN;Acc:ZDB-GENE-040718-105]	7537	7014	7980	5299	9015	6966	8623	6447	7953	6703	3508	8790	5756	4283	4572	4365	4742	3938	3158	3134	6796	11480	10517	9021	8807	8636	8722	9724	8148	9230	3603	5101	2349	5312	3664	3528	4470	3217	4170
ENSDARG00000069286	8.73269e-06	0.000236833	0.292446	8	16697122	16702492	-1	protein_coding	ndufaf2	NADH dehydrogenase (ubiquinone) complex I, assembly factor 2 [Source:ZFIN;Acc:ZDB-GENE-040808-28]	88	86	134	88	98	89	108	82	102	102	98	114	135	92	108	95	92	81	61	65	77	115	100	70	89	87	81	88	79	85	93	97	52	125	99	90	110	82	130
ENSDARG00000059070	8.73853e-06	0.000236833	0.207678	24	20391637	20410550	1	protein_coding	gars	glycyl-tRNA synthetase [Source:ZFIN;Acc:ZDB-GENE-030131-9174]	1307	1194	1499	1142	1236	1346	1066	1088	1178	1116	2979	2870	2243	3155	3088	2731	2780	2848	2461	2586	1043	1618	1296	1270	1390	1139	1108	1191	1040	1437	2062	2182	1608	2653	2170	2458	2729	1751	2576
ENSDARG00000101463	8.86255e-06	0.000239912	0.578516	4	35883131	36006571	-1	protein_coding	si:dkey-176f19.1	si:dkey-176f19.1 [Source:ZFIN;Acc:ZDB-GENE-110914-124]	7	4	4	3	0	1	3	7	0	3	1	3	5	1	0	0	2	2	2	4	10	12	9	6	6	7	2	8	6	1	7	14	8	29	6	7	14	3	5
ENSDARG00000094890	8.91017e-06	0.000240919	-0.567798	8	45009753	45016649	1	protein_coding	si:ch211-163b2.4	si:ch211-163b2.4 [Source:ZFIN;Acc:ZDB-GENE-081104-502]	5	6	6	1	15	11	13	4	12	17	13	13	27	40	34	33	66	42	33	37	4	8	0	3	19	38	9	40	43	30	8	9	59	17	162	129	31	86	140
ENSDARG00000056572	8.96089e-06	0.000242007	-0.394363	19	28772530	28783190	-1	protein_coding	si:dkey-261i16.5	si:dkey-261i16.5 [Source:ZFIN;Acc:ZDB-GENE-060503-68]	74	45	65	53	119	111	99	96	95	80	12	17	22	31	18	20	19	25	30	14	47	74	64	84	98	82	80	78	69	100	18	6	4	17	17	19	26	15	32
ENSDARG00000045514	8.99708e-06	0.0002427	0.174497	4	25184101	25192354	-1	protein_coding	atp5c1	ATP synthase, H+ transporting, mitochondrial F1 complex, gamma polypeptide 1 [Source:ZFIN;Acc:ZDB-GENE-030131-8901]	3058	3108	3381	2367	2971	2742	2918	2866	2824	2612	3374	4060	3531	4083	4388	4230	4144	3869	2916	3172	2337	3929	3460	3182	3396	2904	2903	3011	2750	3273	3524	3987	2297	4260	3709	3480	4442	3112	4738
ENSDARG00000055588	9.0161e-06	0.00024293	-0.282257	12	13521780	13612041	-1	protein_coding	stat5b	signal transducer and activator of transcription 5b [Source:ZFIN;Acc:ZDB-GENE-040818-1]	147	146	147	139	204	168	180	204	193	225	110	118	88	151	131	163	148	150	138	156	132	194	100	193	254	187	209	184	93	183	104	96	73	184	156	173	194	165	179
ENSDARG00000041895	9.02778e-06	0.000242961	0.278673	20	38885440	38924880	-1	protein_coding	cad	carbamoyl-phosphate synthetase 2, aspartate transcarbamylase, and dihydroorotase [Source:ZFIN;Acc:ZDB-GENE-021030-4]	1005	779	1149	714	638	710	612	760	767	692	2479	2205	1854	2738	2491	2627	2536	2489	2458	2241	541	876	833	723	640	530	614	663	411	804	1420	1339	897	2257	1237	1500	1863	1315	1660
ENSDARG00000076171	9.06129e-06	0.000243579	-0.166929	1	35285840	35419350	-1	protein_coding	znf827	zinc finger protein 827 [Source:ZFIN;Acc:ZDB-GENE-080728-3]	664	659	740	532	745	727	789	822	766	881	590	636	494	795	701	743	721	703	715	669	551	688	652	908	941	786	790	791	514	772	567	565	338	874	733	805	893	797	887
ENSDARG00000097057	9.07581e-06	0.000243686	0.199462	16	24686108	24727834	-1	protein_coding	fxyd6l	FXYD domain containing ion transport regulator 6 like [Source:ZFIN;Acc:ZDB-GENE-071205-8]	1159	998	1218	917	1041	851	1320	1003	1013	1080	736	878	863	741	733	821	764	661	571	582	829	1254	1105	1217	1158	1168	1068	977	970	1008	693	954	518	1076	928	849	1047	712	950
ENSDARG00000059553	9.08694e-06	0.000243701	-0.239336	5	61199462	61227832	1	protein_coding	sympk	symplekin [Source:ZFIN;Acc:ZDB-GENE-060526-361]	276	261	300	214	334	365	333	334	357	310	743	573	516	845	846	775	913	900	806	780	206	348	262	458	479	424	352	340	350	381	623	540	465	751	791	856	846	781	850
ENSDARG00000002971	9.15055e-06	0.000245122	-0.238926	16	31988515	32006319	1	protein_coding	phc1	polyhomeotic homolog 1 [Source:ZFIN;Acc:ZDB-GENE-081022-39]	143	158	147	138	159	175	152	199	192	169	156	140	127	245	219	217	182	202	176	160	112	177	134	217	195	173	181	154	146	212	155	184	113	236	259	271	249	257	329
ENSDARG00000102674	9.17009e-06	0.000245361	-0.142691	25	13649151	13693664	-1	protein_coding	ckap5	cytoskeleton associated protein 5 [Source:ZFIN;Acc:ZDB-GENE-051120-174]	1282	1268	1320	984	1342	1273	1301	1332	1297	1490	835	1091	977	1296	1142	1278	1254	1160	1102	1057	882	1225	966	1438	1549	1290	1468	1294	998	1247	1045	962	608	1188	1266	1514	1508	1322	1421
ENSDARG00000036394	9.18438e-06	0.000245459	-0.276724	7	21620925	21633425	1	protein_coding	pop7	POP7 homolog, ribonuclease P/MRP subunit [Source:ZFIN;Acc:ZDB-GENE-041010-88]	77	104	114	70	120	111	135	117	115	94	76	112	80	141	141	137	143	124	105	92	55	89	108	145	126	122	118	132	93	139	82	99	56	115	128	139	120	112	150
ENSDARG00000000588	9.23079e-06	0.000246414	-0.325309	23	32273057	32309591	-1	protein_coding	grasp	GRP1 (general receptor for phosphoinositides 1)-associated scaffold protein [Source:ZFIN;Acc:ZDB-GENE-060312-30]	86	88	91	105	110	118	134	115	132	111	78	156	76	202	202	207	171	154	127	105	86	112	80	135	143	109	132	111	98	98	135	114	63	154	164	147	222	206	236
ENSDARG00000102645	9.28749e-06	0.000247641	-0.185705	7	65174438	65239640	1	protein_coding	usp47	ubiquitin specific peptidase 47 [Source:ZFIN;Acc:ZDB-GENE-070719-7]	491	499	603	368	609	565	478	614	571	521	354	416	368	486	441	489	453	475	433	464	329	574	432	707	764	545	630	630	453	623	398	391	283	501	479	572	629	627	566
ENSDARG00000100297	9.51554e-06	0.00025343	0.567339	KN149694.1	134651	151007	-1	protein_coding	BX511020.1		4	10	24	15	2	5	3	4	7	3	9	6	4	3	2	3	2	2	0	3	1	3	2	2	0	1	0	4	2	1	3	3	3	7	3	1	2	0	6
ENSDARG00000097368	9.7315e-06	0.000258882	0.385888	18	46255915	46260594	-1	protein_coding	si:dkey-244a7.1	si:dkey-244a7.1 [Source:ZFIN;Acc:ZDB-GENE-131121-581]	37	23	31	21	25	15	30	30	25	27	57	80	44	50	49	59	44	57	31	34	18	23	22	24	21	20	33	20	22	24	58	68	45	91	49	39	66	44	52
ENSDARG00000025728	9.77074e-06	0.000259304	0.235113	5	28997788	29043468	-1	protein_coding	grin1b	glutamate receptor, ionotropic, N-methyl D-aspartate 1b [Source:ZFIN;Acc:ZDB-GENE-051202-2]	5931	5218	5895	4616	6122	5344	5841	5345	5098	5981	2168	4320	2440	2535	2161	2426	2402	2238	2029	1993	4437	5714	5542	6054	6534	5694	6042	6304	4425	5641	1567	1659	1150	2461	1400	1360	2004	1442	1982
ENSDARG00000062302	9.77324e-06	0.000259304	-0.264639	3	15624192	15646288	1	protein_coding	znf652	zinc finger protein 652 [Source:ZFIN;Acc:ZDB-GENE-030131-5857]	209	142	154	128	147	162	166	196	178	173	136	140	120	184	197	210	236	215	209	173	96	160	118	204	208	204	178	180	143	182	150	134	120	188	232	233	260	211	250
ENSDARG00000042876	9.78104e-06	0.000259304	0.288534	20	36903519	36915316	1	protein_coding	abracl	ABRA C-terminal like [Source:ZFIN;Acc:ZDB-GENE-030131-8594]	204	210	151	160	141	120	168	133	162	124	1310	1244	1052	1304	1339	1186	1235	1095	950	1048	79	157	143	135	120	117	126	148	125	138	760	1191	746	1257	954	987	1081	704	1053
ENSDARG00000011498	9.82172e-06	0.000260084	-0.263185	18	18011562	18071478	1	protein_coding	si:ch211-212o1.2	si:ch211-212o1.2 [Source:ZFIN;Acc:ZDB-GENE-041111-310]	70	83	99	80	88	107	88	131	104	120	148	160	125	223	222	190	232	228	207	201	58	80	84	112	126	109	125	99	105	109	153	178	101	188	197	194	223	188	228
ENSDARG00000078214	9.84117e-06	0.000260301	0.26836	5	8208160	8260763	-1	protein_coding	mybbp1a	MYB binding protein (P160) 1a [Source:ZFIN;Acc:ZDB-GENE-030131-9864]	857	777	1163	805	825	920	620	736	814	601	1177	1290	852	1245	1336	1210	1306	1213	1101	1042	579	939	873	757	771	669	579	623	452	915	991	1112	742	1277	943	1105	1205	866	1098
ENSDARG00000000796	9.95509e-06	0.000263013	-0.437913	23	32224792	32236279	-1	protein_coding	nr4a1	nuclear receptor subfamily 4, group A, member 1 [Source:ZFIN;Acc:ZDB-GENE-040704-11]	779	784	706	547	1686	1000	1403	1647	1111	907	1168	1707	691	2497	2818	2557	1310	1717	1263	2068	443	697	461	817	1019	637	745	698	573	414	1886	1685	700	1303	2310	1625	2578	2658	2037
ENSDARG00000036645	9.98164e-06	0.000263413	-0.251946	1	45944004	45958809	-1	protein_coding	rcbtb1	regulator of chromosome condensation (RCC1) and BTB (POZ) domain containing protein 1 [Source:ZFIN;Acc:ZDB-GENE-030131-7951]	128	110	129	75	150	134	143	158	151	140	83	146	83	162	144	142	151	159	117	130	107	140	99	150	160	141	172	145	135	143	102	126	74	121	148	177	170	156	146
ENSDARG00000096210	9.99705e-06	0.000263518	0.544855	4	57263220	57271530	1	protein_coding	znf1050	zinc finger protein 1050 [Source:ZFIN;Acc:ZDB-GENE-110913-27]	12	5	18	7	5	8	12	5	6	8	15	14	24	7	9	11	16	9	4	4	2	19	10	11	12	11	12	7	9	6	15	25	10	27	10	10	11	7	17
ENSDARG00000037867	1.01284e-05	0.000266676	0.231813	3	40154927	40159609	-1	protein_coding	atp5j2	ATP synthase, H+ transporting, mitochondrial Fo complex, subunit F2 [Source:ZFIN;Acc:ZDB-GENE-050309-87]	940	968	1113	828	919	861	934	934	858	720	1333	1567	1409	1422	1803	1416	1372	1372	970	1067	794	1301	1132	1115	1073	1090	947	963	1048	853	1176	1778	901	1720	1348	1408	1813	1149	1787
ENSDARG00000092872	1.01705e-05	0.00026724	-0.4781	5	58582992	58594998	1	protein_coding	upk3b	uroplakin 3b [Source:ZFIN;Acc:ZDB-GENE-060526-348]	11	13	10	10	11	22	17	8	15	17	36	22	24	58	37	77	51	60	51	67	5	14	9	16	21	20	21	21	11	10	40	40	27	75	100	54	69	79	105
ENSDARG00000003757	1.0173e-05	0.00026724	0.238563	2	30002689	30012503	-1	protein_coding	cnpy1	canopy1 [Source:ZFIN;Acc:ZDB-GENE-060315-3]	104	93	107	106	100	69	99	102	119	90	315	330	296	300	348	361	307	271	248	264	94	152	96	109	132	102	111	80	97	96	290	398	197	388	329	324	331	277	389
ENSDARG00000086449	1.01874e-05	0.000267316	0.564304	4	33439391	33447071	1	protein_coding	znf1055	zinc finger protein 1055 [Source:ZFIN;Acc:ZDB-GENE-110913-80]	8	4	10	8	4	4	11	3	3	2	11	11	15	8	7	10	4	1	3	2	2	10	8	8	6	5	2	4	5	7	16	13	6	29	13	10	10	8	12
ENSDARG00000102299	1.02272e-05	0.000268056	-0.510599	7	7606243	7612171	-1	protein_coding	cxcl8b.1	chemokine (C-X-C motif) ligand 8b, duplicate 1 [Source:ZFIN;Acc:ZDB-GENE-101026-3]	15	18	13	7	16	16	25	7	27	14	216	634	515	598	610	883	620	627	718	1064	33	32	23	80	68	43	77	80	33	43	376	200	134	372	503	808	485	750	365
ENSDARG00000010300	1.02575e-05	0.000268545	-0.285031	9	45804931	45867008	1	protein_coding	traf3ip1	TNF receptor-associated factor 3 interacting protein 1 [Source:ZFIN;Acc:ZDB-GENE-040426-1146]	84	75	94	80	126	106	98	96	109	109	47	46	52	69	62	57	68	48	48	63	63	102	73	134	136	109	122	109	74	117	44	38	17	43	54	62	60	57	79
ENSDARG00000076143	1.02802e-05	0.000268835	-0.182113	7	52486771	52548649	1	protein_coding	ppip5k1a	diphosphoinositol pentakisphosphate kinase 1a [Source:ZFIN;Acc:ZDB-GENE-100426-4]	371	352	477	343	498	431	481	505	423	457	190	245	164	253	255	274	219	245	220	232	358	493	393	636	698	553	568	572	379	584	232	275	186	351	303	410	409	364	363
ENSDARG00000097845	1.03561e-05	0.000270512	0.325624	6	49062424	49064432	-1	protein_coding	si:ch211-105j21.9	si:ch211-105j21.9 [Source:ZFIN;Acc:ZDB-GENE-131127-499]	219	219	246	203	260	243	202	144	192	183	216	257	308	212	194	265	220	165	169	207	132	245	226	222	298	180	185	148	153	165	221	322	151	469	192	301	259	244	352
ENSDARG00000076334	1.03722e-05	0.000270626	0.287567	12	33716344	33718113	1	protein_coding	mrpl43	mitochondrial ribosomal protein L43 [Source:ZFIN;Acc:ZDB-GENE-040718-125]	93	92	126	81	80	82	91	90	98	75	271	258	241	275	326	274	333	251	186	239	78	111	98	81	80	90	89	76	54	71	197	265	184	314	214	204	298	164	245
ENSDARG00000025404	1.04285e-05	0.00027179	0.19809	6	8362889	8373856	1	protein_coding	ube2g2	ubiquitin-conjugating enzyme E2G 2 (UBC7 homolog, yeast) [Source:ZFIN;Acc:ZDB-GENE-050417-288]	298	281	371	207	264	240	234	248	311	269	334	446	419	329	380	373	389	311	280	289	243	378	276	338	319	330	351	296	270	259	304	352	179	428	359	378	370	356	399
ENSDARG00000099519	1.052e-05	0.000273864	0.202606	2	12547210	12579888	1	protein_coding	zgc:66475	zgc:66475 [Source:ZFIN;Acc:ZDB-GENE-040426-1644]	251	248	226	206	242	214	208	179	206	201	254	236	191	206	216	258	177	208	151	174	252	358	308	297	355	321	337	278	265	300	273	322	184	345	324	329	361	299	327
ENSDARG00000020788	1.06345e-05	0.000276532	-0.515056	23	15052144	15074550	-1	protein_coding	sla2	Src-like-adaptor 2 [Source:ZFIN;Acc:ZDB-GENE-080204-98]	20	23	15	19	32	40	33	28	37	23	23	74	19	86	97	79	58	142	54	78	20	27	36	45	47	41	57	45	52	20	67	19	31	66	62	58	127	101	122
ENSDARG00000030139	1.06859e-05	0.000277558	0.192509	15	21748703	21756898	-1	protein_coding	sdhdb	succinate dehydrogenase complex, subunit D, integral membrane protein b [Source:ZFIN;Acc:ZDB-GENE-040822-17]	470	453	498	428	446	399	413	419	420	403	735	796	758	780	937	832	787	654	583	626	328	529	464	444	434	459	462	459	379	403	632	859	516	791	761	790	871	652	874
ENSDARG00000096214	1.08477e-05	0.000281443	-0.26208	1	54080924	54087611	-1	protein_coding	si:ch211-197k17.3	si:ch211-197k17.3 [Source:ZFIN;Acc:ZDB-GENE-110914-193]	157	126	152	114	177	172	135	144	172	168	70	130	100	168	149	162	142	134	106	141	100	145	120	181	207	156	167	199	118	140	105	71	62	110	142	144	161	133	138
ENSDARG00000026453	1.08755e-05	0.000281847	-0.232683	3	15496392	15517913	-1	protein_coding	zgc:66474	zgc:66474 [Source:ZFIN;Acc:ZDB-GENE-030131-5711]	195	169	209	140	239	215	258	261	201	257	185	204	154	248	257	240	237	244	205	191	145	182	154	250	242	276	223	240	180	248	124	222	118	209	206	216	229	205	270
ENSDARG00000036140	1.10046e-05	0.000284872	0.312057	7	33951283	33953861	-1	protein_coding	crybgx	crystallin beta gamma X [Source:ZFIN;Acc:ZDB-GENE-070410-2]	3332	3106	3947	2497	3817	3618	3712	2758	3163	3141	1481	3778	2481	1828	2060	1899	2066	1507	1347	1439	2786	4897	4749	4537	4545	4473	4302	4407	3783	4502	1579	2307	1219	2445	1649	1564	1806	1287	1803
ENSDARG00000041870	1.10745e-05	0.000286362	-0.244306	20	38934359	38997541	1	protein_coding	ift172	intraflagellar transport 172 [Source:ZFIN;Acc:ZDB-GENE-040827-1]	431	304	517	289	466	444	479	488	553	558	167	149	96	196	192	195	183	214	161	138	221	310	310	372	390	366	348	346	286	410	114	123	100	184	179	198	234	180	214
ENSDARG00000054793	1.11695e-05	0.000287863	0.198763	3	30110395	30117459	-1	protein_coding	emc10	ER membrane protein complex subunit 10 [Source:ZFIN;Acc:ZDB-GENE-030131-9045]	282	293	333	240	314	281	286	280	307	245	371	354	307	338	397	357	363	318	266	272	210	316	265	276	272	249	283	253	217	260	278	410	243	409	325	368	364	301	335
ENSDARG00000034300	1.11698e-05	0.000287863	-0.327153	4	22892650	22931969	1	protein_coding	sema3c	sema domain, immunoglobulin domain (Ig), short basic domain, secreted, (semaphorin) 3C [Source:ZFIN;Acc:ZDB-GENE-050513-5]	99	82	81	66	102	73	118	116	98	125	34	50	28	70	65	66	52	70	63	49	60	115	77	161	143	121	132	105	84	124	45	56	32	71	88	66	87	88	62
ENSDARG00000103689	1.117e-05	0.000287863	0.528109	4	41610767	41629634	-1	protein_coding	znf1148	zinc finger protein 1148 [Source:ZFIN;Acc:ZDB-GENE-141219-26]	14	19	23	20	18	12	21	16	7	12	37	21	22	19	6	15	29	10	3	12	22	23	14	17	23	22	13	11	15	12	19	27	32	30	20	18	20	14	20
ENSDARG00000100020	1.12487e-05	0.000289569	-0.240072	8	10267252	10271042	1	protein_coding	pim1	Pim-1 proto-oncogene, serine/threonine kinase [Source:ZFIN;Acc:ZDB-GENE-061013-139]	1526	1265	1528	1425	2338	2117	2249	2096	1988	1925	1012	1410	1239	1687	1671	1865	1261	1538	1183	1520	1535	2173	2231	2585	2772	2591	2436	2506	1835	1832	1659	1446	880	1842	1804	2166	2235	2380	2199
ENSDARG00000013741	1.12837e-05	0.000290148	-0.219801	1	6834016	6856283	1	protein_coding	lancl1	LanC antibiotic synthetase component C-like 1 (bacterial) [Source:ZFIN;Acc:ZDB-GENE-040924-1]	163	144	145	117	197	145	168	201	180	212	296	283	235	373	314	366	435	371	326	320	146	174	139	244	217	198	231	207	181	199	287	393	242	418	424	454	490	429	505
ENSDARG00000105454	1.16027e-05	0.000298019	-0.485068	11	37772759	37774217	-1	lincRNA	si:ch211-59d2.2	si:ch211-59d2.2 [Source:ZFIN;Acc:ZDB-GENE-160114-6]	11	15	22	12	27	16	20	33	38	32	21	19	29	41	45	49	47	47	45	52	17	17	11	25	25	25	24	20	32	26	14	32	12	28	30	48	32	12	35
ENSDARG00000016794	1.17144e-05	0.000300461	-0.191996	24	24887166	24914365	1	protein_coding	mtmr6	myotubularin related protein 6 [Source:ZFIN;Acc:ZDB-GENE-030131-5557]	314	229	277	198	286	307	295	309	275	287	183	269	223	282	236	329	267	268	248	259	191	274	256	374	326	341	338	302	272	358	225	280	136	331	332	358	393	361	429
ENSDARG00000062063	1.17439e-05	0.000300461	-0.262203	8	18509827	18527267	1	protein_coding	tab3	TGF-beta activated kinase 1/MAP3K7 binding protein 3 [Source:ZFIN;Acc:ZDB-GENE-060503-408]	190	171	179	131	209	191	201	203	190	222	243	217	181	351	304	254	344	376	269	304	116	171	153	243	208	197	216	225	173	221	196	258	160	241	309	344	323	324	278
ENSDARG00000086292	1.17512e-05	0.000300461	-0.275287	12	36118664	36138764	-1	protein_coding	st6galnac	ST6 (alpha-N-acetyl-neuraminyl-2,3-beta-galactosyl-1,3)-N-acetylgalactosaminide alpha-2,6-sialyltransferase [Source:ZFIN;Acc:ZDB-GENE-050309-58]	164	145	136	135	192	163	164	200	182	202	188	204	193	298	301	245	316	324	274	255	139	167	135	195	202	172	187	148	147	170	151	251	141	258	273	422	309	343	308
ENSDARG00000092503	1.17644e-05	0.000300461	-0.156579	20	4855142	5009873	-1	protein_coding	arid1b	AT rich interactive domain 1B (SWI1-like) [Source:ZFIN;Acc:ZDB-GENE-030131-4459]	568	589	649	447	691	647	589	669	657	629	374	420	380	488	454	485	439	464	436	431	421	665	550	702	819	676	752	791	583	773	382	334	238	550	475	563	576	522	611
ENSDARG00000009886	1.17702e-05	0.000300461	0.269743	23	3560693	3568727	-1	protein_coding	rnf114	ring finger protein 114 [Source:ZFIN;Acc:ZDB-GENE-040813-1]	171	158	178	142	174	156	151	125	148	131	81	83	108	68	75	91	70	66	70	80	145	212	129	186	172	157	168	126	139	169	125	114	51	163	97	117	96	126	132
ENSDARG00000031426	1.17813e-05	0.000300461	-0.49664	2	24135097	24149488	1	protein_coding	csrnp1a	cysteine-serine-rich nuclear protein 1a [Source:ZFIN;Acc:ZDB-GENE-070912-475]	279	231	326	494	574	497	496	473	438	299	75	122	133	596	320	333	305	381	204	137	187	289	271	328	519	393	501	443	425	224	108	66	111	183	162	142	245	253	241
ENSDARG00000029885	1.17903e-05	0.000300461	-0.175906	14	32940404	32957004	-1	protein_coding	rab41	RAB41, member RAS oncogene family [Source:ZFIN;Acc:ZDB-GENE-040426-2686]	645	533	693	489	767	670	809	682	715	801	757	739	688	960	967	912	978	849	756	780	459	552	583	695	795	719	691	710	575	783	558	728	450	767	789	942	935	747	897
ENSDARG00000040614	1.18019e-05	0.000300461	-0.209917	9	43348067	43411442	-1	protein_coding	sestd1	SEC14 and spectrin domains 1 [Source:ZFIN;Acc:ZDB-GENE-030801-1]	407	385	392	333	425	455	459	482	387	439	442	506	358	668	607	575	702	677	553	672	285	418	340	527	549	481	489	460	372	490	358	450	276	468	499	484	615	514	521
ENSDARG00000045228	1.18498e-05	0.000301348	-0.208344	24	39768933	39780340	1	protein_coding	stub1	STIP1 homology and U-Box containing protein 1 [Source:ZFIN;Acc:ZDB-GENE-030131-2963]	440	420	505	352	539	462	574	428	445	481	208	274	234	370	370	337	319	365	306	279	243	441	412	450	571	417	467	436	388	474	244	281	140	330	379	367	371	330	466
ENSDARG00000104571	1.18657e-05	0.00030142	-0.343483	6	23831427	23839345	1	protein_coding	gadd45ab	growth arrest and DNA-damage-inducible, alpha, b [Source:ZFIN;Acc:ZDB-GENE-040704-60]	481	316	484	482	828	552	719	668	731	339	266	396	377	599	609	595	484	461	386	435	380	619	542	756	728	634	633	545	629	563	330	282	147	334	345	402	496	473	689
ENSDARG00000011885	1.19204e-05	0.000302478	0.256285	20	25541424	25546156	-1	protein_coding	mrpl19	mitochondrial ribosomal protein L19 [Source:ZFIN;Acc:ZDB-GENE-040801-55]	206	152	228	162	166	192	153	163	190	148	426	409	355	423	502	385	400	400	301	313	142	232	192	186	188	176	194	154	127	193	287	444	269	385	403	321	363	295	342
ENSDARG00000017675	1.21078e-05	0.000306895	0.279326	18	14651032	14664796	1	protein_coding	cirh1a	cirrhosis, autosomal recessive 1A (cirhin) [Source:ZFIN;Acc:ZDB-GENE-040426-2466]	449	441	637	405	429	588	378	402	471	368	423	425	357	445	424	372	441	411	356	332	302	400	501	279	462	341	370	322	271	466	317	402	256	466	338	303	343	289	388
ENSDARG00000036076	1.23883e-05	0.00031366	0.265523	7	37627360	37648217	-1	protein_coding	heatr3	HEAT repeat containing 3 [Source:ZFIN;Acc:ZDB-GENE-040426-1876]	250	211	308	204	262	229	165	209	235	159	517	555	362	553	575	516	548	489	426	454	160	296	248	225	236	172	173	202	129	231	420	517	314	556	497	430	516	389	445
ENSDARG00000007795	1.2412e-05	0.000313917	0.183328	13	33566011	33574368	-1	protein_coding	cst3	cystatin C (amyloid angiopathy and cerebral hemorrhage) [Source:ZFIN;Acc:ZDB-GENE-030131-373]	2564	2413	3242	2488	2653	2200	2725	2769	2782	2660	2065	2167	1774	1735	1948	1960	1882	1754	1535	1361	2725	3492	3182	3215	3308	3456	3037	3044	2580	2903	1429	2027	1003	2437	1853	1964	2298	1529	2272
ENSDARG00000009252	1.25789e-05	0.000317789	0.235695	4	20759446	20765030	-1	protein_coding	napepld	N-acyl phosphatidylethanolamine phospholipase D [Source:ZFIN;Acc:ZDB-GENE-030131-3856]	92	87	76	70	92	78	110	79	69	81	148	195	142	155	139	146	131	130	130	106	105	153	128	132	122	132	129	116	113	120	133	170	100	224	156	163	173	129	190
ENSDARG00000011239	1.26892e-05	0.000320227	0.318543	5	36130573	36139356	1	protein_coding	ppp1r14aa	protein phosphatase 1, regulatory (inhibitor) subunit 14Aa [Source:ZFIN;Acc:ZDB-GENE-050417-413]	99	86	94	58	75	77	85	55	63	67	64	64	70	63	68	75	49	47	35	44	55	76	65	51	77	63	77	61	43	45	57	67	51	70	72	53	72	57	72
ENSDARG00000001788	1.27579e-05	0.000321607	0.17866	9	33334776	33338127	1	protein_coding	atp5o	ATP synthase, H+ transporting, mitochondrial F1 complex, O subunit [Source:ZFIN;Acc:ZDB-GENE-050522-147]	3245	3451	3752	2638	3207	3170	3272	3098	2945	2922	3334	4296	3743	3827	4348	4135	4161	3904	2872	3158	2333	4314	3900	3719	3515	3494	3743	3325	3355	3119	3426	4412	2487	4848	3696	3833	4765	3428	4468
ENSDARG00000027777	1.27773e-05	0.000321746	-0.416826	13	1051036	1078837	1	protein_coding	tnfaip3	tumor necrosis factor, alpha-induced protein 3 [Source:ZFIN;Acc:ZDB-GENE-100212-2]	70	78	96	64	116	86	85	127	77	96	33	86	45	92	83	107	78	114	100	107	57	78	69	129	147	99	148	94	57	114	88	29	24	67	77	87	91	115	82
ENSDARG00000007385	1.28632e-05	0.000323554	0.2112	7	59843215	59851172	-1	protein_coding	cct7	chaperonin containing TCP1, subunit 7 (eta) [Source:ZFIN;Acc:ZDB-GENE-020419-7]	2514	2300	2942	2158	2356	2669	2080	2179	2474	2056	4985	5040	3731	4974	5401	4593	4928	4745	3824	4106	1767	2909	2510	2414	2377	2104	2079	2216	1908	2939	3562	3883	2586	4507	3607	3792	4481	3176	4132
ENSDARG00000104273	1.28947e-05	0.000323995	0.554097	7	73497331	73503607	1	antisense	si:dkey-46i9.3	si:dkey-46i9.3 [Source:ZFIN;Acc:ZDB-GENE-141222-101]	9	0	11	5	6	4	2	0	0	5	4	5	4	4	0	1	2	7	3	3	8	7	13	3	1	2	1	2	1	2	3	6	6	10	3	2	6	1	7
ENSDARG00000043175	1.29755e-05	0.000325671	0.541531	22	7409685	7446499	1	protein_coding	CELA1 (1 of many)	zgc:112368 [Source:ZFIN;Acc:ZDB-GENE-050522-187]	37	49	105	32	27	17	34	33	33	31	40	32	40	10	24	31	16	27	39	21	46	30	18	35	37	19	24	33	19	59	20	54	23	61	27	7	19	19	19
ENSDARG00000075858	1.31372e-05	0.000329372	-0.401854	1	28477833	28587103	1	protein_coding	fam155a	family with sequence similarity 155, member A [Source:ZFIN;Acc:ZDB-GENE-090313-34]	48	33	55	27	61	55	51	56	68	66	20	17	19	33	27	30	30	39	21	28	34	36	35	47	69	56	40	60	29	52	10	8	6	21	20	18	20	24	31
ENSDARG00000029100	1.31655e-05	0.000329722	0.275358	13	21637997	21646228	1	protein_coding	chchd1	coiled-coil-helix-coiled-coil-helix domain containing 1 [Source:ZFIN;Acc:ZDB-GENE-060810-176]	153	112	178	140	135	115	136	114	140	114	389	374	381	379	491	382	397	307	262	328	120	176	158	141	163	137	110	119	127	121	291	437	273	421	413	351	435	270	423
ENSDARG00000043865	1.3186e-05	0.000329878	0.311388	17	11218465	11223129	1	protein_coding	timm9	translocase of inner mitochondrial membrane 9 homolog [Source:ZFIN;Acc:ZDB-GENE-021206-14]	136	125	167	104	117	95	100	87	98	92	276	264	214	282	372	253	289	299	204	241	105	157	163	125	141	124	118	132	106	120	197	328	197	284	269	220	303	192	265
ENSDARG00000087529	1.32599e-05	0.000331157	-0.250173	19	48400187	48409501	1	protein_coding	zgc:85936	zgc:85936 [Source:ZFIN;Acc:ZDB-GENE-040426-2450]	85	77	88	61	80	79	79	91	78	84	167	237	171	290	275	308	291	318	257	221	28	62	48	68	70	73	58	59	56	40	148	140	87	203	186	206	241	229	257
ENSDARG00000016721	1.32658e-05	0.000331157	0.15972	19	7357135	7372808	-1	protein_coding	sdha	succinate dehydrogenase complex, subunit A, flavoprotein (Fp) [Source:ZFIN;Acc:ZDB-GENE-040426-874]	2652	2346	2606	1666	2394	2158	2019	2026	2351	2149	2540	3266	2894	2901	2939	2834	2652	2639	2274	2075	1678	2985	2631	2844	2960	2725	2890	2667	2265	2539	2382	2864	1500	2898	2401	2721	2895	2678	2770
ENSDARG00000093546	1.36251e-05	0.000339759	0.449686	4	75094274	75112354	1	protein_coding	ms4a17a.2	membrane-spanning 4-domains, subfamily A, member 17a.2 [Source:ZFIN;Acc:ZDB-GENE-070705-367]	7	17	12	11	6	10	5	2	16	2	265	285	422	183	256	212	204	150	218	181	9	12	11	18	11	10	16	23	16	9	149	177	98	186	113	166	133	107	187
ENSDARG00000035605	1.36953e-05	0.000341142	-0.252452	5	19363994	19375452	1	protein_coding	tchp	trichoplein, keratin filament binding [Source:ZFIN;Acc:ZDB-GENE-060421-3368]	73	96	100	77	122	123	119	113	121	103	74	91	72	102	107	106	96	112	77	109	65	100	104	132	137	119	139	109	119	148	87	95	58	122	108	125	134	110	155
ENSDARG00000070824	1.37595e-05	0.000341605	0.200392	6	29412436	29419530	1	protein_coding	ndufb5	NADH dehydrogenase (ubiquinone) 1 beta subcomplex 5 [Source:ZFIN;Acc:ZDB-GENE-011010-1]	714	636	876	622	697	703	610	702	597	570	856	990	829	1031	1113	955	964	802	605	666	582	831	765	730	772	787	708	702	656	622	770	935	548	1012	901	841	996	699	1064
ENSDARG00000054155	1.37598e-05	0.000341605	0.30694	10	40900618	40905471	-1	protein_coding	pcna	proliferating cell nuclear antigen [Source:ZFIN;Acc:ZDB-GENE-000210-8]	707	596	582	610	373	412	433	546	522	427	5642	5546	5132	7492	7325	6686	7217	6581	5173	5784	415	802	504	522	480	491	445	355	488	388	5263	5926	4180	6834	5514	5399	6893	4343	6366
ENSDARG00000009525	1.37642e-05	0.000341605	-0.168646	13	25341555	25354302	-1	protein_coding	tial1	TIA1 cytotoxic granule-associated RNA binding protein-like 1 [Source:ZFIN;Acc:ZDB-GENE-040426-1547]	862	788	906	707	1139	1084	1199	1019	994	1055	827	916	665	965	982	938	1028	908	763	813	688	968	895	1398	1336	1219	1138	1057	909	1224	745	926	563	1033	1072	951	1224	889	1178
ENSDARG00000007204	1.37731e-05	0.000341605	-0.214472	17	23202324	23212998	1	protein_coding	si:ch211-195b21.5	si:ch211-195b21.5 [Source:ZFIN;Acc:ZDB-GENE-030131-954]	308	219	282	207	364	308	314	290	343	325	362	430	314	554	522	428	536	485	390	411	184	261	246	384	423	369	322	346	290	334	304	424	275	432	482	471	473	422	491
ENSDARG00000000666	1.37943e-05	0.000341764	0.152019	9	7249692	7260448	-1	protein_coding	creg2	cellular repressor of E1A-stimulated genes 2 [Source:ZFIN;Acc:ZDB-GENE-041114-173]	471	409	505	385	514	369	424	483	464	398	518	611	576	599	649	564	570	508	443	465	392	606	496	526	544	541	531	509	381	549	380	464	286	589	454	459	523	417	543
ENSDARG00000104638	1.38444e-05	0.000342637	0.56145	4	46447572	46456087	1	protein_coding	BX324155.1		8	12	31	3	6	7	4	5	5	5	3	8	8	3	7	5	3	2	2	1	14	25	4	9	0	6	6	5	10	2	5	18	15	10	2	17	6	2	6
ENSDARG00000077037	1.38798e-05	0.000343145	-0.206698	19	30249145	30266089	-1	protein_coding	txlna	taxilin alpha [Source:ZFIN;Acc:ZDB-GENE-030131-2900]	230	186	244	180	227	242	294	230	244	261	353	354	286	443	435	373	456	427	384	425	180	272	190	304	293	312	285	265	256	264	275	360	218	393	479	504	498	391	496
ENSDARG00000060500	1.40694e-05	0.00034746	0.256411	13	36540830	36554699	-1	protein_coding	l2hgdh	L-2-hydroxyglutarate dehydrogenase [Source:ZFIN;Acc:ZDB-GENE-090319-6]	137	121	112	94	90	85	104	80	90	84	144	157	148	130	128	141	128	122	85	107	100	165	96	121	150	144	132	112	120	119	177	175	94	215	163	168	236	193	188
ENSDARG00000036292	1.42011e-05	0.000350339	-0.525353	14	32621404	32624855	-1	protein_coding	cdx4	caudal type homeobox 4 [Source:ZFIN;Acc:ZDB-GENE-980526-330]	3	11	8	15	32	17	13	8	13	27	8	12	7	34	33	24	18	22	14	24	8	13	8	15	21	25	19	11	18	18	11	18	7	19	26	16	25	20	18
ENSDARG00000076473	1.4244e-05	0.000351022	-0.209493	10	32865760	32907987	-1	protein_coding	trim37	tripartite motif containing 37 [Source:ZFIN;Acc:ZDB-GENE-030131-2957]	319	329	348	326	419	357	406	442	356	437	137	180	144	206	215	238	236	227	179	184	220	314	286	436	468	362	347	341	264	383	133	156	92	188	147	202	205	221	187
ENSDARG00000001993	1.45859e-05	0.000359066	0.332794	6	40748131	40758602	-1	protein_coding	myhb	myosin, heavy chain b [Source:ZFIN;Acc:ZDB-GENE-081124-1]	1887	1524	1453	1142	959	1274	916	821	922	1181	1127	1345	960	1347	1208	1585	1491	1150	896	944	3069	3139	3682	3638	3783	2968	2542	2609	2190	2857	2495	3327	1192	2500	1869	2687	2108	2867	2265
ENSDARG00000010207	1.46944e-05	0.000361351	-0.324912	18	19783808	19817143	1	protein_coding	smad3b	SMAD family member 3b [Source:ZFIN;Acc:ZDB-GENE-030128-4]	112	68	109	74	132	101	109	118	121	161	73	94	42	108	98	103	79	114	79	90	84	117	113	149	158	113	162	126	84	125	56	49	45	111	99	143	136	103	127
ENSDARG00000075252	1.47805e-05	0.000363081	-0.157098	25	25413417	25451290	1	protein_coding	phrf1	PHD and ring finger domains 1 [Source:ZFIN;Acc:ZDB-GENE-030131-624]	582	518	539	479	634	609	650	618	608	595	355	442	361	505	495	537	505	434	428	479	499	552	498	705	777	681	669	608	461	595	467	418	289	648	618	682	762	541	724
ENSDARG00000077469	1.50866e-05	0.000370206	0.298355	13	41791636	41814507	1	protein_coding	polr1b	polymerase (RNA) I polypeptide B [Source:ZFIN;Acc:ZDB-GENE-040426-1598]	155	127	184	111	139	147	125	126	124	111	176	172	166	148	164	160	215	202	178	143	83	149	146	118	120	107	92	114	50	122	157	193	135	206	172	180	159	147	149
ENSDARG00000004018	1.52277e-05	0.000373272	-0.382694	23	34891779	34926203	1	protein_coding	CHST13	si:ch211-236h17.3 [Source:ZFIN;Acc:ZDB-GENE-030131-738]	20	13	33	17	46	32	24	20	24	36	36	32	30	45	42	41	40	43	44	45	16	23	15	28	33	20	27	17	18	19	45	39	27	64	78	91	90	87	96
ENSDARG00000105288	1.54408e-05	0.000378095	-0.159143	18	443278	510253	-1	protein_coding	si:ch211-79l17.1	si:ch211-79l17.1 [Source:ZFIN;Acc:ZDB-GENE-050419-127]	457	440	557	397	584	535	534	540	498	549	264	355	319	409	387	384	413	429	397	384	363	585	466	690	716	636	564	588	446	636	336	338	271	488	425	458	543	480	528
ENSDARG00000025693	1.54718e-05	0.000378452	-0.211502	7	28284973	28297045	-1	protein_coding	tmem9b	TMEM9 domain family, member B [Source:ZFIN;Acc:ZDB-GENE-030131-4656]	310	277	342	302	474	415	487	447	404	434	289	385	224	330	378	372	361	311	262	300	275	426	363	497	586	446	485	476	378	434	239	324	171	320	329	400	409	311	467
ENSDARG00000076899	1.55635e-05	0.000380294	0.344441	25	35158994	35176589	1	protein_coding	slc2a13b	solute carrier family 2 (facilitated glucose transporter), member 13b [Source:ZFIN;Acc:ZDB-GENE-090812-1]	121	141	150	119	143	111	86	113	95	154	77	105	73	49	42	70	49	47	54	42	123	187	157	149	198	123	198	128	151	148	92	84	29	136	69	73	105	85	102
ENSDARG00000060410	1.56242e-05	0.000381373	-0.440672	13	35493231	35551547	1	protein_coding	thbs2a	thrombospondin 2a [Source:ZFIN;Acc:ZDB-GENE-020708-2]	26	26	33	16	21	17	18	27	43	36	53	33	23	93	76	93	90	87	54	87	21	29	29	44	62	40	35	20	25	43	70	77	42	89	161	146	127	137	122
ENSDARG00000062244	1.56566e-05	0.000381759	-0.151823	16	16345733	16395474	1	protein_coding	setd2	SET domain containing 2 [Source:ZFIN;Acc:ZDB-GENE-030131-2140]	1071	1103	1160	972	1187	1107	1184	1044	1270	1203	613	793	659	949	854	819	940	897	823	755	741	974	717	1211	1367	1158	1179	1065	848	1028	634	634	469	839	869	893	997	843	1007
ENSDARG00000061095	1.56988e-05	0.000382384	-0.362122	5	29791995	29811012	1	protein_coding	stk36	serine/threonine kinase 36 (fused homolog, Drosophila) [Source:ZFIN;Acc:ZDB-GENE-030912-6]	47	43	59	38	56	69	58	54	51	56	46	46	55	89	95	62	78	72	57	54	41	37	29	73	77	78	75	67	34	49	31	37	8	48	52	47	68	41	48
ENSDARG00000025350	1.59018e-05	0.000386922	0.216402	1	51087487	51095498	1	protein_coding	prdx2	peroxiredoxin 2 [Source:ZFIN;Acc:ZDB-GENE-030326-2]	4667	4757	4672	3096	4653	3601	3710	3302	4335	3448	3832	4600	4481	4825	5117	4840	4927	4662	3305	3736	2880	4856	4103	3992	3619	3633	3936	3705	3752	3755	4400	4924	2591	5104	3696	4554	4917	4131	4355
ENSDARG00000062220	1.59258e-05	0.000387098	-0.202044	7	26787969	26960399	1	protein_coding	plekha7b	pleckstrin homology domain containing, family A member 7b [Source:ZFIN;Acc:ZDB-GENE-091014-2]	179	172	213	150	228	192	211	204	192	235	116	150	87	176	157	185	155	143	133	143	158	253	202	312	327	252	309	274	207	276	147	158	93	203	202	193	276	216	207
ENSDARG00000022418	1.59684e-05	0.000387725	-0.174711	8	16239066	16370728	-1	protein_coding	faf1	Fas (TNFRSF6) associated factor 1 [Source:ZFIN;Acc:ZDB-GENE-040426-2863]	353	355	415	315	430	468	405	366	406	387	418	471	354	552	527	505	582	541	476	529	223	375	336	434	509	439	430	378	348	433	413	491	273	489	561	601	582	575	607
ENSDARG00000079900	1.6016e-05	0.000388473	-0.268216	7	24458401	24541867	1	protein_coding	shroom4	shroom family member 4 [Source:ZFIN;Acc:ZDB-GENE-041111-246]	171	158	160	144	171	189	173	233	197	216	99	132	126	183	180	177	163	194	151	138	137	171	154	218	263	231	236	154	114	149	143	152	120	212	269	235	281	302	272
ENSDARG00000014790	1.64285e-05	0.000398059	0.21443	1	25751272	25771715	1	protein_coding	g3bp2	GTPase activating protein (SH3 domain) binding protein 2 [Source:ZFIN;Acc:ZDB-GENE-070112-1972]	676	581	819	640	754	595	784	551	574	569	726	836	875	679	654	815	717	554	536	561	578	740	679	751	810	704	704	614	547	732	606	666	446	1070	725	753	967	658	1000
ENSDARG00000088690	1.64641e-05	0.000398504	0.394185	21	22836121	22841268	1	protein_coding	ddias	DNA damage-induced apoptosis suppressor [Source:ZFIN;Acc:ZDB-GENE-050208-281]	31	33	37	39	39	31	26	27	30	33	28	31	26	24	21	31	23	15	18	11	40	49	37	37	34	31	39	36	34	36	23	54	19	36	18	27	31	29	35
ENSDARG00000029445	1.67786e-05	0.00040569	0.210731	24	32603272	32608012	-1	protein_coding	EIF1B	zgc:56676 [Source:ZFIN;Acc:ZDB-GENE-040426-1109]	571	585	778	501	622	588	597	505	557	477	1077	1268	1038	1248	1453	1233	1168	1133	848	980	471	693	688	633	680	592	568	537	478	628	893	1166	748	1271	1120	999	1280	747	1211
ENSDARG00000030107	1.68148e-05	0.00040614	-0.344589	20	21738724	21906497	-1	protein_coding	si:ch211-207i1.2	si:ch211-207i1.2 [Source:ZFIN;Acc:ZDB-GENE-041014-149]	626	363	666	442	511	410	961	664	727	787	300	273	352	459	427	542	420	587	490	447	389	452	448	662	679	592	926	705	434	704	385	313	258	445	619	535	663	543	538
ENSDARG00000032261	1.68614e-05	0.00040684	-0.213486	20	923053	1099230	-1	protein_coding	rngtt	RNA guanylyltransferase and 5'-phosphatase [Source:ZFIN;Acc:ZDB-GENE-040426-2087]	144	128	131	101	169	146	141	181	159	141	159	183	184	243	243	250	252	225	172	163	103	145	100	171	190	126	182	162	117	161	192	159	120	217	235	244	266	255	262
ENSDARG00000099351	1.70443e-05	0.000410449	-0.393128	20	6818827	6822741	-1	protein_coding	igfbp1a	insulin-like growth factor binding protein 1a [Source:ZFIN;Acc:ZDB-GENE-021231-1]	1132	1167	2085	2088	3276	2886	2670	2663	2193	1798	668	2037	1611	2553	2381	2594	1798	2069	2063	1705	1374	1614	2075	2020	2768	2400	2380	2451	1988	1868	1124	808	1030	1737	1709	2513	2128	2617	2262
ENSDARG00000103525	1.70465e-05	0.000410449	-0.455275	5	929679	978411	-1	protein_coding	YTHDC2	YTH domain containing 2 [Source:HGNC Symbol;Acc:HGNC:24721]	14	17	11	13	15	21	12	23	15	25	25	31	22	64	43	40	52	54	42	35	7	13	7	31	18	18	23	20	10	13	26	19	16	16	27	23	39	38	39
ENSDARG00000060506	1.77179e-05	0.000425792	-0.253992	13	36513123	36537526	-1	protein_coding	sos2	son of sevenless homolog 2 (Drosophila) [Source:ZFIN;Acc:ZDB-GENE-090319-5]	422	366	372	289	421	443	432	426	429	456	441	413	311	601	496	432	628	589	574	557	241	371	313	506	509	460	417	437	282	451	341	390	342	449	576	602	621	588	563
ENSDARG00000078986	1.77206e-05	0.000425792	-0.276863	2	21947485	21949722	1	protein_coding	mplkip	M-phase specific PLK1 interacting protein [Source:ZFIN;Acc:ZDB-GENE-070912-182]	60	77	97	44	89	112	89	109	92	93	126	124	94	154	178	150	193	169	118	138	44	90	69	100	87	100	102	90	75	85	86	116	66	107	139	125	159	111	157
ENSDARG00000058740	1.80522e-05	0.000433309	-0.240391	21	11752613	11763515	-1	protein_coding	ube2r2	ubiquitin-conjugating enzyme E2R 2 [Source:ZFIN;Acc:ZDB-GENE-040718-344]	131	127	156	101	186	166	164	155	172	171	60	76	65	71	60	106	84	78	61	79	102	159	137	178	199	206	184	168	148	168	75	77	29	126	96	128	130	122	130
ENSDARG00000061228	1.83944e-05	0.000441065	0.241628	23	38219956	38228587	-1	protein_coding	pfdn4	prefoldin subunit 4 [Source:ZFIN;Acc:ZDB-GENE-100922-122]	240	276	313	274	237	331	281	258	271	227	553	585	483	563	666	541	565	463	407	431	278	396	347	319	343	302	272	261	212	298	379	509	316	580	438	449	640	361	581
ENSDARG00000061294	1.8522e-05	0.000442702	-0.149777	17	31722455	31780411	1	protein_coding	arhgap5	Rho GTPase activating protein 5 [Source:ZFIN;Acc:ZDB-GENE-081014-1]	989	845	980	711	1018	1033	944	1023	951	937	823	928	757	1072	1014	1047	1102	1081	969	1048	783	955	794	1187	1230	1048	1121	1066	754	1032	697	665	533	957	995	1151	1136	959	1068
ENSDARG00000041232	1.85237e-05	0.000442702	0.218314	20	54289895	54296503	1	protein_coding	rps29	ribosomal protein S29 [Source:ZFIN;Acc:ZDB-GENE-040622-5]	5377	5398	5668	4384	5821	5674	5113	4690	5034	4546	4973	7210	6939	6246	7118	5640	6335	5594	4656	4571	3710	6964	6246	6054	5912	5459	5471	5658	5513	5039	4450	6543	3431	7265	5150	5228	6112	4149	6285
ENSDARG00000055930	1.85364e-05	0.000442702	-0.218639	12	19036958	19063991	-1	protein_coding	zc3h7b	zinc finger CCCH-type containing 7B [Source:ZFIN;Acc:ZDB-GENE-080208-7]	491	396	419	334	476	455	414	546	492	519	516	497	385	584	493	628	586	659	578	569	318	406	314	595	636	477	524	426	320	489	453	366	294	513	549	649	635	573	673
ENSDARG00000100329	1.85394e-05	0.000442702	0.546932	4	59980299	59996767	-1	protein_coding	znf1056	zinc finger protein 1056 [Source:ZFIN;Acc:ZDB-GENE-131122-90]	9	12	10	5	5	8	7	9	5	6	18	12	8	6	9	4	4	4	3	4	3	9	5	4	2	1	4	5	2	3	8	12	5	24	5	8	11	11	14
ENSDARG00000069826	1.85774e-05	0.000443152	0.317534	9	22305731	22306561	-1	protein_coding	crygm2d15	crystallin, gamma M2d15 [Source:ZFIN;Acc:ZDB-GENE-040718-322]	3088	2883	3362	2500	2898	2846	3186	2451	2470	2722	944	2807	1879	1291	1534	1284	1670	1247	1002	1037	2514	4699	3668	3370	3015	3257	3474	3960	3573	3455	975	1513	704	1891	1127	1223	1285	960	1476
ENSDARG00000009178	1.86208e-05	0.000443306	0.316288	24	10942779	10946816	1	protein_coding	zfand1	zinc finger, AN1-type domain 1 [Source:ZFIN;Acc:ZDB-GENE-040801-269]	82	72	81	69	77	87	80	55	68	76	117	101	124	91	103	97	114	94	83	75	55	83	75	69	65	68	61	51	50	80	77	132	61	97	98	96	77	56	96
ENSDARG00000016415	1.86223e-05	0.000443306	0.19538	25	7907907	7931137	-1	protein_coding	dhtkd1	dehydrogenase E1 and transketolase domain containing 1 [Source:ZFIN;Acc:ZDB-GENE-041212-44]	1702	1798	2247	1550	1826	1811	1285	1663	1538	1379	1054	1305	1063	1316	1282	1394	1219	1200	1081	1077	1257	2054	1929	1680	1654	1646	1583	1554	1139	1998	1115	1295	726	1536	1218	1232	1307	1230	1461
ENSDARG00000063690	1.87285e-05	0.000445375	0.2675	19	816399	822466	1	protein_coding	nrm	nurim (nuclear envelope membrane protein [Source:ZFIN;Acc:ZDB-GENE-060503-445]	125	129	142	116	129	121	125	129	138	131	119	137	115	136	108	131	88	92	71	118	140	172	114	137	148	152	137	150	115	135	135	140	76	223	107	131	119	134	153
ENSDARG00000053217	1.88658e-05	0.000447847	0.210449	17	49883252	49895461	-1	protein_coding	cox7a2a	cytochrome c oxidase subunit VIIa polypeptide 2a (liver) [Source:ZFIN;Acc:ZDB-GENE-050522-153]	778	767	890	564	780	701	733	726	688	618	876	1091	1000	1044	1217	980	1023	945	734	698	597	1011	875	858	766	757	766	722	705	666	858	1378	721	1298	1097	1101	1380	934	1399
ENSDARG00000068220	1.88723e-05	0.000447847	0.376232	2	37904820	37906754	-1	protein_coding	hbl3	hexose-binding lectin 3 [Source:ZFIN;Acc:ZDB-GENE-000427-2]	101	99	121	90	104	84	89	65	79	86	293	278	286	240	263	276	212	179	141	153	100	114	119	128	70	91	75	93	65	80	270	734	268	428	493	500	388	544	385
ENSDARG00000034187	1.88916e-05	0.000447847	0.144771	20	16843473	16875675	1	protein_coding	calm1b	calmodulin 1b [Source:ZFIN;Acc:ZDB-GENE-030804-2]	1516	1532	1635	1409	1682	1635	1520	1569	1501	1539	1269	1722	1489	1604	1462	1488	1575	1349	1061	1402	1306	1903	1638	1952	1940	1676	1579	1617	1419	1569	1200	1298	817	1619	1147	1224	1558	1178	1638
ENSDARG00000016081	1.891e-05	0.000447847	0.254445	2	5596660	5605556	-1	protein_coding	cldn15la	claudin 15-like a [Source:ZFIN;Acc:ZDB-GENE-010328-12]	601	578	667	445	595	417	451	401	504	424	1047	1152	1083	1164	1105	1118	1190	1012	754	897	476	643	725	677	529	591	524	496	487	553	1116	1708	679	1397	1224	1679	1316	1408	1267
ENSDARG00000068409	1.89976e-05	0.000449047	0.452592	8	31090032	31098305	-1	protein_coding	vgll4l	vestigial like 4 like [Source:ZFIN;Acc:ZDB-GENE-070112-1682]	87	70	92	66	82	97	47	53	73	66	271	219	200	151	133	192	103	79	75	105	63	122	63	105	79	110	95	45	75	114	187	310	123	408	170	182	137	111	334
ENSDARG00000101254	1.89996e-05	0.000449047	0.517636	4	7641374	7644352	-1	lincRNA	si:ch211-157e21.22	si:ch211-157e21.22 [Source:ZFIN;Acc:ZDB-GENE-070705-66]	9	15	6	12	12	12	12	8	11	5	15	16	12	12	11	11	13	8	6	8	11	14	14	8	6	3	3	6	5	7	12	24	8	17	8	10	13	12	14
ENSDARG00000091176	1.91339e-05	0.00045176	0.533055	4	39601670	39764287	1	protein_coding	znf995	zinc finger protein 995 [Source:ZFIN;Acc:ZDB-GENE-080215-13]	7	5	8	5	4	4	2	3	6	3	11	15	19	10	10	3	3	6	10	6	20	12	14	16	12	17	13	10	18	9	8	18	17	19	12	14	12	8	10
ENSDARG00000096834	1.93494e-05	0.000456382	0.414179	19	20607564	20614844	-1	protein_coding	si:ch211-155k24.9	si:ch211-155k24.9 [Source:ZFIN;Acc:ZDB-GENE-131127-51]	54	57	79	62	58	38	61	65	69	56	65	74	84	72	71	85	70	58	42	49	65	83	46	56	63	47	42	57	82	63	43	67	40	84	24	31	44	23	46
ENSDARG00000103919	1.9417e-05	0.000457384	0.170304	10	39141074	39144574	1	protein_coding	si:ch73-1a9.3	si:ch73-1a9.3 [Source:ZFIN;Acc:ZDB-GENE-141216-84]	5341	5070	6344	4510	5116	5028	5757	5279	5310	4854	4037	4555	4660	4496	4490	4806	4901	3998	3177	3666	4604	6406	5519	5638	5568	5838	5142	4962	4885	5445	4292	5859	3379	6550	5945	5096	6704	4510	6465
ENSDARG00000068323	1.94315e-05	0.000457384	-0.153851	2	34589765	34999969	1	protein_coding	astn1	astrotactin 1 [Source:ZFIN;Acc:ZDB-GENE-050320-140]	636	636	729	489	776	665	723	698	689	787	234	293	270	328	286	337	348	330	292	264	426	590	507	720	738	662	705	723	481	633	197	181	105	262	260	231	280	271	303
ENSDARG00000078822	1.94891e-05	0.000458272	-0.337072	2	10684763	10780420	-1	protein_coding	si:dkeyp-1a11.3	si:dkeyp-1a11.3 [Source:ZFIN;Acc:ZDB-GENE-070912-641]	85	55	83	49	78	81	80	90	101	111	47	75	51	85	65	119	102	91	77	80	41	72	37	101	71	65	84	45	60	62	67	56	51	119	89	113	130	123	146
ENSDARG00000099371	1.9683e-05	0.00046236	-0.246418	3	6753948	6783800	1	protein_coding	cygb1	cytoglobin 1 [Source:ZFIN;Acc:ZDB-GENE-020513-1]	661	607	738	566	962	857	730	817	903	771	612	638	652	764	970	964	853	844	758	685	522	460	425	693	899	625	782	646	473	638	584	566	313	1146	966	769	963	713	1040
ENSDARG00000006397	1.9726e-05	0.000462899	-0.105907	20	43878715	43889437	-1	protein_coding	laptm4a	lysosomal protein transmembrane 4 alpha [Source:ZFIN;Acc:ZDB-GENE-030131-1024]	1259	1175	1445	1021	1514	1405	1450	1463	1473	1485	990	1208	1023	1146	1199	1256	1230	1117	1024	1044	1134	1630	1385	1901	1986	1763	1773	1679	1490	1638	1055	1224	645	1507	1404	1416	1617	1311	1855
ENSDARG00000060130	1.98064e-05	0.000464314	0.494461	3	34553588	34558769	1	protein_coding	dusp3b	dual specificity phosphatase 3b [Source:ZFIN;Acc:ZDB-GENE-030616-38]	28	30	33	26	23	24	23	10	20	16	3	11	6	6	2	2	5	1	1	2	56	42	48	33	54	46	45	39	37	35	8	5	4	7	6	3	1	3	8
ENSDARG00000014572	2.01335e-05	0.000471504	0.174215	4	17718032	17736032	-1	protein_coding	chpt1	choline phosphotransferase 1 [Source:ZFIN;Acc:ZDB-GENE-030131-1325]	1562	1413	1713	1230	1486	1198	1278	1228	1314	1175	1590	1516	1540	1814	1731	1771	1930	1549	1249	1560	1032	1464	1270	1213	1216	1174	1254	1212	887	1302	1395	1459	884	1678	1524	1518	1888	1328	1791
ENSDARG00000042793	2.02387e-05	0.00047274	0.216029	17	30826918	30838829	1	protein_coding	tpp1	tripeptidyl peptidase I [Source:ZFIN;Acc:ZDB-GENE-030131-6654]	431	408	559	412	425	481	458	448	417	350	362	423	358	360	299	405	318	298	272	299	297	451	394	365	457	354	367	324	352	395	293	416	159	432	346	365	356	370	418
ENSDARG00000055999	2.02705e-05	0.00047274	-0.314504	21	30158052	30200101	1	protein_coding	si:ch211-59d17.3	si:ch211-59d17.3 [Source:ZFIN;Acc:ZDB-GENE-091113-54]	74	92	106	66	117	132	82	102	116	111	49	90	75	118	137	124	123	134	80	128	65	110	109	134	129	107	121	119	83	126	65	62	32	88	79	78	98	115	102
ENSDARG00000078529	2.02811e-05	0.00047274	-0.319444	19	92480	107192	-1	protein_coding	adgrb1b	adhesion G protein-coupled receptor B1b [Source:ZFIN;Acc:ZDB-GENE-081031-45]	1368	1214	1512	931	1763	1676	1659	1534	1477	1489	241	900	498	927	724	847	812	816	703	628	735	1201	1051	1505	1680	1532	1652	1738	1138	1162	434	267	234	581	444	539	693	662	606
ENSDARG00000007744	2.02886e-05	0.00047274	0.277236	15	25700061	25721066	1	protein_coding	tsr1	TSR1, 20S rRNA accumulation, homolog (S. cerevisiae) [Source:ZFIN;Acc:ZDB-GENE-030131-3762]	722	631	838	520	521	593	479	584	617	485	1011	1187	878	1197	1416	987	1097	1148	1077	946	422	728	633	548	579	439	515	518	414	628	722	1098	691	869	773	913	998	674	765
ENSDARG00000000747	2.02887e-05	0.00047274	0.375332	9	27909521	27923332	1	protein_coding	lcmt2	leucine carboxyl methyltransferase 2 [Source:ZFIN;Acc:ZDB-GENE-110714-2]	46	42	57	52	44	32	28	22	33	29	63	57	48	49	48	64	54	56	63	55	20	43	57	36	31	28	24	31	20	35	57	47	25	78	45	47	59	45	63
ENSDARG00000019496	2.0483e-05	0.00047612	0.226202	9	25360928	25370828	-1	protein_coding	esd	esterase D/formylglutathione hydrolase [Source:ZFIN;Acc:ZDB-GENE-050417-328]	391	404	442	367	314	354	361	312	359	355	563	597	506	699	715	551	599	554	411	491	357	550	411	433	471	386	432	406	436	411	492	740	405	824	638	622	778	534	589
ENSDARG00000002487	2.04877e-05	0.00047612	0.28418	12	5364723	5383383	-1	protein_coding	noc3l	NOC3-like DNA replication regulator [Source:ZFIN;Acc:ZDB-GENE-030131-9878]	274	249	348	279	294	313	232	255	268	247	611	559	396	622	642	507	604	510	440	475	216	297	306	254	307	208	208	210	176	305	347	502	340	578	351	355	495	307	392
ENSDARG00000092315	2.05191e-05	0.00047612	-0.544972	5	31529329	31532046	-1	processed_transcript	si:dkeyp-15f12.4	si:dkeyp-15f12.4 [Source:ZFIN;Acc:ZDB-GENE-060526-367]	4	0	0	0	0	2	1	6	10	1	3	4	1	15	8	7	14	13	5	11	2	2	1	7	4	1	3	3	3	6	1	1	3	4	9	10	8	6	9
ENSDARG00000098968	2.05344e-05	0.00047612	-0.266588	23	26257231	26301554	-1	protein_coding	RSBN1	round spermatid basic protein 1 [Source:HGNC Symbol;Acc:HGNC:25642]	126	127	105	108	151	166	131	154	138	138	84	116	72	139	100	94	135	160	106	118	88	131	113	175	192	163	171	151	104	152	72	81	40	111	110	138	113	109	128
ENSDARG00000095508	2.05368e-05	0.00047612	-0.446293	18	32176252	32177174	-1	lincRNA	si:dkey-53f14.4	si:dkey-53f14.4 [Source:ZFIN;Acc:ZDB-GENE-131120-93]	19	15	16	9	41	19	39	26	32	30	25	36	29	44	50	57	68	41	26	42	11	23	18	33	42	34	32	20	30	25	14	38	17	35	27	46	42	20	46
ENSDARG00000104992	2.05922e-05	0.000476217	-0.400946	8	32397653	32403691	1	protein_coding	epgn	epithelial mitogen homolog (mouse) [Source:ZFIN;Acc:ZDB-GENE-100426-1]	163	205	217	162	384	333	420	463	322	203	302	709	282	551	766	887	472	571	516	714	174	192	198	297	290	389	258	228	255	142	464	527	229	504	603	680	628	638	729
ENSDARG00000021838	2.05994e-05	0.000476217	0.220449	11	42265833	42270653	1	protein_coding	rps23	ribosomal protein S23 [Source:ZFIN;Acc:ZDB-GENE-080220-50]	7586	7366	8791	5378	8064	8058	7361	6733	7486	6680	6562	11295	7660	7763	8919	8918	7975	8306	5957	6701	6146	10434	8389	8620	8025	8088	8239	8008	8033	7956	5514	7819	4711	8094	5617	6243	7714	5156	7195
ENSDARG00000053262	2.06029e-05	0.000476217	0.171231	14	33117980	33129639	1	protein_coding	atp1b4	ATPase, Na+/K+ transporting, beta 4 polypeptide [Source:ZFIN;Acc:ZDB-GENE-070412-1]	737	724	842	605	629	552	658	789	678	722	791	705	799	788	823	812	839	721	613	641	594	819	696	754	781	656	707	678	572	663	773	822	516	1132	956	882	1166	776	1013
ENSDARG00000021443	2.0874e-05	0.000482001	-0.228419	20	9588134	9593206	-1	protein_coding	zfp36l1b	zinc finger protein 36, C3H type-like 1b [Source:ZFIN;Acc:ZDB-GENE-030131-2391]	1932	1575	2099	1716	2736	2351	2397	3111	2487	1845	1113	1555	1475	1737	1935	1810	1592	1663	1494	1371	1923	2296	2495	2644	3093	3085	3327	2709	2115	2252	1635	1545	1018	2043	2483	2898	2631	2424	2470
ENSDARG00000020647	2.10591e-05	0.000485607	0.161117	23	18833199	18851614	-1	polymorphic_pseudogene	trpc4apb	transient receptor potential cation channel, subfamily C, member 4 associated protein b [Source:ZFIN;Acc:ZDB-GENE-000330-2]	388	397	475	380	428	416	399	353	381	409	294	320	324	321	258	355	280	278	235	240	356	469	443	460	492	456	423	397	348	478	307	313	213	479	335	380	414	347	468
ENSDARG00000014333	2.10722e-05	0.000485607	0.223033	9	41223186	41232388	1	protein_coding	ormdl1	ORMDL sphingolipid biosynthesis regulator 1 [Source:ZFIN;Acc:ZDB-GENE-030616-529]	427	379	483	359	401	335	381	348	429	334	292	333	285	252	260	338	255	230	187	165	319	430	389	387	383	419	359	363	307	464	274	309	147	368	300	289	386	265	372
ENSDARG00000008218	2.12231e-05	0.000488598	-0.293446	20	54559957	54570807	1	protein_coding	znf410	zinc finger protein 410 [Source:ZFIN;Acc:ZDB-GENE-040426-1817]	292	357	417	264	502	494	386	425	426	405	112	212	146	200	201	212	224	218	179	141	128	374	271	391	503	423	424	437	420	445	190	243	104	254	243	244	315	307	252
ENSDARG00000063555	2.12723e-05	0.000489241	-0.376549	12	3729792	3742083	-1	protein_coding	si:ch211-166g5.4	si:ch211-166g5.4 [Source:ZFIN;Acc:ZDB-GENE-121214-319]	98	82	98	71	124	136	89	128	104	123	44	56	35	86	50	93	63	71	63	84	65	88	67	138	121	107	141	119	45	124	56	29	36	82	56	104	71	97	86
ENSDARG00000052411	2.15024e-05	0.000494033	0.383568	5	57021762	57045055	-1	processed_transcript	si:dkey-71l1.1	si:dkey-71l1.1 [Source:ZFIN;Acc:ZDB-GENE-070705-489]	79	45	41	54	55	29	41	33	27	39	40	64	51	58	38	45	42	59	35	29	34	39	40	35	32	41	39	33	23	33	41	29	19	54	32	32	38	28	48
ENSDARG00000097712	2.15325e-05	0.000494033	0.409531	16	16689562	16695838	-1	lincRNA	si:ch1073-443n13.2	si:ch1073-443n13.2 [Source:ZFIN;Acc:ZDB-GENE-131127-214]	79	38	65	52	55	55	63	64	44	46	22	29	36	13	17	31	16	10	12	9	55	98	60	75	60	57	61	58	51	62	31	28	16	71	19	26	40	34	33
ENSDARG00000102924	2.15448e-05	0.000494033	0.271363	KN149842.1	3641	12430	-1	protein_coding	zgc:112334	zgc:112334 [Source:ZFIN;Acc:ZDB-GENE-050809-120]	151	147	135	112	103	93	119	98	128	125	72	84	71	68	96	74	67	73	71	59	118	157	153	121	116	148	147	117	102	149	108	117	72	136	123	103	125	127	102
ENSDARG00000011797	2.16462e-05	0.00049538	-0.288942	19	14669636	14684052	1	protein_coding	fam46bb	family with sequence similarity 46, member Bb [Source:ZFIN;Acc:ZDB-GENE-060503-431]	211	170	192	165	248	247	207	209	253	162	247	279	154	389	354	373	312	407	298	346	157	248	212	313	304	250	317	259	281	229	247	188	161	353	292	304	387	323	453
ENSDARG00000079497	2.16475e-05	0.00049538	-0.467152	5	27266496	27267504	-1	protein_coding	zgc:110340	zgc:110340 [Source:ZFIN;Acc:ZDB-GENE-050320-36]	334	393	380	267	1066	653	826	951	578	471	578	883	1079	1893	1789	1304	721	1032	721	773	232	714	759	816	948	862	783	744	839	601	1578	1138	402	664	1692	1949	1774	2359	1818
ENSDARG00000025581	2.16679e-05	0.00049538	0.192652	23	19786214	19789516	-1	protein_coding	rpl10	ribosomal protein L10 [Source:ZFIN;Acc:ZDB-GENE-030131-8656]	12892	13189	14480	9387	12460	13150	11295	11451	11860	11471	12692	18299	15182	14622	15429	14940	15558	15071	12033	11683	7585	14700	12722	13356	12875	11985	13014	13019	12361	12885	11616	14932	8102	16018	11357	12666	13704	12171	13680
ENSDARG00000074590	2.1708e-05	0.000495806	-0.369391	17	24312560	24421271	-1	protein_coding	wdpcp	WD repeat containing planar cell polarity effector [Source:ZFIN;Acc:ZDB-GENE-100405-4]	32	34	43	29	39	39	37	46	27	62	37	33	25	50	57	77	51	47	48	49	16	39	33	47	60	43	46	49	34	45	27	42	20	40	46	42	64	56	59
ENSDARG00000014039	2.17527e-05	0.000496335	-0.554326	20	42640658	42664630	1	protein_coding	si:dkeyp-93d12.1	si:dkeyp-93d12.1 [Source:ZFIN;Acc:ZDB-GENE-041014-303]	5	4	6	5	8	10	6	8	9	15	3	3	4	9	18	13	21	25	7	2	3	14	7	18	11	20	19	9	12	17	4	14	8	11	55	30	27	12	6
ENSDARG00000015866	2.18152e-05	0.000497271	0.272833	16	24063946	24065322	1	protein_coding	apoa2	apolipoprotein A-II [Source:ZFIN;Acc:ZDB-GENE-030131-1046]	14092	19267	14541	9364	10340	11501	11067	9807	15725	8968	22695	21607	22229	24574	28533	26400	21748	20623	17190	18089	9937	13188	11531	10787	10454	11245	11064	10349	9554	11046	17454	23924	14417	25802	21103	18946	22785	20062	22769
ENSDARG00000002690	2.23216e-05	0.000508311	-0.331399	11	24578051	24580021	1	protein_coding	rabif	RAB interacting factor [Source:ZFIN;Acc:ZDB-GENE-040718-216]	51	37	56	43	61	51	81	82	67	68	133	109	66	177	174	162	172	154	156	132	36	42	51	56	49	49	46	40	52	66	88	109	62	113	155	155	162	105	185
ENSDARG00000079931	2.23999e-05	0.000509593	-0.214381	15	17505712	17553704	1	protein_coding	snx19b	sorting nexin 19b [Source:ZFIN;Acc:ZDB-GENE-030131-6331]	376	282	437	334	446	394	464	410	416	411	109	135	119	151	129	180	158	163	130	139	309	361	291	462	461	404	403	373	285	419	127	95	76	181	192	224	242	186	239
ENSDARG00000005799	2.25078e-05	0.000511051	0.195485	1	22606884	22617569	-1	protein_coding	smim14	small integral membrane protein 14 [Source:ZFIN;Acc:ZDB-GENE-040426-22]	177	190	252	178	197	187	203	186	172	162	224	270	245	281	210	241	269	234	154	206	211	351	284	296	342	273	316	271	257	282	232	297	150	376	228	257	314	292	335
ENSDARG00000037746	2.25083e-05	0.000511051	0.204633	1	7964988	7968621	-1	protein_coding	actb1	actin, beta 1 [Source:ZFIN;Acc:ZDB-GENE-000329-1]	16835	16369	16757	12646	13883	10904	13989	12941	13547	11403	39311	43293	43832	49382	47729	44612	42322	43259	37758	39345	9604	16308	14006	14814	13513	12841	15903	13126	13728	11864	35096	39161	22678	39358	34520	41236	40085	34580	39100
ENSDARG00000039910	2.29308e-05	0.000520133	-0.24551	16	44915113	44933590	-1	protein_coding	rbm42	RNA binding motif protein 42 [Source:ZFIN;Acc:ZDB-GENE-040809-2]	123	124	120	97	159	141	101	152	154	114	156	196	173	262	241	248	295	282	229	221	82	163	119	166	171	127	154	177	132	149	160	216	124	197	275	271	325	228	279
ENSDARG00000054023	2.32295e-05	0.000526391	-0.410256	12	27005475	27024052	1	protein_coding	ttll6	tubulin tyrosine ligase-like family, member 6 [Source:ZFIN;Acc:ZDB-GENE-080107-1]	28	25	30	17	39	28	32	37	36	41	20	33	20	38	41	26	42	29	44	30	22	29	29	52	45	41	47	31	39	34	18	14	13	12	28	25	39	14	42
ENSDARG00000011851	2.33192e-05	0.000527905	-0.263041	7	33699548	33791151	-1	protein_coding	map2k5	mitogen-activated protein kinase kinase 5 [Source:ZFIN;Acc:ZDB-GENE-030131-1517]	121	90	118	94	165	132	148	176	120	150	122	126	100	148	137	135	175	154	134	132	80	94	81	128	168	110	111	130	75	110	113	106	108	177	173	176	238	155	192
ENSDARG00000057105	2.36369e-05	0.000534574	0.321975	10	23101289	23130403	-1	protein_coding	nle1	notchless homolog 1 (Drosophila) [Source:ZFIN;Acc:ZDB-GENE-050522-321]	154	118	161	108	117	109	116	106	116	85	457	377	262	429	467	403	447	386	340	322	80	157	160	111	135	72	100	106	67	133	245	382	230	371	306	318	293	238	265
ENSDARG00000086805	2.37882e-05	0.000537468	0.341968	24	32500000	32537712	-1	protein_coding	ccdc129	coiled-coil domain containing 129 [Source:ZFIN;Acc:ZDB-GENE-091204-197]	101	124	113	97	96	107	75	101	122	76	148	138	166	125	128	153	108	117	107	146	91	169	131	156	159	134	134	161	131	153	178	200	80	316	117	152	142	101	188
ENSDARG00000016173	2.38359e-05	0.00053802	0.144337	16	30450770	30463348	-1	protein_coding	cct3	chaperonin containing TCP1, subunit 3 (gamma) [Source:ZFIN;Acc:ZDB-GENE-020419-5]	2111	1873	2319	1647	1884	1998	1706	1962	2025	1727	4703	5395	4298	5157	5348	5220	5496	5024	4228	4308	1400	2178	1951	1891	2003	1781	1807	1767	1548	2239	3611	3887	2504	4856	4001	4259	4801	3752	4656
ENSDARG00000021811	2.39929e-05	0.000540568	0.142696	17	26694720	26702616	-1	protein_coding	calm1a	calmodulin 1a [Source:ZFIN;Acc:ZDB-GENE-030131-8308]	3879	3468	4256	3275	4227	3660	4181	3778	3846	3807	2516	3374	2769	2737	2856	2730	2793	2559	2097	2218	3239	4256	3829	4054	4346	4212	3916	3989	3488	4043	1884	2386	1447	3073	2361	2229	2958	1970	2772
ENSDARG00000023299	2.39956e-05	0.000540568	0.304637	12	10405942	10409335	1	protein_coding	snu13b	SNU13 homolog, small nuclear ribonucleoprotein b (U4/U6.U5) [Source:ZFIN;Acc:ZDB-GENE-030131-9670]	205	137	200	144	156	132	147	141	156	138	698	628	455	704	799	610	655	682	498	535	108	214	185	161	135	138	98	115	97	116	467	774	476	747	659	621	761	437	653
ENSDARG00000075382	2.42634e-05	0.000545809	-0.242254	10	26609461	26635278	1	protein_coding	slc9a6b	solute carrier family 9, subfamily A (NHE6, cation proton antiporter 6), member 6b [Source:ZFIN;Acc:ZDB-GENE-080226-2]	165	150	191	130	205	165	206	197	188	208	101	122	91	141	143	133	152	145	126	157	98	179	163	185	232	201	229	202	162	160	65	69	58	101	106	84	136	114	106
ENSDARG00000103134	2.42755e-05	0.000545809	-0.179936	KN149934.1	8687	12326	1	protein_coding	zgc:65873	zgc:65873 [Source:ZFIN;Acc:ZDB-GENE-040426-1448]	407	384	447	268	481	490	434	448	519	428	257	357	320	364	398	401	355	316	284	267	254	468	383	514	518	514	518	497	431	502	279	366	176	371	387	421	476	416	480
ENSDARG00000071198	2.43142e-05	0.000546148	-0.418343	6	8356046	8362196	-1	protein_coding	fopnl	fgfr1op N-terminal like [Source:ZFIN;Acc:ZDB-GENE-101124-1]	11	10	19	13	20	19	16	22	22	19	15	39	33	45	54	59	48	47	45	44	9	18	11	19	17	23	20	16	12	27	18	21	16	39	39	36	55	26	50
ENSDARG00000086912	2.43547e-05	0.000546526	0.345336	9	22310884	22311721	-1	protein_coding	crygm2d18	crystallin, gamma M2d18 [Source:ZFIN;Acc:ZDB-GENE-040625-154]	3717	2790	4343	2472	3343	3629	3589	2411	1970	3240	1096	3243	2207	1705	1912	1478	1938	1288	1024	1160	2371	4937	3969	3010	3667	3146	3406	3386	3495	3137	1241	1842	879	2214	1348	1414	1600	1133	1768
ENSDARG00000017960	2.44246e-05	0.000547563	0.21399	12	33874082	33891572	1	protein_coding	sfxn2	sideroflexin 2 [Source:ZFIN;Acc:ZDB-GENE-040426-2831]	420	441	635	407	516	448	471	473	422	404	247	326	319	270	340	346	290	283	202	292	334	477	384	360	465	322	349	360	325	408	206	276	185	347	241	274	279	251	281
ENSDARG00000101528	2.45858e-05	0.000550642	0.54213	4	63372651	63381491	-1	protein_coding	si:ch211-194h1.2	si:ch211-194h1.2 [Source:ZFIN;Acc:ZDB-GENE-110913-110]	4	1	2	4	2	0	2	1	0	1	4	3	7	1	1	1	5	0	3	2	6	7	3	3	6	2	2	5	5	0	7	8	9	6	4	4	5	3	4
ENSDARG00000102463	2.46529e-05	0.000551609	0.303271	14	51641203	51651268	1	protein_coding	cox18	COX18 cytochrome c oxidase assembly factor [Source:ZFIN;Acc:ZDB-GENE-080204-88]	116	100	130	82	86	101	78	81	99	72	125	158	111	149	165	154	153	112	111	105	52	134	89	105	80	83	69	78	61	72	121	137	91	102	115	99	109	92	120
ENSDARG00000103478	2.4913e-05	0.00055689	0.368942	7	71585169	71621170	1	protein_coding	nsun6	NOL1/NOP2/Sun domain family, member 6 [Source:ZFIN;Acc:ZDB-GENE-080808-8]	30	33	29	31	25	23	16	27	22	18	17	26	30	19	25	19	21	10	21	22	23	44	37	32	41	36	33	25	21	35	53	56	28	57	38	46	59	47	48
ENSDARG00000032780	2.51347e-05	0.000561301	0.243387	12	25006394	25019614	1	protein_coding	pigf	phosphatidylinositol glycan anchor biosynthesis, class F [Source:ZFIN;Acc:ZDB-GENE-040426-1801]	106	80	99	85	85	83	93	70	77	74	151	180	159	161	173	168	175	167	125	146	81	107	95	72	80	70	82	89	63	67	128	200	97	193	180	199	185	143	179
ENSDARG00000086471	2.52371e-05	0.000563044	0.203646	23	25952779	26016318	1	protein_coding	pkig	protein kinase (cAMP-dependent, catalytic) inhibitor gamma [Source:ZFIN;Acc:ZDB-GENE-050302-97]	225	231	277	207	251	258	237	236	207	192	111	125	131	89	99	105	111	98	98	63	239	307	276	311	309	296	277	243	235	241	125	133	82	176	155	136	167	138	170
ENSDARG00000060948	2.55532e-05	0.000569544	0.171095	16	25401941	25422802	1	protein_coding	dync1i1	dynein, cytoplasmic 1, intermediate chain 1 [Source:ZFIN;Acc:ZDB-GENE-061215-62]	323	288	365	268	322	287	317	307	270	270	157	196	161	189	184	166	188	166	159	153	264	321	303	334	327	318	298	288	254	318	151	153	94	218	150	157	201	151	157
ENSDARG00000035515	2.57552e-05	0.000573493	-0.266035	5	26320837	26326404	1	protein_coding	tm2d2	TM2 domain containing 2 [Source:ZFIN;Acc:ZDB-GENE-040718-387]	126	104	123	120	165	152	160	140	147	131	93	112	76	102	117	145	142	128	117	118	111	152	131	138	153	156	165	128	115	163	90	102	69	110	171	199	185	165	190
ENSDARG00000013655	2.59427e-05	0.000577113	-0.128655	23	17505002	17524468	-1	protein_coding	tpd52l2b	tumor protein D52-like 2b [Source:ZFIN;Acc:ZDB-GENE-030131-822]	795	661	899	732	975	879	958	955	915	924	859	865	868	1047	944	1085	1139	958	792	887	629	858	751	1018	1152	963	1066	952	849	901	735	840	522	1091	975	1020	1188	950	1204
ENSDARG00000042608	2.6034e-05	0.000578586	0.314322	16	47283329	47309126	1	protein_coding	ICA1	islet cell autoantigen 1 [Source:HGNC Symbol;Acc:HGNC:5343]	95	63	96	99	89	68	70	80	79	84	35	59	47	41	35	34	37	33	37	26	90	127	97	113	102	78	111	113	63	98	38	34	39	53	50	35	41	40	39
ENSDARG00000042995	2.60839e-05	0.000579137	0.194033	10	5233976	5264942	1	protein_coding	sptlc1	serine palmitoyltransferase, long chain base subunit 1 [Source:ZFIN;Acc:ZDB-GENE-050522-61]	251	241	273	242	272	215	265	217	246	186	374	420	362	389	395	416	383	390	312	393	177	294	274	222	252	261	251	220	217	240	377	398	198	440	325	399	430	344	437
ENSDARG00000071036	2.62321e-05	0.00058187	0.276171	22	30041253	30051631	1	protein_coding	si:dkey-286j15.3	si:dkey-286j15.3 [Source:ZFIN;Acc:ZDB-GENE-060503-635]	129	146	213	101	123	104	179	121	111	130	212	226	225	205	234	201	199	164	147	182	176	346	263	268	263	224	254	184	247	244	203	246	118	330	183	243	269	170	265
ENSDARG00000090091	2.64456e-05	0.00058604	-0.415494	4	55718159	55725165	-1	protein_coding	si:ch211-238e22.2	si:ch211-238e22.2 [Source:ZFIN;Acc:ZDB-GENE-041210-346]	55	44	49	55	99	64	79	94	91	77	148	109	93	244	198	188	212	208	207	216	25	42	40	80	80	67	73	42	47	46	49	114	82	136	112	100	94	89	195
ENSDARG00000079035	2.66187e-05	0.000589313	0.470871	15	873918	883310	1	protein_coding	zgc:174573	zgc:174573 [Source:ZFIN;Acc:ZDB-GENE-030131-2123]	15	14	17	21	8	19	12	13	10	14	26	22	28	14	13	19	17	15	9	14	8	19	18	11	22	11	8	12	13	14	13	19	16	29	19	23	13	8	21
ENSDARG00000091994	2.66585e-05	0.000589628	0.543051	4	44360251	44369333	-1	protein_coding	znf1046	zinc finger protein 1046 [Source:ZFIN;Acc:ZDB-GENE-030131-2092]	11	21	31	10	5	20	5	9	7	15	29	26	8	24	14	6	5	10	9	6	8	10	9	3	10	6	7	3	10	4	12	16	11	12	13	4	7	10	6
ENSDARG00000044098	2.67848e-05	0.000591854	-0.532818	17	43672966	43686933	-1	protein_coding	egr2a	early growth response 2a [Source:ZFIN;Acc:ZDB-GENE-030723-6]	9	6	10	8	43	26	50	67	26	23	59	107	78	141	109	126	69	75	45	91	8	12	17	13	21	46	10	31	35	18	109	53	35	82	81	196	128	145	152
ENSDARG00000091027	2.69619e-05	0.000595199	-0.531781	2	2919983	2924621	1	protein_coding	aqp1a.2	aquaporin 1a (Colton blood group), tandem duplicate 2 [Source:ZFIN;Acc:ZDB-GENE-100409-1]	0	1	0	0	0	0	0	0	5	3	3	3	3	20	10	16	16	7	9	12	1	0	0	5	3	0	3	2	1	2	1	15	3	6	4	21	25	14	17
ENSDARG00000102503	2.71842e-05	0.000599533	-0.382586	KN149968.1	15773	67125	1	protein_coding	SLC9A3R1 (1 of many)	SLC9A3 regulator 1 [Source:HGNC Symbol;Acc:HGNC:11075]	49	45	46	31	68	53	24	55	59	56	34	40	34	45	50	54	56	85	50	55	29	41	40	68	57	49	59	45	30	53	37	28	28	47	61	72	84	95	67
ENSDARG00000070394	2.72215e-05	0.000599782	0.23113	6	40046665	40061183	-1	protein_coding	uroc1	urocanate hydratase 1 [Source:ZFIN;Acc:ZDB-GENE-081022-148]	696	754	1004	821	895	703	754	669	600	644	235	248	259	307	266	275	265	257	208	196	743	960	788	759	742	739	731	681	621	597	234	275	141	311	324	248	316	282	282
ENSDARG00000105526	2.7338e-05	0.000601774	-0.533994	7	38302659	38305997	-1	lincRNA	si:ch211-274e20.4	si:ch211-274e20.4 [Source:ZFIN;Acc:ZDB-GENE-160728-14]	10	12	14	13	33	32	46	32	24	28	14	18	19	66	39	44	44	74	75	70	7	23	22	16	33	35	7	40	9	25	28	23	16	36	21	24	79	17	64
ENSDARG00000062251	2.74306e-05	0.000603238	-0.385974	2	21976066	22076671	1	protein_coding	fbxl7	F-box and leucine-rich repeat protein 7 [Source:ZFIN;Acc:ZDB-GENE-061215-122]	34	41	34	28	29	49	52	50	48	46	22	21	25	33	35	38	39	47	32	23	18	36	41	53	43	46	53	33	39	51	21	27	21	49	71	49	61	64	59
ENSDARG00000002593	2.76362e-05	0.000607181	0.325554	21	19409306	19447653	1	protein_coding	slc45a2	solute carrier family 45, member 2 [Source:ZFIN;Acc:ZDB-GENE-050208-97]	418	406	538	282	438	379	391	381	368	384	119	197	108	97	84	113	84	81	83	62	385	683	626	447	502	590	457	643	555	479	103	90	40	159	82	84	119	80	124
ENSDARG00000094310	2.7703e-05	0.000608071	0.315362	8	6911436	6914625	1	protein_coding	si:ch211-255g12.6	si:ch211-255g12.6 [Source:ZFIN;Acc:ZDB-GENE-081104-198]	4414	4225	4892	3171	4909	4590	4614	3501	4143	4033	1688	4618	3145	2258	2485	2049	2498	1986	1548	1555	2999	6202	5579	5242	5367	5218	4970	5545	4641	5015	1912	2568	1321	2915	2000	1800	2299	1495	2090
ENSDARG00000100116	2.80836e-05	0.000615677	0.337426	10	45206965	45212274	-1	protein_coding	mrps24	mitochondrial ribosomal protein S24 [Source:ZFIN;Acc:ZDB-GENE-050522-393]	72	90	145	58	111	82	76	113	68	59	205	254	222	226	248	241	183	204	179	161	49	126	129	75	79	70	74	88	54	85	173	222	165	223	202	188	200	136	200
ENSDARG00000070052	2.81029e-05	0.000615677	-0.463771	20	35535421	35561392	1	protein_coding	tdrd6	tudor domain containing 6 [Source:ZFIN;Acc:ZDB-GENE-041001-210]	25	20	16	14	28	20	24	31	26	35	18	19	16	46	37	46	57	34	35	42	24	49	18	53	62	30	48	30	28	29	16	12	8	26	20	35	31	13	51
ENSDARG00000052468	2.856e-05	0.000625098	-0.485354	1	48726129	48765129	-1	protein_coding	GSK3B (1 of many)	si:dkeyp-80c12.7 [Source:ZFIN;Acc:ZDB-GENE-090312-2]	50	27	35	26	34	30	28	41	50	36	44	25	32	71	56	32	62	45	55	50	29	46	25	68	91	66	59	55	26	58	20	10	15	26	49	52	60	46	121
ENSDARG00000069801	2.87622e-05	0.000628927	0.290948	9	22393808	22394813	-1	protein_coding	crygm2d12	crystallin, gamma M2d12 [Source:ZFIN;Acc:ZDB-GENE-070822-19]	5924	5607	6444	4171	5875	6305	5740	4231	5362	5515	2645	7246	4202	3534	3961	3419	3784	2860	2579	2481	4769	7894	6825	7129	7970	6700	7095	7226	6391	6881	2930	3920	1945	4045	2799	2807	3586	2348	3307
ENSDARG00000020960	2.89451e-05	0.000632328	-0.173083	3	49041485	49082872	-1	protein_coding	hgs	hepatocyte growth factor-regulated tyrosine kinase substrate [Source:ZFIN;Acc:ZDB-GENE-030131-6107]	565	539	523	415	629	609	521	588	567	629	384	465	393	520	506	531	486	489	465	470	353	559	458	699	791	679	726	591	431	731	443	405	270	625	533	657	543	618	624
ENSDARG00000103501	2.91452e-05	0.000636099	0.536578	4	70355174	70365348	1	protein_coding	CR391997.3		7	6	4	14	3	3	1	1	2	2	5	4	6	2	0	3	3	3	5	0	5	5	4	5	3	4	2	1	1	2	4	4	3	5	6	3	7	1	2
ENSDARG00000044136	2.92322e-05	0.000637395	-0.166804	17	25591435	25612457	-1	protein_coding	rab3gap2	RAB3 GTPase activating protein subunit 2 (non-catalytic) [Source:ZFIN;Acc:ZDB-GENE-030616-610]	401	402	399	344	448	442	427	496	470	443	388	467	328	475	428	540	462	510	434	439	310	428	307	512	526	478	467	446	385	437	399	360	228	512	430	581	578	572	558
ENSDARG00000063333	2.93898e-05	0.000640227	0.25938	23	4544198	4618627	1	protein_coding	nup210	nucleoporin 210 [Source:ZFIN;Acc:ZDB-GENE-050208-132]	181	185	183	177	126	113	84	161	144	135	1148	1162	890	1320	1136	1202	1159	1110	1100	1029	114	211	181	194	155	120	174	124	125	152	1129	1024	744	1415	1133	1199	1360	1166	1196
ENSDARG00000101597	2.9467e-05	0.000641303	0.448033	1	8546133	8547841	-1	protein_coding	si:dkeyp-57d7.4	si:dkeyp-57d7.4 [Source:ZFIN;Acc:ZDB-GENE-141216-425]	87	82	118	61	67	68	64	52	79	59	23	58	16	27	19	20	21	16	14	14	55	91	125	74	63	80	59	87	95	84	11	30	5	18	8	10	21	10	14
ENSDARG00000010583	2.95621e-05	0.000642766	-0.259142	2	43355555	43539830	1	protein_coding	pard3	par-3 family cell polarity regulator [Source:ZFIN;Acc:ZDB-GENE-030925-47]	193	242	203	205	266	260	216	241	257	292	157	219	143	197	176	226	200	276	237	225	127	219	195	331	349	301	303	222	211	279	188	194	131	236	245	299	259	314	294
ENSDARG00000019507	2.95975e-05	0.000642932	0.390695	3	25868606	25880569	1	protein_coding	mcm5	minichromosome maintenance complex component 5 [Source:ZFIN;Acc:ZDB-GENE-021209-1]	188	120	159	166	82	97	63	122	134	73	1762	1461	1150	2049	1970	1857	1924	2050	1691	1620	89	215	123	105	113	98	99	76	111	82	1367	1701	1264	1519	1598	1278	1501	1148	1354
ENSDARG00000040033	2.96824e-05	0.000644169	0.278505	16	40093413	40124113	1	protein_coding	trmt11	tRNA methyltransferase 11 homolog (S. cerevisiae) [Source:ZFIN;Acc:ZDB-GENE-040426-953]	81	63	107	80	71	64	90	62	68	65	114	123	92	99	105	88	111	102	98	85	59	92	69	84	72	61	54	59	55	65	75	109	69	142	91	118	139	70	115
ENSDARG00000099552	2.97998e-05	0.00064611	-0.539473	6	9369628	9370725	1	protein_coding	BX927387.1		5	3	8	4	19	17	16	22	25	8	2	1	5	11	10	8	29	14	23	17	8	5	2	13	26	1	10	23	6	11	5	0	1	5	1	6	7	2	2
ENSDARG00000011770	2.98314e-05	0.000646188	0.258431	9	23997677	24001767	1	protein_coding	dhrs12	dehydrogenase/reductase (SDR family) member 12 [Source:ZFIN;Acc:ZDB-GENE-060929-1134]	105	78	111	102	103	84	86	94	116	109	257	275	228	263	246	283	219	211	158	191	88	154	124	134	118	115	129	104	97	122	175	317	162	305	204	257	238	167	266
ENSDARG00000045549	3.00631e-05	0.000650596	0.412724	4	18854039	18857635	1	protein_coding	bik	BCL2-interacting killer (apoptosis-inducing) [Source:ZFIN;Acc:ZDB-GENE-041210-181]	91	87	161	109	89	112	69	74	108	92	86	116	103	75	53	93	72	52	50	36	69	110	147	71	124	82	83	127	116	96	84	72	38	147	53	58	93	46	124
ENSDARG00000098071	3.01709e-05	0.000652082	0.471444	4	41228841	41238471	-1	protein_coding	znf1049	zinc finger protein 1049 [Source:ZFIN;Acc:ZDB-GENE-131118-26]	10	20	16	13	23	5	12	8	7	13	16	26	28	15	13	8	12	14	14	12	13	22	17	19	17	15	18	16	19	16	19	21	26	45	18	23	22	12	23
ENSDARG00000104666	3.02115e-05	0.000652082	0.471045	4	65457855	65568397	1	protein_coding	BX511215.2		26	32	55	26	30	26	30	32	21	29	26	53	49	50	20	40	24	30	20	30	49	56	50	17	40	42	38	31	26	38	73	44	60	146	75	24	85	60	108
ENSDARG00000043453	3.02164e-05	0.000652082	0.190486	15	40117891	40124704	-1	protein_coding	rps5	ribosomal protein S5 [Source:ZFIN;Acc:ZDB-GENE-020419-12]	12353	12233	13819	9081	12089	12637	11010	10843	11511	10330	10724	16468	14879	13730	14532	13463	14424	13170	10613	9902	7313	14589	12363	13267	12929	12056	12184	12265	11727	12065	10676	13578	7402	15097	11197	11376	13079	11114	12756
ENSDARG00000078686	3.07406e-05	0.000662773	-0.129794	22	673036	680892	-1	protein_coding	arl8a	ADP-ribosylation factor-like 8A [Source:ZFIN;Acc:ZDB-GENE-030131-5025]	913	757	972	719	978	927	1033	900	934	979	593	779	604	828	831	779	786	804	685	712	590	870	833	907	1032	1000	982	912	745	895	535	636	392	750	827	870	963	740	862
ENSDARG00000062195	3.07872e-05	0.000663159	-0.301357	25	21763198	21796769	-1	protein_coding	fbxo31	F-box protein 31 [Source:ZFIN;Acc:ZDB-GENE-070628-4]	55	43	59	39	74	70	55	62	61	73	55	82	65	111	87	110	99	112	84	93	26	55	49	56	85	49	67	55	34	67	46	68	35	84	82	100	71	98	92
ENSDARG00000004726	3.09815e-05	0.000666342	0.162986	14	7014539	7068640	-1	protein_coding	trappc11	trafficking protein particle complex 11 [Source:ZFIN;Acc:ZDB-GENE-030131-1723]	484	437	529	391	470	510	353	412	422	462	518	545	486	445	501	523	476	487	431	423	355	489	483	508	534	424	484	432	354	499	470	565	308	571	538	607	573	550	560
ENSDARG00000055481	3.09927e-05	0.000666342	-0.135761	6	39615774	39634714	-1	protein_coding	atf7b	activating transcription factor 7b [Source:ZFIN;Acc:ZDB-GENE-030131-3028]	576	533	681	513	699	672	683	708	694	736	265	385	334	367	359	429	396	379	276	325	512	732	594	802	835	796	793	728	589	761	254	283	177	456	380	411	456	410	469
ENSDARG00000013250	3.1538e-05	0.000677435	0.247658	5	43746531	43774821	1	protein_coding	tars	threonyl-tRNA synthetase [Source:ZFIN;Acc:ZDB-GENE-041010-218]	343	271	364	280	271	268	254	294	270	245	1818	1563	1287	1909	2012	1651	1718	1762	1529	1501	256	424	313	344	277	256	263	236	208	267	1398	1597	1221	1736	1588	1933	1766	1288	1634
ENSDARG00000006215	3.15824e-05	0.000677761	0.189226	4	14901287	14907761	1	protein_coding	akr1b1	aldo-keto reductase family 1, member B1 (aldose reductase) [Source:ZFIN;Acc:ZDB-GENE-040625-7]	833	739	1138	693	1047	866	851	751	880	879	1540	2045	1624	1875	1938	1965	1780	1665	1394	1504	853	1295	989	1281	921	1085	1016	850	838	904	1383	1671	917	1721	1280	1416	1571	1300	1595
ENSDARG00000009285	3.16642e-05	0.000678883	0.233575	19	17899379	17934819	1	protein_coding	rpl15	ribosomal protein L15 [Source:ZFIN;Acc:ZDB-GENE-040801-183]	11737	12340	14584	7991	12026	13301	10728	10302	11485	9627	10166	16355	13472	12700	13329	12822	12642	12572	10131	8751	7007	14616	12972	13185	12309	11253	12328	12205	11708	11886	9854	13114	7468	14416	10112	10260	11622	9182	11392
ENSDARG00000035350	3.17144e-05	0.000678883	0.361757	5	37254532	37257543	1	protein_coding	ins	preproinsulin [Source:ZFIN;Acc:ZDB-GENE-980526-110]	203	299	189	175	191	253	167	139	179	219	335	442	424	458	384	400	320	396	232	206	108	263	161	161	151	135	164	163	160	107	297	498	206	406	287	201	280	263	443
ENSDARG00000020298	3.17229e-05	0.000678883	-0.432988	22	757582	760155	-1	protein_coding	btg2	B-cell translocation gene 2 [Source:ZFIN;Acc:ZDB-GENE-000210-15]	2703	2495	2359	3291	8754	6693	7667	8657	6144	3628	3685	5357	5017	9043	8532	8681	4560	5223	3937	4895	2522	3573	4513	4892	5022	6736	4349	4268	4590	3053	8032	5190	2485	5493	7495	7312	9249	9041	9673
ENSDARG00000045398	3.18921e-05	0.000681871	0.281419	24	16710111	16760599	-1	protein_coding	mtrr	5-methyltetrahydrofolate-homocysteine methyltransferase reductase [Source:ZFIN;Acc:ZDB-GENE-101115-3]	123	106	140	99	69	86	88	74	93	101	175	145	142	156	209	168	183	171	111	139	66	130	89	86	125	80	76	101	84	92	174	154	101	205	135	158	162	140	178
ENSDARG00000068305	3.19605e-05	0.000682701	0.251793	2	35608966	35611727	1	protein_coding	mrps14	mitochondrial ribosomal protein S14 [Source:ZFIN;Acc:ZDB-GENE-060825-75]	132	133	167	100	131	118	113	103	127	90	221	235	173	223	227	227	204	200	131	162	105	162	148	140	149	128	134	123	104	117	145	173	137	179	194	156	231	118	184
ENSDARG00000059581	3.19971e-05	0.000682852	-0.381463	6	30811	42151	1	protein_coding	mbd5	methyl-CpG binding domain protein 5 [Source:ZFIN;Acc:ZDB-GENE-070209-125]	96	147	167	66	162	187	116	170	112	145	53	106	91	125	112	132	131	167	118	94	43	134	99	186	168	165	193	196	99	136	91	65	61	120	144	192	129	163	132
ENSDARG00000092798	3.29524e-05	0.00070259	0.172917	25	5856028	5862793	1	protein_coding	ppib	peptidylprolyl isomerase B (cyclophilin B) [Source:ZFIN;Acc:ZDB-GENE-040426-1955]	1580	1410	1465	1008	1352	1357	1293	1385	1481	1302	3485	3668	3225	3800	4351	3803	3720	3646	2913	3082	1461	2116	1572	1698	1672	1476	1525	1531	1470	1599	3637	4636	2523	4755	4110	4193	4590	3697	4553
ENSDARG00000076602	3.32607e-05	0.000708508	0.311104	15	43406162	43447243	-1	protein_coding	prss16	protease, serine, 16 (thymus) [Source:ZFIN;Acc:ZDB-GENE-070112-732]	220	246	225	202	215	159	196	235	207	170	179	230	190	193	171	249	200	181	132	132	135	226	205	198	144	123	178	208	143	192	208	333	98	292	229	220	221	225	182
ENSDARG00000060199	3.37289e-05	0.000717819	0.281575	14	35159364	35165223	-1	protein_coding	mrpl18	mitochondrial ribosomal protein L18 [Source:ZFIN;Acc:ZDB-GENE-061013-632]	133	123	168	108	134	128	123	122	133	86	261	269	237	274	288	221	270	266	189	177	79	132	141	100	126	110	127	127	116	97	211	307	152	230	184	218	243	187	202
ENSDARG00000040736	3.3899e-05	0.000720776	-0.498008	9	22182223	22183188	1	protein_coding	crygm7	crystallin, gamma M7 [Source:ZFIN;Acc:ZDB-GENE-050516-8]	6	7	8	9	27	48	29	10	48	27	98	179	58	157	234	95	196	135	121	107	18	15	25	41	56	47	60	51	20	44	82	75	70	73	125	113	96	95	135
ENSDARG00000025549	3.41835e-05	0.000726156	0.206776	13	33115700	33121910	1	protein_coding	ndufaf1	NADH dehydrogenase (ubiquinone) complex I, assembly factor 1 [Source:ZFIN;Acc:ZDB-GENE-050306-9]	320	325	383	284	351	342	300	249	256	255	298	373	290	359	363	311	428	332	244	296	296	394	372	364	357	346	312	337	259	312	263	351	218	369	348	304	385	276	355
ENSDARG00000063912	3.42524e-05	0.000726951	0.192082	MT	9735	10520	1	protein_coding	mt-co3	cytochrome c oxidase III, mitochondrial [Source:ZFIN;Acc:ZDB-GENE-011205-16]	62224	62622	79158	49832	63390	62209	64080	59585	55593	55144	71584	93663	91308	75605	89689	85004	76194	61540	56510	57283	43832	71237	65076	67017	69127	64619	62570	71680	49885	55525	58826	63437	34951	78850	63818	62111	85163	51228	75183
ENSDARG00000061841	3.43966e-05	0.000729341	-0.350011	18	34623291	34666062	1	protein_coding	tiparp	TCDD-inducible poly(ADP-ribose) polymerase [Source:ZFIN;Acc:ZDB-GENE-031002-47]	543	483	607	442	526	597	550	602	539	611	209	597	410	614	561	771	583	718	588	511	309	596	538	633	774	604	853	695	553	479	566	262	293	511	936	850	993	944	836
ENSDARG00000042644	3.46412e-05	0.000733853	0.180244	20	31035055	31044668	1	protein_coding	sod2	superoxide dismutase 2, mitochondrial [Source:ZFIN;Acc:ZDB-GENE-030131-7742]	478	447	531	373	434	482	468	464	421	390	668	865	809	848	899	826	863	733	559	616	406	682	563	549	623	556	567	551	493	492	687	950	499	917	760	735	923	658	977
ENSDARG00000079391	3.47109e-05	0.000734655	0.324779	4	1972324	1975523	-1	protein_coding	mrpl42	mitochondrial ribosomal protein L42 [Source:ZFIN;Acc:ZDB-GENE-101014-1]	149	116	178	117	139	153	132	110	149	96	187	192	147	203	236	149	156	122	97	114	164	204	246	147	224	156	140	169	142	222	157	204	114	226	131	168	202	120	211
ENSDARG00000090557	3.4972e-05	0.000739505	0.540119	1	58290828	58294505	1	protein_coding	MFAP4 (1 of many)	si:ch1073-110a20.7 [Source:ZFIN;Acc:ZDB-GENE-121214-133]	61	43	65	52	65	58	70	64	65	26	21	61	45	15	6	15	23	3	9	10	22	43	70	21	31	19	12	8	7	10	4	4	3	8	2	2	2	5	17
ENSDARG00000053973	3.50046e-05	0.000739515	0.296056	22	37934447	37944777	1	protein_coding	fetub	fetuin B [Source:ZFIN;Acc:ZDB-GENE-050208-4]	28665	31532	30270	15887	23833	27367	16212	19117	27918	21058	16763	19783	24326	16794	20560	19937	16960	19017	16145	12668	12826	26108	23746	21827	22913	21281	21800	25098	15865	26237	14860	10770	7709	18411	10076	11108	12276	11232	11346
ENSDARG00000054540	3.50817e-05	0.000740468	0.325784	5	26247037	26251887	1	protein_coding	imp4	IMP4, U3 small nucleolar ribonucleoprotein, homolog (yeast) [Source:ZFIN;Acc:ZDB-GENE-040718-474]	102	97	124	102	79	85	86	59	69	73	314	272	222	354	352	259	306	295	232	243	70	104	116	105	80	71	90	72	66	91	183	292	184	226	257	231	216	143	246
ENSDARG00000058538	3.52959e-05	0.000744309	0.164812	15	19902726	19943255	1	protein_coding	alcamb	activated leukocyte cell adhesion molecule b [Source:ZFIN;Acc:ZDB-GENE-030131-1768]	520	526	684	555	610	513	583	537	503	597	730	770	801	719	681	871	679	720	613	683	421	637	552	675	685	615	663	547	523	586	731	768	521	1094	739	814	814	690	948
ENSDARG00000070046	3.54011e-05	0.000745845	-0.3406	16	38990726	38993653	1	protein_coding	eny2	enhancer of yellow 2 homolog (Drosophila) [Source:ZFIN;Acc:ZDB-GENE-040718-124]	34	33	16	32	46	39	57	43	43	42	145	139	125	245	265	176	210	176	140	158	13	34	30	48	51	38	45	31	41	51	134	185	119	160	215	216	260	158	250
ENSDARG00000032619	3.55418e-05	0.000747713	-0.254427	3	18035876	18039543	-1	protein_coding	tob1a	transducer of ERBB2, 1a [Source:ZFIN;Acc:ZDB-GENE-031030-4]	1579	1382	1900	1462	2424	2231	2106	2123	1888	1979	762	1395	1503	1508	1653	1724	1437	1473	1000	959	1244	1953	1470	2132	2468	1940	2494	2110	1693	1611	875	1029	809	1617	1672	1562	2080	1713	2012
ENSDARG00000076724	3.55545e-05	0.000747713	-0.292208	10	3185947	3260848	-1	protein_coding	pi4kaa	phosphatidylinositol 4-kinase, catalytic, alpha a [Source:ZFIN;Acc:ZDB-GENE-100204-2]	266	221	291	166	305	284	275	333	276	366	190	280	189	318	270	360	283	328	301	264	164	200	183	341	366	249	292	271	147	231	172	126	124	294	214	301	212	325	250
ENSDARG00000015540	3.57258e-05	0.000750632	-0.213199	1	50405176	50418606	-1	protein_coding	psen2	presenilin 2 [Source:ZFIN;Acc:ZDB-GENE-000330-9]	287	318	316	219	367	369	344	336	325	345	135	195	167	187	195	209	187	178	183	136	165	257	225	391	448	382	355	373	277	319	157	163	96	176	157	222	217	204	213
ENSDARG00000035136	3.58428e-05	0.000752405	0.270284	5	61335866	61342425	1	protein_coding	sepw1	selenoprotein W, 1 [Source:ZFIN;Acc:ZDB-GENE-030410-5]	1820	1609	2202	1578	2036	1903	2124	1750	1899	1770	1644	1880	1913	1342	1572	1289	1459	1154	1074	1082	1226	2056	1968	1921	1931	1886	2235	1947	1923	1662	927	1451	680	1494	1027	1013	1289	842	1147
ENSDARG00000000690	3.59271e-05	0.000752564	0.326604	8	25060331	25071319	1	protein_coding	sypl2b	synaptophysin-like 2b [Source:ZFIN;Acc:ZDB-GENE-050417-309]	45	74	102	81	76	53	66	85	55	76	158	161	113	119	150	133	142	114	93	120	49	73	87	47	60	45	41	59	38	30	119	139	86	167	116	144	170	125	165
ENSDARG00000088899	3.59292e-05	0.000752564	-0.239006	6	58287779	58403212	1	protein_coding	ralgapb	Ral GTPase activating protein, beta subunit (non-catalytic) [Source:ZFIN;Acc:ZDB-GENE-130530-945]	525	532	606	417	568	591	512	542	565	610	256	325	217	368	309	392	364	373	327	334	301	526	382	614	676	569	620	588	360	576	310	162	165	408	360	449	441	448	480
ENSDARG00000069807	3.59481e-05	0.000752564	-0.220505	16	34038289	34052305	1	protein_coding	zdhhc18a	zinc finger, DHHC-type containing 18a [Source:ZFIN;Acc:ZDB-GENE-060929-424]	213	197	226	157	296	225	299	271	255	263	134	197	147	205	220	221	183	169	142	191	162	219	202	267	326	266	285	263	235	287	162	141	124	216	166	222	287	193	214
ENSDARG00000061478	3.60668e-05	0.000754079	-0.173348	3	23387589	23444567	-1	protein_coding	igf2bp1	insulin-like growth factor 2 mRNA binding protein 1 [Source:ZFIN;Acc:ZDB-GENE-060929-1258]	2095	2061	2471	1711	2442	2255	2217	2439	2431	2729	2257	2224	2047	2833	2870	2750	3128	2549	2576	2682	1865	2161	1741	2557	3041	2456	2691	2317	1934	2233	1529	1559	1298	2020	2241	2731	2626	1972	2597
ENSDARG00000092816	3.60858e-05	0.000754079	0.248372	3	15477468	15485513	-1	protein_coding	si:dkey-93n13.2	si:dkey-93n13.2 [Source:ZFIN;Acc:ZDB-GENE-091204-177]	143	125	160	129	135	130	136	146	112	130	90	99	102	88	69	86	68	61	65	52	110	147	150	137	146	165	148	144	121	147	68	67	39	110	66	79	76	53	92
ENSDARG00000099817	3.63161e-05	0.000758205	0.327594	6	54108896	54118355	-1	protein_coding	tusc2a	tumor suppressor candidate 2a [Source:ZFIN;Acc:ZDB-GENE-061013-612]	115	94	129	100	98	119	132	98	100	78	29	57	40	36	29	41	35	30	23	21	96	127	121	112	93	109	98	77	106	92	46	37	33	80	50	43	60	28	48
ENSDARG00000095921	3.63748e-05	0.00075832	0.226675	2	57055559	57069993	-1	processed_transcript	si:ch1073-325m22.2	si:ch1073-325m22.2 [Source:ZFIN;Acc:ZDB-GENE-030131-6614]	1347	1220	1553	1126	1246	1105	1277	1178	1204	1103	1104	1239	1251	1203	1365	1207	1279	1032	862	870	914	1315	1358	1192	1170	1230	1243	1016	1288	1160	1080	1404	678	1313	1131	1098	1404	781	1480
ENSDARG00000013307	3.63873e-05	0.00075832	0.204986	3	16080111	16082642	1	protein_coding	rpl19	ribosomal protein L19 [Source:ZFIN;Acc:ZDB-GENE-040426-2290]	12652	13322	15020	9340	13113	13986	12666	11354	12465	11072	11956	17777	14194	14749	16129	14602	15418	13678	11204	10427	8638	15531	13621	14746	14751	13158	13534	13494	12546	12859	10152	14738	8149	16173	10444	11172	13582	10083	12725
ENSDARG00000032831	3.67432e-05	0.000765046	-0.283473	17	21899295	21939720	1	protein_coding	htra1a	HtrA serine peptidase 1a [Source:ZFIN;Acc:ZDB-GENE-040704-64]	101	114	95	62	119	88	116	107	116	114	87	96	104	121	161	152	110	161	144	92	68	115	95	159	149	120	136	112	93	94	122	148	73	133	213	191	235	209	196
ENSDARG00000060926	3.6972e-05	0.000769118	-0.426791	19	35792779	35813699	-1	protein_coding	rnf19b	ring finger protein 19B [Source:ZFIN;Acc:ZDB-GENE-060503-281]	80	94	96	53	88	105	78	132	96	125	52	162	68	162	116	188	108	167	126	161	55	88	63	115	135	87	125	127	53	96	109	53	32	72	115	148	136	242	132
ENSDARG00000087993	3.7587e-05	0.000781207	0.389677	21	27152792	27154509	1	protein_coding	bada	BCL2-associated agonist of cell death a [Source:ZFIN;Acc:ZDB-GENE-030131-2378]	294	310	439	401	361	378	396	358	294	309	96	190	224	92	77	132	82	61	66	62	353	475	485	360	464	385	370	389	312	385	137	127	54	284	116	136	171	127	213
ENSDARG00000104048	3.76641e-05	0.000782105	0.470546	4	51948450	51958207	-1	protein_coding	CR388042.2		32	23	51	32	31	31	12	15	26	13	19	38	31	16	29	25	39	26	20	27	25	39	42	25	20	29	30	10	20	16	16	20	11	39	11	34	16	18	15
ENSDARG00000104561	3.77176e-05	0.000782514	0.505381	4	67756436	67761721	-1	protein_coding	znf1081	zinc finger protein 1081 [Source:ZFIN;Acc:ZDB-GENE-110913-119]	5	5	9	8	7	5	7	3	5	6	8	12	13	8	13	5	6	7	3	5	23	21	16	10	14	13	9	7	7	13	10	22	13	17	19	17	11	6	15
ENSDARG00000015611	3.79095e-05	0.000785247	-0.252872	20	23123885	23127123	-1	protein_coding	rasl11b	RAS-like, family 11, member B [Source:ZFIN;Acc:ZDB-GENE-040426-793]	199	139	189	131	192	160	169	184	167	181	173	142	141	219	228	212	215	223	174	181	124	197	193	256	220	247	242	194	201	220	116	136	121	175	219	222	298	289	250
ENSDARG00000038577	3.79174e-05	0.000785247	0.19499	6	52235442	52241530	1	protein_coding	cox6c	cytochrome c oxidase subunit VIc [Source:ZFIN;Acc:ZDB-GENE-040724-95]	1328	1380	1645	1162	1359	1361	1306	1315	1172	1201	1521	1988	1854	1930	2188	1880	1902	1671	1243	1371	945	1665	1496	1587	1572	1348	1278	1257	1252	1149	1532	2094	1204	2034	1847	1763	2240	1464	2058
ENSDARG00000021805	3.84084e-05	0.000794703	-0.248171	22	21769059	21820707	-1	protein_coding	aes	amino-terminal enhancer of split [Source:ZFIN;Acc:ZDB-GENE-040426-1409]	142	122	171	119	171	161	157	156	153	176	76	95	83	120	85	112	127	113	96	119	105	128	117	188	175	179	188	158	80	142	87	69	52	139	140	151	161	138	162
ENSDARG00000031886	3.87184e-05	0.000799965	-0.2835	24	37937737	38013596	1	protein_coding	ift140	intraflagellar transport 140 homolog (Chlamydomonas) [Source:ZFIN;Acc:ZDB-GENE-040724-165]	98	124	111	82	104	128	109	123	125	120	55	81	59	109	87	87	128	122	105	87	80	117	116	157	149	138	157	148	90	140	79	69	40	85	104	135	141	115	106
ENSDARG00000033599	3.87546e-05	0.000799965	0.308647	19	27133851	27146027	1	protein_coding	zgc:100906	zgc:100906 [Source:ZFIN;Acc:ZDB-GENE-040801-20]	127	121	124	115	90	72	104	115	94	84	73	107	73	91	85	95	85	64	37	71	84	112	88	110	81	113	77	106	94	103	68	63	49	99	60	52	74	60	88
ENSDARG00000020405	3.87666e-05	0.000799965	-0.158259	18	44680536	44703361	1	protein_coding	napab	N-ethylmaleimide-sensitive factor attachment protein, alpha b [Source:ZFIN;Acc:ZDB-GENE-030131-5290]	381	356	452	332	511	454	432	425	428	390	379	456	392	516	586	512	597	458	406	408	247	401	362	425	494	460	417	383	332	456	310	422	210	449	489	508	576	425	559
ENSDARG00000036684	3.88557e-05	0.000801087	0.281682	8	47815292	47822963	1	protein_coding	ndufa7	NADH dehydrogenase (ubiquinone) 1 alpha subcomplex, 7 [Source:ZFIN;Acc:ZDB-GENE-040801-169]	279	241	376	239	277	297	300	263	255	217	272	330	364	316	407	331	302	266	196	195	208	364	366	250	337	275	254	264	230	249	261	362	200	341	296	265	364	179	370
ENSDARG00000014059	3.90488e-05	0.00080435	-0.30449	10	44147674	44149320	1	protein_coding	cldn5b	claudin 5b [Source:ZFIN;Acc:ZDB-GENE-041010-140]	119	120	133	126	158	167	176	198	224	113	89	129	153	204	197	164	177	151	144	184	95	120	158	189	170	167	157	124	136	121	150	155	82	230	273	220	333	262	269
ENSDARG00000102545	3.92353e-05	0.000807472	0.534818	4	36423137	36428737	-1	protein_coding	BX537137.2		6	3	7	6	2	1	7	0	2	2	4	10	7	4	4	2	6	4	3	6	5	7	13	3	10	10	4	2	5	3	6	30	2	17	3	6	2	10	8
ENSDARG00000009472	3.94413e-05	0.000810988	-0.302124	1	43881066	43890186	1	protein_coding	med19b	mediator complex subunit 19b [Source:ZFIN;Acc:ZDB-GENE-040727-4]	95	84	116	87	138	121	145	101	141	100	46	69	87	91	122	90	113	122	77	70	54	110	107	127	130	114	109	113	127	108	66	104	48	98	111	129	162	127	144
ENSDARG00000068021	3.96691e-05	0.000814946	0.439927	2	44928236	45069855	1	protein_coding	ece2a	endothelin converting enzyme 2a [Source:ZFIN;Acc:ZDB-GENE-070912-214]	16	21	18	24	15	9	13	8	15	13	30	42	15	26	30	27	36	24	14	24	12	20	32	23	16	14	14	16	8	13	27	32	18	41	23	23	41	18	24
ENSDARG00000079698	3.97111e-05	0.000815083	-0.358408	4	11480856	11484341	1	protein_coding	asb13a.1	ankyrin repeat and SOCS box containing 13a, tandem duplicate 1 [Source:ZFIN;Acc:ZDB-GENE-040718-261]	52	51	70	49	77	67	91	76	80	71	6	10	8	12	9	17	7	12	8	6	51	71	57	99	86	82	83	100	70	86	3	10	3	19	21	21	21	16	20
ENSDARG00000092170	3.9992e-05	0.000819638	0.310779	16	24057094	24058689	1	protein_coding	apoc1	apolipoprotein C-I [Source:ZFIN;Acc:ZDB-GENE-030131-1074]	2241	3052	2213	1742	1694	1852	1883	1549	2252	1354	8622	8337	12259	8992	9819	8259	7725	6534	4756	6407	1493	1790	2200	2011	1789	1648	1937	1666	1305	1641	7733	12863	6215	12472	12989	11388	14001	8997	10917
ENSDARG00000055185	4.0004e-05	0.000819638	0.246887	7	21574699	21581867	1	protein_coding	tm4sf5	transmembrane 4 L six family member 5 [Source:ZFIN;Acc:ZDB-GENE-040718-65]	265	234	296	241	269	190	192	222	231	256	232	304	307	263	276	318	282	260	181	201	244	284	247	229	190	226	304	239	202	269	322	431	181	451	353	431	368	322	383
ENSDARG00000087324	4.02178e-05	0.000823288	0.328978	9	22335673	22528713	-1	protein_coding	crygm2d1	crystallin, gamma M2d1 [Source:ZFIN;Acc:ZDB-GENE-050522-395]	4786	5077	5215	2834	6220	5047	6370	4407	5418	4174	2689	6335	4636	3322	3606	3394	3504	2751	2325	2293	4476	8578	7677	6355	6983	6351	6206	6697	5566	6489	2548	3988	1862	4135	2444	2301	2812	2022	3033
ENSDARG00000099280	4.05912e-05	0.000830197	0.186723	4	5859348	5901925	1	protein_coding	utp20	UTP20 small subunit (SSU) processome component [Source:ZFIN;Acc:ZDB-GENE-080225-38]	349	289	417	329	338	340	294	298	334	303	838	797	594	863	830	813	821	759	758	753	236	381	291	328	320	260	274	263	193	315	618	668	454	803	621	684	760	601	793
ENSDARG00000102090	4.08199e-05	0.000833979	0.338036	4	71273520	71279036	-1	protein_coding	CABZ01021453.1		35	44	33	27	33	32	26	22	33	26	47	29	41	30	34	26	45	35	29	35	72	90	60	58	64	69	69	46	50	59	57	96	51	124	92	76	79	61	105
ENSDARG00000026322	4.08484e-05	0.000833979	-0.367861	10	36848876	36864590	-1	protein_coding	dhrs13a.1	dehydrogenase/reductase (SDR family) member 13a, tandem duplicate 1 [Source:ZFIN;Acc:ZDB-GENE-041114-58]	329	224	269	165	412	292	372	272	318	495	165	243	308	388	390	424	339	462	355	299	151	274	250	437	556	344	412	285	365	173	172	267	193	320	290	353	354	374	285
ENSDARG00000100778	4.09817e-05	0.000835962	0.53428	4	60196658	60203465	1	protein_coding	CR450780.3		8	3	3	3	1	4	6	1	0	1	10	4	9	3	3	0	4	1	6	6	9	5	5	3	4	7	7	1	5	4	4	16	9	16	5	5	6	5	10
ENSDARG00000104758	4.11753e-05	0.000838584	0.286586	11	42433571	42452343	1	protein_coding	zgc:194981	zgc:194981 [Source:ZFIN;Acc:ZDB-GENE-081022-170]	119	118	139	112	90	92	81	127	117	85	93	92	101	113	86	83	122	59	88	52	101	163	173	156	137	136	151	145	118	160	119	182	91	187	144	150	136	123	157
ENSDARG00000051955	4.12258e-05	0.000838584	-0.228456	7	60091720	60112145	1	protein_coding	brms1	breast cancer metastasis suppressor 1 [Source:ZFIN;Acc:ZDB-GENE-030616-596]	148	122	145	105	176	162	165	171	142	130	150	168	104	250	218	199	218	251	164	177	125	130	107	189	188	163	152	130	127	164	176	228	131	241	281	264	295	246	288
ENSDARG00000103498	4.12524e-05	0.000838584	0.258227	5	37237092	37239157	1	protein_coding	epd	ependymin [Source:ZFIN;Acc:ZDB-GENE-980526-111]	2546	2027	2486	1965	2138	2053	2140	1728	2137	1790	3353	3442	4302	3274	3043	3361	2908	2678	2088	2026	1674	1728	1972	2120	2073	1644	1323	1576	1400	2294	2745	2329	1640	3795	3057	2914	3869	2717	3221
ENSDARG00000040607	4.12555e-05	0.000838584	-0.169948	6	56092622	56155108	1	protein_coding	rtfdc1	replication termination factor 2 domain containing 1 [Source:ZFIN;Acc:ZDB-GENE-030131-4825]	393	350	482	371	518	474	518	494	446	393	171	203	190	230	226	255	234	215	178	220	367	460	392	502	573	554	508	462	434	536	180	221	109	251	255	287	331	259	344
ENSDARG00000091595	4.13493e-05	0.00083975	0.319746	20	51834473	51843328	-1	protein_coding	CABZ01079490.1		69	60	79	67	67	53	68	56	68	52	82	71	53	69	46	39	74	54	45	40	45	74	52	61	59	52	55	55	58	69	54	81	36	98	58	62	73	43	80
ENSDARG00000061004	4.14138e-05	0.000840321	0.290232	12	31953392	31958717	-1	protein_coding	cox11	cytochrome c oxidase assembly homolog 11 (yeast) [Source:ZFIN;Acc:ZDB-GENE-050506-82]	77	78	76	79	65	78	69	60	61	38	175	132	132	123	161	115	147	134	114	110	59	83	87	69	59	68	67	64	45	67	107	129	80	155	129	146	173	97	138
ENSDARG00000042045	4.16429e-05	0.000844229	-0.208087	22	20144381	20153439	1	protein_coding	hmg20b	high mobility group 20B [Source:ZFIN;Acc:ZDB-GENE-030131-4258]	185	146	170	130	206	199	206	201	216	173	239	222	230	359	315	333	346	292	267	281	132	188	146	184	211	208	201	187	161	200	226	347	169	305	386	318	379	311	458
ENSDARG00000062971	4.18018e-05	0.000846706	0.227527	7	13100360	13109870	-1	protein_coding	sdhaf2	succinate dehydrogenase complex assembly factor 2 [Source:ZFIN;Acc:ZDB-GENE-030131-7564]	328	204	336	206	308	236	215	185	234	212	410	511	336	384	395	461	348	429	297	287	147	226	190	193	216	184	201	167	127	173	181	254	148	240	225	239	273	195	301
ENSDARG00000021177	4.26066e-05	0.000862252	-0.306611	22	852460	864827	-1	protein_coding	cept1b	choline/ethanolamine phosphotransferase 1b [Source:ZFIN;Acc:ZDB-GENE-071004-33]	56	48	54	40	55	53	58	62	49	53	153	146	86	226	213	157	198	222	183	215	28	45	35	61	63	56	45	46	41	43	104	125	90	122	175	179	221	170	199
ENSDARG00000002710	4.27425e-05	0.000864244	0.191901	22	36704303	36721742	-1	protein_coding	ncl	nucleolin [Source:ZFIN;Acc:ZDB-GENE-030131-6986]	5736	5257	7068	4772	6105	6219	5231	5181	5287	4534	11501	11122	8823	12501	13316	11624	11911	10963	9761	9342	4403	6524	5942	5948	6679	5257	5518	5102	4404	6670	9577	10719	7447	13281	9772	10100	11547	8193	10833
ENSDARG00000003818	4.2825e-05	0.000865156	-0.189915	6	2073250	2089462	-1	protein_coding	prkag1	protein kinase, AMP-activated, gamma 1 non-catalytic subunit [Source:ZFIN;Acc:ZDB-GENE-040426-2188]	307	210	317	197	315	302	301	320	304	311	443	469	331	535	610	529	582	568	491	546	222	303	251	340	359	316	281	283	240	366	325	392	261	458	484	537	592	431	613
ENSDARG00000023999	4.29128e-05	0.000866172	-0.181105	17	28607396	28652951	1	protein_coding	heatr5a	HEAT repeat containing 5a [Source:ZFIN;Acc:ZDB-GENE-030616-152]	320	348	329	263	319	369	322	385	315	338	207	272	177	258	268	329	282	284	258	246	212	333	260	386	429	357	388	315	284	364	243	207	134	304	298	353	374	338	344
ENSDARG00000087753	4.31302e-05	0.000869799	-0.448115	21	25532208	25536849	-1	protein_coding	npas4b	neuronal PAS domain protein 4b [Source:ZFIN;Acc:ZDB-GENE-091117-33]	21	19	17	11	30	34	34	32	28	15	15	13	30	38	39	24	32	28	32	20	20	30	39	67	60	33	49	51	41	76	15	16	13	14	37	17	27	16	23
ENSDARG00000071652	4.32441e-05	0.000871335	0.292808	15	15285101	15294242	-1	protein_coding	RRP8	si:ch211-149e23.3 [Source:ZFIN;Acc:ZDB-GENE-030131-8898]	143	117	140	106	104	108	110	99	123	70	247	220	187	298	283	219	257	223	173	186	75	115	93	82	97	61	78	70	56	86	124	187	127	182	164	158	161	105	187
ENSDARG00000105079	4.35947e-05	0.000877633	0.447124	4	7537301	7541187	1	lincRNA	si:ch211-157e21.2	si:ch211-157e21.2 [Source:ZFIN;Acc:ZDB-GENE-070705-63]	33	38	67	60	49	77	56	30	56	49	41	52	29	22	13	17	26	20	15	12	79	106	92	87	90	87	75	91	70	98	14	16	10	21	11	7	12	8	12
ENSDARG00000056258	4.36798e-05	0.000878581	-0.190128	3	21905565	21924945	1	protein_coding	cdc27	cell division cycle 27 [Source:ZFIN;Acc:ZDB-GENE-990706-2]	303	337	345	255	457	412	402	333	407	434	484	509	369	645	605	546	608	588	511	513	269	325	245	358	430	362	411	372	256	333	371	448	283	516	582	539	617	468	673
ENSDARG00000021864	4.46411e-05	0.000897134	0.233005	19	1902223	1905513	-1	protein_coding	rplp1	ribosomal protein, large, P1 [Source:ZFIN;Acc:ZDB-GENE-030131-8663]	14131	15970	19185	11408	16317	16120	13509	13670	12678	12550	16379	20313	17621	17774	19165	19516	17841	18133	12219	13065	9309	18657	20494	18877	18288	17191	17547	15435	16712	14719	15390	21699	11103	22206	15673	15895	18589	15736	17123
ENSDARG00000056618	4.52519e-05	0.000908618	0.298698	11	29571215	29586524	-1	protein_coding	xk	X-linked Kx blood group (McLeod syndrome) [Source:ZFIN;Acc:ZDB-GENE-080908-1]	99	76	98	94	80	73	84	93	74	85	48	56	46	32	22	40	40	46	28	42	77	104	96	105	102	99	82	98	82	85	32	34	23	58	29	24	48	31	50
ENSDARG00000096189	4.60077e-05	0.000922991	0.518927	4	42521012	42529112	-1	protein_coding	si:dkey-54j5.2	si:dkey-54j5.2 [Source:ZFIN;Acc:ZDB-GENE-110913-53]	5	7	12	9	3	2	4	2	3	0	10	9	4	6	2	3	3	3	6	7	0	7	8	3	2	1	0	4	1	2	1	2	3	8	2	1	1	1	9
ENSDARG00000101074	4.64794e-05	0.000931645	0.141678	12	25754134	25790584	1	protein_coding	glud1b	glutamate dehydrogenase 1b [Source:ZFIN;Acc:ZDB-GENE-030828-1]	14087	12500	17053	11006	13978	12844	11715	10948	11591	11756	8056	10240	9081	10277	10672	9879	9771	8305	7230	7811	11050	15508	13387	14499	16146	13836	14174	13562	10689	14108	8033	9371	4953	9434	9444	10568	9684	8657	10032
ENSDARG00000061383	4.65671e-05	0.000932593	0.263284	15	26608143	26619776	-1	protein_coding	serpinf2b	serpin peptidase inhibitor, clade F (alpha-2 antiplasmin, pigment epithelium derived factor), member 2b [Source:ZFIN;Acc:ZDB-GENE-061215-114]	443	433	502	427	517	500	503	491	417	420	552	480	699	492	499	516	474	456	290	313	403	459	400	373	383	386	419	363	351	305	462	513	350	734	667	497	540	540	598
ENSDARG00000102379	4.68483e-05	0.000937413	0.272685	14	30579944	30605000	-1	protein_coding	si:zfos-80g12.1	si:zfos-80g12.1 [Source:ZFIN;Acc:ZDB-GENE-160114-34]	571	583	894	558	662	709	643	665	542	610	242	411	244	251	218	265	236	179	136	154	679	851	1063	996	957	841	973	804	619	943	244	260	157	480	245	245	353	245	372
ENSDARG00000014875	4.73514e-05	0.00094666	-0.10648	6	9735162	9775735	1	protein_coding	abi2b	abl-interactor 2b [Source:ZFIN;Acc:ZDB-GENE-060519-5]	839	754	909	679	968	941	967	935	861	879	419	599	508	577	556	593	590	532	481	476	557	814	693	957	993	911	929	871	728	859	398	394	258	573	520	546	618	508	591
ENSDARG00000090654	4.7731e-05	0.000953422	-0.167856	5	8936560	9036019	-1	protein_coding	gak	cyclin G associated kinase [Source:ZFIN;Acc:ZDB-GENE-041210-358]	724	576	714	512	806	722	745	730	670	800	819	901	710	951	960	916	936	1045	949	900	384	579	472	762	743	584	650	549	469	645	612	579	352	615	726	925	858	701	861
ENSDARG00000096205	4.78372e-05	0.000954717	0.392301	4	38475612	38485343	1	protein_coding	znf997	zinc finger protein 997 [Source:ZFIN;Acc:ZDB-GENE-110914-80]	65	70	84	65	57	31	59	47	35	58	66	43	49	37	40	40	45	42	42	23	102	111	81	133	129	93	100	84	75	58	76	80	87	183	108	103	140	70	65
ENSDARG00000098158	4.79507e-05	0.000956157	-0.290748	14	51607628	51638769	1	protein_coding	cpxm1b	carboxypeptidase X (M14 family), member 1b [Source:ZFIN;Acc:ZDB-GENE-141212-305]	155	133	146	95	172	150	101	165	124	152	66	84	78	123	98	134	114	128	121	82	133	162	122	294	306	269	271	193	136	215	157	157	110	278	241	219	251	301	276
ENSDARG00000098378	4.81569e-05	0.000958779	0.222054	7	73733986	73751807	1	lincRNA	si:ch211-7c8.2	si:ch211-7c8.2 [Source:ZFIN;Acc:ZDB-GENE-141222-98]	201	168	252	181	176	162	205	198	203	171	307	407	473	411	466	389	401	365	303	326	139	227	210	188	183	196	183	168	164	149	330	441	249	393	370	375	397	337	446
ENSDARG00000056583	4.81931e-05	0.000958779	0.224	19	28696978	28699654	-1	protein_coding	ndufs6	NADH dehydrogenase (ubiquinone) Fe-S protein 6 [Source:ZFIN;Acc:ZDB-GENE-040912-86]	402	295	452	304	308	313	416	294	322	312	428	603	532	540	600	459	495	406	343	356	284	417	386	376	399	366	353	331	323	357	422	599	331	554	544	513	617	387	602
ENSDARG00000070981	4.82068e-05	0.000958779	-0.192095	19	9113148	9166432	1	protein_coding	ash1l	ash1 (absent, small, or homeotic)-like (Drosophila) [Source:ZFIN;Acc:ZDB-GENE-030131-6101]	1497	1424	1427	1036	1524	1577	1350	1601	1605	1764	722	871	660	1069	853	978	898	988	940	831	1168	1473	1168	1817	2015	1669	1984	1763	1120	1567	708	523	374	901	763	926	925	1001	1103
ENSDARG00000095059	4.82686e-05	0.000958945	-0.529956	2	31627816	31631173	-1	protein_coding	si:ch211-106h4.5	si:ch211-106h4.5 [Source:ZFIN;Acc:ZDB-GENE-070705-15]	7	7	9	9	19	9	31	14	35	9	6	6	10	24	23	16	21	12	15	17	2	4	10	7	22	29	17	12	2	20	8	5	3	7	1	4	16	10	15
ENSDARG00000102934	4.82982e-05	0.000958945	-0.304208	14	51692925	51702480	1	protein_coding	noa1	nitric oxide associated 1 [Source:ZFIN;Acc:ZDB-GENE-080220-18]	120	107	124	76	138	139	167	130	142	126	191	190	125	282	285	210	286	293	228	203	25	80	63	87	87	86	80	97	70	99	89	150	101	145	188	196	164	157	178
ENSDARG00000023181	4.88383e-05	0.000968836	0.298642	2	38012852	38017946	-1	protein_coding	pcp4l1	Purkinje cell protein 4 like 1 [Source:ZFIN;Acc:ZDB-GENE-040724-35]	177	138	188	137	171	137	194	152	157	130	78	119	90	75	111	63	60	58	57	63	151	200	202	182	182	152	150	164	116	146	51	63	46	102	92	50	72	51	75
ENSDARG00000007294	4.93613e-05	0.00097837	0.118134	12	18984697	18997302	-1	protein_coding	aco2	aconitase 2, mitochondrial [Source:ZFIN;Acc:ZDB-GENE-030131-1390]	3182	2758	3318	2444	2655	2533	2462	2775	2569	2739	5573	5569	5021	6230	6289	6122	6119	5617	4645	5100	2089	3145	2412	2883	3249	2818	2567	2496	2146	2633	5086	5159	3627	6700	6050	5982	7197	5515	6735
ENSDARG00000008757	4.98988e-05	0.000988177	-0.187669	17	21082465	21103739	1	protein_coding	entpd6	ectonucleoside triphosphate diphosphohydrolase 6 (putative) [Source:ZFIN;Acc:ZDB-GENE-050417-412]	183	156	180	129	212	187	186	199	205	210	287	326	260	409	390	380	438	394	311	364	147	194	157	222	233	205	194	191	181	165	271	280	205	278	351	405	420	344	394
ENSDARG00000058445	5.00975e-05	0.00099126	0.248748	1	8550817	8565832	-1	protein_coding	zgc:136472	zgc:136472 [Source:ZFIN;Acc:ZDB-GENE-060421-2552]	285	270	306	245	271	231	202	189	254	197	184	229	198	230	254	190	189	159	134	194	296	345	306	340	325	314	292	275	235	311	193	320	122	333	237	281	283	267	218
ENSDARG00000103962	5.05443e-05	0.000999244	-0.217652	21	1964471	2042174	-1	protein_coding	add1	adducin 1 (alpha) [Source:ZFIN;Acc:ZDB-GENE-030909-2]	577	549	614	439	656	582	510	630	512	708	366	408	345	500	431	501	451	480	474	461	393	524	357	675	747	626	689	595	338	538	341	293	198	491	509	558	489	532	546
ENSDARG00000055510	5.08125e-05	0.00100369	0.405662	3	26055282	26061089	-1	protein_coding	ypel3	yippee-like 3 [Source:ZFIN;Acc:ZDB-GENE-030516-4]	613	571	632	435	675	610	688	593	516	467	220	324	400	188	106	200	163	104	105	102	611	699	644	586	780	709	773	667	634	659	182	223	76	441	139	159	227	135	264
ENSDARG00000030633	5.12129e-05	0.00101073	-0.333791	9	28329439	28393622	1	protein_coding	plekhm3	pleckstrin homology domain containing, family M, member 3 [Source:ZFIN;Acc:ZDB-GENE-070912-382]	67	58	56	46	105	94	72	83	83	98	27	34	32	37	33	47	46	38	31	28	42	91	45	93	101	74	67	90	47	82	29	20	20	60	44	58	69	58	53
ENSDARG00000074639	5.2324e-05	0.00103178	-0.386818	24	56416	69612	-1	protein_coding	CABZ01090749.1		30	30	29	27	47	41	26	41	38	47	26	37	31	34	38	42	26	52	34	22	16	39	35	71	57	53	56	67	34	54	30	34	23	31	45	65	62	84	51
ENSDARG00000103031	5.27098e-05	0.0010385	0.511248	4	53577718	53662518	-1	protein_coding	znf1029	zinc finger protein 1029 [Source:ZFIN;Acc:ZDB-GENE-110914-6]	2	23	25	7	1	5	2	2	5	7	23	29	5	10	16	8	1	11	4	4	1	3	3	3	2	2	1	1	2	4	4	2	2	4	2	3	2	1	4
ENSDARG00000016233	5.30748e-05	0.0010448	0.226972	2	11699473	11720748	-1	protein_coding	sdr16c5a	short chain dehydrogenase/reductase family 16C, member 5a [Source:ZFIN;Acc:ZDB-GENE-040426-2049]	197	193	217	194	241	221	217	214	207	157	219	264	213	260	216	258	195	221	163	183	164	242	226	233	241	233	251	223	207	231	244	266	179	347	224	211	213	203	226
ENSDARG00000008503	5.37929e-05	0.00105803	-0.223664	19	25768066	25843032	-1	protein_coding	glcci1	glucocorticoid induced 1 [Source:ZFIN;Acc:ZDB-GENE-031010-41]	117	144	162	111	174	165	135	160	174	155	90	152	128	158	156	156	168	180	139	151	72	144	124	206	197	168	168	149	125	136	123	161	77	182	181	201	193	219	188
ENSDARG00000044090	5.4089e-05	0.0010622	-0.156954	17	24585972	24594660	1	protein_coding	zmpste24	zinc metallopeptidase, STE24 homolog [Source:ZFIN;Acc:ZDB-GENE-030131-6312]	158	134	177	135	174	198	207	198	200	179	567	563	473	669	697	691	712	614	560	591	105	185	133	198	182	185	175	181	141	166	468	562	366	643	685	713	757	652	730
ENSDARG00000034777	5.40967e-05	0.0010622	0.197038	3	5355260	5367200	-1	protein_coding	txn2	thioredoxin 2 [Source:ZFIN;Acc:ZDB-GENE-040426-1795]	358	358	425	252	393	369	295	367	336	331	500	620	561	577	627	574	587	515	444	393	185	386	307	267	297	333	298	330	233	256	433	554	323	633	519	483	519	457	503
ENSDARG00000005891	5.45966e-05	0.0010711	-0.19229	4	11804413	11811950	-1	protein_coding	cyb5r3	cytochrome b5 reductase 3 [Source:ZFIN;Acc:ZDB-GENE-030131-3281]	242	233	255	218	256	246	248	287	273	264	383	390	297	511	436	466	552	500	355	435	192	249	188	308	355	328	324	256	289	239	302	362	233	417	435	448	545	418	561
ENSDARG00000009484	5.46589e-05	0.00107142	0.133297	2	3220758	3235048	-1	protein_coding	arf1	ADP-ribosylation factor 1 [Source:ZFIN;Acc:ZDB-GENE-010724-5]	726	684	934	664	879	753	733	696	764	692	1905	1952	1773	2092	1950	1958	1952	1872	1505	1685	562	779	664	760	794	697	735	557	509	684	1587	1798	1186	2236	1919	2242	2009	1713	2068
ENSDARG00000003675	5.49139e-05	0.0010755	0.256276	9	21572751	21588786	1	protein_coding	cryl1	crystallin, lambda 1 [Source:ZFIN;Acc:ZDB-GENE-060810-7]	120	113	142	81	98	102	65	106	95	88	189	207	154	224	215	198	203	187	165	171	101	127	123	113	112	109	87	93	110	85	188	303	163	248	207	247	236	235	256
ENSDARG00000076332	5.50442e-05	0.00107714	-0.290033	14	17295732	17316427	-1	protein_coding	si:ch211-159i8.4	si:ch211-159i8.4 [Source:ZFIN;Acc:ZDB-GENE-141215-7]	157	164	185	140	219	222	168	309	203	215	168	112	171	201	202	198	231	236	180	206	162	209	144	248	327	267	223	130	194	216	203	216	134	306	337	305	304	342	375
ENSDARG00000053685	5.53447e-05	0.0010821	-0.297559	7	29080349	29084934	-1	protein_coding	gtf2a2	general transcription factor IIA, 2 [Source:ZFIN;Acc:ZDB-GENE-050522-513]	71	51	104	58	108	98	109	94	94	79	107	114	91	187	195	122	177	184	129	165	43	93	57	106	80	83	96	70	60	79	82	136	70	113	147	156	164	135	146
ENSDARG00000041400	5.54176e-05	0.00108261	0.263226	16	5818134	5821760	-1	protein_coding	ndufa3	NADH dehydrogenase (ubiquinone) 1 alpha subcomplex, 3 [Source:ZFIN;Acc:ZDB-GENE-040801-18]	461	412	528	284	478	434	390	403	384	343	308	439	364	387	435	386	385	354	238	243	378	576	455	494	431	426	403	364	457	407	263	468	224	345	329	289	347	247	342
ENSDARG00000003132	5.61345e-05	0.00109493	0.189613	7	49628707	49635742	1	polymorphic_pseudogene	apip	APAF1 interacting protein [Source:ZFIN;Acc:ZDB-GENE-040912-128]	342	333	415	298	353	372	345	350	337	256	298	358	290	296	284	302	285	284	240	218	225	378	350	344	393	335	320	329	316	287	263	378	173	350	313	292	343	270	339
ENSDARG00000008551	5.61814e-05	0.00109493	-0.254	5	32287966	32290654	-1	protein_coding	pole3	polymerase (DNA directed), epsilon 3 (p17 subunit) [Source:ZFIN;Acc:ZDB-GENE-040426-1773]	83	53	95	73	92	106	110	83	110	90	306	308	283	498	449	405	461	425	308	357	50	82	78	125	116	113	104	118	74	109	245	381	254	366	449	432	508	323	478
ENSDARG00000098355	5.61905e-05	0.00109493	0.161979	3	44405174	44414425	-1	protein_coding	atp5h	ATP synthase, H+ transporting, mitochondrial Fo complex, subunit d [Source:ZFIN;Acc:ZDB-GENE-040426-1658]	2105	1928	2355	1533	1924	1768	1894	1941	1970	1831	2115	2617	2582	2634	3008	2669	2637	2335	1795	1917	1452	2566	2258	2263	2190	2158	2024	2003	1780	1974	2198	3039	1677	3089	2849	2707	3188	2430	3060
ENSDARG00000063079	5.67179e-05	0.00110428	-0.438721	19	10742595	10767788	1	protein_coding	ago3b	argonaute RISC catalytic component 3b [Source:ZFIN;Acc:ZDB-GENE-060503-452]	15	21	11	19	24	13	21	18	26	18	66	77	32	108	114	98	87	141	132	157	8	13	13	20	17	21	20	16	15	25	81	43	44	53	95	118	122	98	85
ENSDARG00000009212	5.70341e-05	0.0011095	0.192368	8	45746992	45752208	-1	protein_coding	ppiaa	peptidylprolyl isomerase Aa (cyclophilin A) [Source:ZFIN;Acc:ZDB-GENE-030131-8556]	11495	11507	14198	8951	12395	11200	10183	13597	11075	9536	14315	19728	14575	15671	17334	17896	19272	17454	14300	13375	9591	14744	14127	13260	12539	11812	12505	13395	11889	12154	14090	17711	8828	18059	13795	15019	16044	12450	15736
ENSDARG00000061451	5.74356e-05	0.00111637	-0.209516	1	22681755	22703076	1	protein_coding	n4bp2	NEDD4 binding protein 2 [Source:ZFIN;Acc:ZDB-GENE-061103-451]	226	218	295	235	372	330	333	324	279	288	168	213	139	220	196	219	242	220	177	173	253	284	227	329	384	397	341	298	254	343	179	175	88	274	214	223	286	228	346
ENSDARG00000070083	5.77196e-05	0.00112095	0.157898	11	13150239	13155400	1	protein_coding	atp5b	ATP synthase, H+ transporting, mitochondrial F1 complex, beta polypeptide [Source:ZFIN;Acc:ZDB-GENE-030131-124]	13881	14017	14236	9155	12166	11862	10358	12853	11786	12551	13572	16279	14816	15336	16378	16453	15736	16200	12733	13033	10153	16571	13603	14794	13687	13214	13910	13508	12614	13972	16185	17528	10088	17554	15757	17202	18273	17622	18094
ENSDARG00000097663	5.7942e-05	0.00112432	-0.412041	15	19351900	19355645	1	lincRNA	si:ch211-66o10.6	si:ch211-66o10.6 [Source:ZFIN;Acc:ZDB-GENE-131125-33]	34	22	36	16	47	30	45	41	44	40	41	62	37	87	63	94	76	61	45	61	15	29	27	51	52	42	60	25	35	27	15	54	29	49	67	77	57	26	85
ENSDARG00000015803	5.85986e-05	0.0011361	-0.375215	1	7850587	7855939	1	protein_coding	smcr8b	Smith-Magenis syndrome chromosome region, candidate 8b [Source:ZFIN;Acc:ZDB-GENE-061122-1]	25	39	45	40	61	72	56	82	52	82	31	36	36	76	68	63	66	55	49	65	46	88	59	72	83	63	63	50	57	53	51	35	14	45	62	66	62	76	66
ENSDARG00000096564	5.87632e-05	0.00113834	-0.517295	1	9988732	9998038	-1	transcribed_unprocessed_pseudogene	si:dkey-31e10.6p		2	2	7	3	40	9	38	38	43	45	3	2	2	24	1	8	16	11	16	10	4	15	23	47	57	43	43	54	29	52	5	41	14	40	24	32	41	22	5
ENSDARG00000036102	5.9813e-05	0.00115771	0.317544	23	24742494	24755703	-1	protein_coding	ctdsp2	CTD (carboxy-terminal domain, RNA polymerase II, polypeptide A) small phosphatase 2 [Source:ZFIN;Acc:ZDB-GENE-030131-184]	3191	2943	3905	2902	3750	3317	3584	3173	3118	3004	1152	1893	2089	1039	953	1645	963	808	738	734	2857	4117	3621	3849	4438	4219	4169	3512	3294	3821	1460	1732	789	2774	1248	1380	1921	1310	2064
ENSDARG00000097102	6.00379e-05	0.00116108	0.184832	15	5910559	5913663	-1	protein_coding	si:ch73-281n10.2	si:ch73-281n10.2 [Source:ZFIN;Acc:ZDB-GENE-131120-172]	2571	2348	2598	2533	2522	2081	2862	2735	2237	2382	3879	4593	4624	4367	4633	4753	4563	3553	3134	3949	2289	3309	2824	3006	3170	2984	2879	2379	2469	2333	4358	5761	3681	6493	5549	5217	6439	4512	6350
ENSDARG00000063419	6.01287e-05	0.00116187	0.21492	23	2970968	2989043	1	protein_coding	DHX35	zgc:158828 [Source:ZFIN;Acc:ZDB-GENE-070410-11]	133	111	126	97	110	118	95	105	95	83	170	223	176	209	198	188	183	151	155	157	78	113	94	105	128	112	103	90	75	114	160	205	146	236	218	194	215	203	182
ENSDARG00000062052	6.02825e-05	0.00116387	-0.200189	16	17641990	17670462	-1	protein_coding	casp2	caspase 2, apoptosis-related cysteine peptidase [Source:ZFIN;Acc:ZDB-GENE-030825-3]	137	116	136	101	177	165	142	161	179	137	118	127	129	184	155	208	169	155	146	136	113	145	118	168	188	163	145	138	126	161	123	121	96	190	178	178	196	158	193
ENSDARG00000098080	6.03596e-05	0.00116438	0.2461	16	33947976	33971847	1	protein_coding	gnl2	guanine nucleotide binding protein-like 2 (nucleolar) [Source:ZFIN;Acc:ZDB-GENE-040426-2317]	825	703	958	739	726	906	687	569	767	653	778	732	646	803	831	697	730	709	625	602	644	803	1016	773	813	650	793	674	520	1006	676	856	556	950	715	862	1073	687	720
ENSDARG00000007130	6.07229e-05	0.00117041	0.307334	11	41233822	41241747	-1	protein_coding	mrto4	MRT4 homolog, ribosome maturation factor [Source:ZFIN;Acc:ZDB-GENE-050417-142]	209	173	243	213	202	203	180	145	174	140	562	513	404	604	784	551	579	495	437	427	112	183	190	150	150	99	108	104	82	170	377	474	325	509	466	398	429	305	444
ENSDARG00000055743	6.0833e-05	0.00117086	-0.264702	3	25904679	25913888	1	protein_coding	ankrd54	ankyrin repeat domain 54 [Source:ZFIN;Acc:ZDB-GENE-040718-318]	59	74	80	47	73	84	86	71	69	66	83	85	94	138	110	107	141	121	96	103	39	67	49	101	85	78	80	77	61	69	86	82	59	101	150	134	143	125	134
ENSDARG00000095459	6.08474e-05	0.00117086	-0.207006	21	21302684	21310744	1	protein_coding	si:ch211-191j22.3	si:ch211-191j22.3 [Source:ZFIN;Acc:ZDB-GENE-030131-4242]	145	129	205	121	182	199	194	202	194	163	124	169	107	192	158	171	195	164	134	161	113	192	152	211	234	209	224	174	179	175	118	174	91	173	183	194	197	168	244
ENSDARG00000031533	6.0935e-05	0.00117156	0.318816	17	44327273	44340257	1	protein_coding	ap5m1	adaptor-related protein complex 5, mu 1 subunit [Source:ZFIN;Acc:ZDB-GENE-050522-231]	106	67	71	69	81	43	64	39	56	66	120	109	93	93	107	121	73	120	96	79	71	85	82	53	87	78	81	66	67	62	105	124	74	107	84	120	107	123	108
ENSDARG00000032933	6.10199e-05	0.00117222	-0.197389	5	58883970	58925888	1	protein_coding	dtx2	deltex 2, E3 ubiquitin ligase [Source:ZFIN;Acc:ZDB-GENE-081022-150]	225	194	230	173	229	210	226	233	249	238	160	193	144	211	179	194	227	227	193	188	158	187	214	298	310	224	246	237	188	284	124	152	119	199	212	233	256	240	265
ENSDARG00000045089	6.11259e-05	0.00117328	0.521573	13	20248410	20250503	-1	protein_coding	si:ch211-270n8.1	si:ch211-270n8.1 [Source:ZFIN;Acc:ZDB-GENE-081107-34]	170	187	83	53	57	97	55	159	99	75	187	31	54	23	18	48	13	17	21	14	5	13	3	11	1	1	5	4	1	3	97	188	66	123	151	81	71	35	186
ENSDARG00000059461	6.13381e-05	0.00117638	0.330877	5	67995789	68011974	-1	protein_coding	mepce	methylphosphate capping enzyme [Source:ZFIN;Acc:ZDB-GENE-030131-3936]	336	258	349	260	354	302	315	306	275	297	212	320	298	162	142	234	210	149	111	119	374	403	358	427	499	442	510	385	376	404	312	348	156	646	239	278	378	235	467
ENSDARG00000022177	6.14647e-05	0.00117783	-0.236482	22	22393204	22404071	1	protein_coding	ddx59	DEAD (Asp-Glu-Ala-Asp) box polypeptide 59 [Source:ZFIN;Acc:ZDB-GENE-050208-665]	131	114	113	84	129	144	145	121	139	131	51	72	59	84	71	74	83	69	67	59	73	117	116	176	182	148	146	151	120	163	87	66	47	107	95	118	126	100	152
ENSDARG00000011125	6.15494e-05	0.00117847	0.245788	6	57481473	57488547	-1	protein_coding	snrpb	small nuclear ribonucleoprotein polypeptides B and B1 [Source:ZFIN;Acc:ZDB-GENE-040426-1819]	471	479	541	332	432	442	373	465	461	378	1298	1874	1704	1734	1869	1613	1662	1629	1231	1115	295	590	608	605	529	439	473	421	535	417	1681	2055	1249	2105	1672	1561	1875	1646	1858
ENSDARG00000104654	6.17298e-05	0.00118095	-0.484681	7	51477169	51482015	-1	protein_coding	zgc:194626	zgc:194626 [Source:ZFIN;Acc:ZDB-GENE-081022-131]	89	121	36	50	85	115	86	107	104	61	50	70	72	137	141	153	186	172	87	121	44	24	11	59	60	50	35	32	44	34	106	232	79	138	275	742	270	473	214
ENSDARG00000099672	6.20823e-05	0.00118671	0.216384	12	22455185	22483092	1	protein_coding	capgb	capping protein (actin filament), gelsolin-like b [Source:ZFIN;Acc:ZDB-GENE-030131-8541]	401	423	487	363	425	323	339	300	337	383	750	785	713	811	758	896	761	674	623	629	323	518	430	387	510	351	574	358	461	363	580	683	460	746	592	746	701	590	739
ENSDARG00000039363	6.22304e-05	0.00118855	-0.227914	13	29904914	29913945	1	protein_coding	dnajb12a	DnaJ (Hsp40) homolog, subfamily B, member 12a [Source:ZFIN;Acc:ZDB-GENE-030131-2725]	174	134	174	137	209	183	242	172	176	181	326	290	198	393	422	361	437	405	313	312	108	170	156	238	225	211	204	180	155	213	239	307	200	297	365	376	370	306	387
ENSDARG00000039093	6.25428e-05	0.00119353	0.219003	13	40311660	40331103	1	protein_coding	got1	glutamic-oxaloacetic transaminase 1, soluble [Source:ZFIN;Acc:ZDB-GENE-040426-2003]	3785	3293	5240	3682	4893	4131	4410	3138	3062	3458	2606	3923	2660	3094	3391	3439	3077	3063	2434	2437	5063	5412	4902	4330	5159	5022	5530	3687	3617	4683	2941	2943	2048	3720	3144	3022	3641	2609	3497
ENSDARG00000070833	6.26506e-05	0.0011946	0.26786	17	31650662	31678294	-1	protein_coding	lin52	lin-52 DREAM MuvB core complex component [Source:ZFIN;Acc:ZDB-GENE-061110-82]	62	57	64	50	49	52	46	65	49	39	96	126	81	102	112	108	94	94	62	85	40	47	48	47	48	51	33	34	33	36	82	112	68	134	107	91	100	86	133
ENSDARG00000069265	6.32745e-05	0.0012046	0.295964	13	32496994	32505435	-1	protein_coding	matn3b	matrilin 3b [Source:ZFIN;Acc:ZDB-GENE-050221-9]	287	323	388	291	271	291	189	277	239	251	220	186	196	194	225	199	232	210	255	123	142	278	196	172	290	154	188	140	162	206	141	230	138	254	183	163	196	198	175
ENSDARG00000039125	6.32793e-05	0.0012046	-0.148957	13	36579753	36655744	-1	protein_coding	map4k5	mitogen-activated protein kinase kinase kinase kinase 5 [Source:ZFIN;Acc:ZDB-GENE-030131-6497]	459	462	572	440	536	557	506	595	518	468	410	489	409	555	469	555	586	504	432	523	382	619	491	666	782	646	692	526	564	606	463	459	278	629	647	688	728	678	755
ENSDARG00000060392	6.35336e-05	0.00120792	-0.172988	10	2732055	2761621	-1	protein_coding	ash2l	ash2 (absent, small, or homeotic)-like (Drosophila) [Source:ZFIN;Acc:ZDB-GENE-030131-494]	293	316	405	268	419	415	402	418	459	404	378	545	421	556	559	581	561	575	492	510	158	277	272	394	422	310	292	278	252	308	372	415	258	515	452	495	510	449	530
ENSDARG00000075892	6.35584e-05	0.00120792	-0.161147	15	34760391	34800088	-1	protein_coding	bag6	BCL2-associated athanogene 6 [Source:ZFIN;Acc:ZDB-GENE-010501-5]	666	680	783	512	785	892	625	750	729	697	894	1010	852	1164	1126	1086	1186	1211	1082	977	416	728	631	871	994	743	824	797	583	924	815	877	604	1114	1147	1273	1286	1154	1203
ENSDARG00000105018	6.39825e-05	0.00121498	0.292184	12	48306862	48330377	1	protein_coding	lrrc20	leucine rich repeat containing 20 [Source:ZFIN;Acc:ZDB-GENE-041114-49]	376	378	516	323	381	409	347	295	356	335	198	449	367	270	319	262	224	215	197	279	222	488	481	342	333	310	371	373	316	360	270	308	183	311	367	257	281	292	356
ENSDARG00000074059	6.40932e-05	0.00121608	-0.152402	13	16211735	16366066	1	protein_coding	dlg5a	discs, large homolog 5a (Drosophila) [Source:ZFIN;Acc:ZDB-GENE-030131-3149]	642	630	678	481	667	699	606	763	707	764	454	512	398	597	562	624	576	603	562	517	475	628	487	764	862	654	774	626	517	773	425	420	335	550	528	579	654	544	634
ENSDARG00000014871	6.44428e-05	0.00122166	0.225864	3	40028358	40038343	1	protein_coding	syngr3a	synaptogyrin 3a [Source:ZFIN;Acc:ZDB-GENE-050522-541]	810	677	804	699	701	687	750	751	752	808	314	441	358	416	311	351	319	316	297	312	678	1000	911	1008	899	1051	943	1043	646	954	287	276	242	521	279	289	398	225	298
ENSDARG00000098671	6.4493e-05	0.00122166	0.200315	14	15728884	15739230	1	protein_coding	prelid1a	PRELI domain containing 1a [Source:ZFIN;Acc:ZDB-GENE-040426-1341]	352	331	473	299	376	356	319	288	301	329	825	997	843	921	1065	853	882	968	660	790	268	404	379	408	371	331	313	284	266	306	719	969	578	853	911	908	1007	675	919
ENSDARG00000052840	6.50822e-05	0.00123181	0.158251	5	39885350	39901579	1	protein_coding	ndufs4	NADH dehydrogenase (ubiquinone) Fe-S protein 4, (NADH-coenzyme Q reductase) [Source:ZFIN;Acc:ZDB-GENE-050522-421]	448	415	443	302	409	330	380	357	363	362	391	488	450	459	536	457	493	442	381	344	289	418	363	376	372	353	359	346	300	302	371	483	279	495	450	443	579	443	539
ENSDARG00000015201	6.54853e-05	0.00123843	-0.156715	20	1273162	1293711	-1	protein_coding	pcmt	protein-L-isoaspartate (D-aspartate) O-methyltransferase [Source:ZFIN;Acc:ZDB-GENE-990415-134]	585	529	658	430	625	595	599	546	550	620	432	510	392	655	632	582	710	558	491	523	445	666	621	726	756	654	729	732	572	683	360	382	234	497	525	569	643	541	620
ENSDARG00000099974	6.55702e-05	0.00123902	0.126414	12	25933693	25973150	-1	protein_coding	ldb3b	LIM domain binding 3b [Source:ZFIN;Acc:ZDB-GENE-030131-6032]	4671	4148	4973	4124	4586	4413	4340	4370	4587	4556	2991	4308	3621	3489	3773	3528	3615	3751	2881	2864	4017	5596	5591	5866	5914	5387	5030	5361	4269	5355	3599	3367	2354	4569	3752	4352	4889	3794	4472
ENSDARG00000014623	6.61169e-05	0.00124833	0.447314	22	18505226	18509602	1	protein_coding	si:ch211-212d10.1	si:ch211-212d10.1 [Source:ZFIN;Acc:ZDB-GENE-050208-355]	27	13	8	18	20	13	11	13	27	9	40	46	31	36	51	33	21	35	24	21	22	29	22	12	19	8	13	17	7	15	48	59	51	68	47	49	32	37	76
ENSDARG00000059835	6.6739e-05	0.00125904	-0.182351	1	54212082	54230172	1	protein_coding	zfyve27	zinc finger, FYVE domain containing 27 [Source:ZFIN;Acc:ZDB-GENE-061013-502]	220	178	238	182	257	277	205	216	266	253	143	209	193	228	198	243	230	226	186	189	185	292	260	355	388	371	318	323	270	293	198	228	118	246	231	245	324	298	330
ENSDARG00000101452	6.70476e-05	0.00126383	-0.411572	5	15881082	15899043	1	protein_coding	CABZ01088700.1		28	13	11	19	27	25	15	18	26	49	24	22	22	52	43	42	48	43	36	37	20	33	13	34	28	24	40	23	17	30	38	44	15	37	66	60	69	59	74
ENSDARG00000101096	6.72053e-05	0.00126577	0.40033	24	41119448	41130700	-1	protein_coding	cebp1	CCAAT/enhancer binding protein (C/EBP) 1 [Source:ZFIN;Acc:ZDB-GENE-010611-1]	27	19	21	24	21	16	21	16	15	18	25	56	30	21	33	18	22	23	30	34	20	28	25	22	25	21	19	22	24	14	40	38	39	56	35	38	33	56	46
ENSDARG00000079017	6.75478e-05	0.00127119	-0.255932	7	11148732	11151463	1	protein_coding	mesdc1	mesoderm development candidate 1 [Source:ZFIN;Acc:ZDB-GENE-130103-2]	84	106	104	86	101	90	97	111	96	117	108	128	105	177	141	139	185	190	143	169	73	108	73	135	155	123	144	101	93	107	122	114	88	142	182	222	184	192	173
ENSDARG00000026967	6.78062e-05	0.00127501	-0.148224	15	8791579	8823906	1	protein_coding	ap2s1	adaptor-related protein complex 2, sigma 1 subunit [Source:ZFIN;Acc:ZDB-GENE-040426-2174]	513	484	604	478	631	528	652	582	650	600	752	900	645	1059	1020	902	1092	962	754	859	406	549	534	693	703	640	637	554	477	608	735	877	539	1109	1100	1129	1379	891	1284
ENSDARG00000031388	6.79549e-05	0.00127677	-0.215465	6	58837912	58873462	1	protein_coding	dctn2	dynactin 2 (p50) [Source:ZFIN;Acc:ZDB-GENE-040426-1279]	680	624	893	536	858	916	889	804	837	735	575	682	575	784	794	736	872	790	627	587	314	686	485	602	714	856	783	833	517	804	431	507	287	542	630	619	660	632	646
ENSDARG00000076324	6.81377e-05	0.00127916	-0.162064	3	60988583	61056186	1	protein_coding	lmtk2	lemur tyrosine kinase 2 [Source:ZFIN;Acc:ZDB-GENE-100812-11]	798	593	715	642	779	718	763	812	838	848	765	788	649	953	927	899	1032	936	863	868	604	763	686	899	1004	910	823	771	611	873	629	634	454	924	825	1132	1042	964	1095
ENSDARG00000098674	6.86242e-05	0.00128725	-0.204207	18	50859411	50876414	-1	protein_coding	ppfia1	protein tyrosine phosphatase, receptor type, f polypeptide (PTPRF), interacting protein (liprin), alpha 1 [Source:ZFIN;Acc:ZDB-GENE-080214-4]	534	500	503	347	571	522	528	521	531	526	434	617	433	687	613	617	613	633	600	477	373	468	569	700	656	682	761	624	528	614	432	422	242	568	594	539	664	818	691
ENSDARG00000025338	6.873e-05	0.00128819	0.20292	3	18624771	18642794	-1	protein_coding	hagh	hydroxyacylglutathione hydrolase [Source:ZFIN;Acc:ZDB-GENE-030131-8921]	751	749	1072	768	1032	865	782	764	815	720	574	809	704	556	657	691	618	497	407	449	692	1015	895	830	842	811	881	780	645	904	463	637	364	800	692	717	739	550	813
ENSDARG00000096100	6.89607e-05	0.00129146	0.501711	4	59048770	59056394	1	processed_transcript	si:dkey-254e13.13	si:dkey-254e13.13 [Source:ZFIN;Acc:ZDB-GENE-110914-199]	13	14	19	10	5	8	3	8	9	13	9	7	10	3	6	8	5	3	2	6	8	10	14	6	19	8	11	2	6	6	14	10	5	32	9	8	18	10	13
[truncated: 2,519 more rows]
[truncated: 41 more columns]

## Sheet: day5_hom_vs_het_wt.sig
Gene ID	pval	adjp	log2fc	Chr	Start	End	Strand	Biotype	Name	Description	zmp_ph108_F9 count	zmp_ph108_F11 count	zmp_ph108_H2 count	zmp_ph108_H5 count	zmp_ph108_B2 count	zmp_ph108_B6 count	zmp_ph108_B7 count	zmp_ph108_C4 count	zmp_ph108_C5 count	zmp_ph108_D4 count	zmp_ph97_G6 count	zmp_ph97_G9 count	zmp_ph97_H2 count	zmp_ph97_B10 count	zmp_ph97_C2 count	zmp_ph97_C4 count	zmp_ph97_B8 count	zmp_ph97_C1 count	zmp_ph97_D2 count	zmp_ph97_D5 count	zmp_ph108_F9 normalised count	zmp_ph108_F11 normalised count	zmp_ph108_H2 normalised count	zmp_ph108_H5 normalised count	zmp_ph108_B2 normalised count	zmp_ph108_B6 normalised count	zmp_ph108_B7 normalised count	zmp_ph108_C4 normalised count	zmp_ph108_C5 normalised count	zmp_ph108_D4 normalised count	zmp_ph97_G6 normalised count	zmp_ph97_G9 normalised count	zmp_ph97_H2 normalised count	zmp_ph97_B10 normalised count	zmp_ph97_C2 normalised count	zmp_ph97_C4 normalised count	zmp_ph97_B8 normalised count	zmp_ph97_C1 normalised count	zmp_ph97_D2 normalised count
[truncated: 1,857 more rows]
[truncated: 1 more columns]

[truncated: 9 more sheets: day12_hom_vs_het_wt.sig, zmp_ph97_hom_vs_het_wt.sig, zmp_ph108_hom_vs_het_wt.sig, zmp_ph111_hom_vs_het_wt.sig, zmp_ph114_hom_vs_het_wt.sig, zmp_ph97_het_vs_wt.sig, zmp_ph108_het_vs_wt.sig, zmp_ph111_het_vs_wt.sig, zmp_ph114_het_vs_wt.sig]
