# Supplementary material for: Loss of the chromatin modifier Kdm2aa causes BrafV600E-independent spontaneous melanoma in zebrafish
Source: PLoS Genet. 2017 Aug 14;13(8):e1006959. doi: 10.1371/journal.pgen.1006959 (PMC5570503; doi:10.1371/journal.pgen.1006959)
Supplement: S5 Table — Lists of significantly enriched (elimKS<0.05) Gene Ontology (GO) terms in the biological process (BP), cellular component (CC) and molecular function (MF) domains are given for day 5 combined, day 12 combined, all combined and each individual experiment. Enriched GO terms are also provided for the 95 genes which are differentially expressed in at least 3 out of the 4 individual experiments. (XLSX) [file pgen.1006959.s010.xlsx]

## Sheet: day5_BP.sig.genes
GO.ID	Term	Annotated	Significant	Expected	elimKS	Gene	p value	Fold change	Name	Description
GO:0055114	oxidation-reduction process	792	124	69.51	7.2e-07	ENSDARG00000027620	1.00937e-11	0.835577	bco2l	beta-carotene 15, 15-dioxygenase 2, like [Source:ZFIN;Acc:ZDB-GENE-010509-1]
GO:0055114	oxidation-reduction process	792	124	69.51	7.2e-07	ENSDARG00000040555	3.02293e-10	0.302876	bckdha	branched chain keto acid dehydrogenase E1, alpha polypeptide [Source:ZFIN;Acc:ZDB-GENE-050522-376]
GO:0055114	oxidation-reduction process	792	124	69.51	7.2e-07	ENSDARG00000040492	3.88198e-09	0.408075	mthfd1b	methylenetetrahydrofolate dehydrogenase (NADP+ dependent) 1b [Source:ZFIN;Acc:ZDB-GENE-020905-4]
GO:0055114	oxidation-reduction process	792	124	69.51	7.2e-07	ENSDARG00000101251	1.07708e-07	0.290088	ldha	lactate dehydrogenase A4 [Source:ZFIN;Acc:ZDB-GENE-991026-5]
GO:0055114	oxidation-reduction process	792	124	69.51	7.2e-07	ENSDARG00000036061	1.16578e-07	0.528409	ogfod1	2-oxoglutarate and iron-dependent oxygenase domain containing 1 [Source:ZFIN;Acc:ZDB-GENE-030131-3294]
GO:0055114	oxidation-reduction process	792	124	69.51	7.2e-07	ENSDARG00000040988	8.46377e-07	0.293428	tpi1b	triosephosphate isomerase 1b [Source:ZFIN;Acc:ZDB-GENE-020416-4]
GO:0055114	oxidation-reduction process	792	124	69.51	7.2e-07	ENSDARG00000104567	1.01808e-06	-0.580583	KDM5A	lysine demethylase 5A [Source:HGNC Symbol;Acc:HGNC:9886]
GO:0055114	oxidation-reduction process	792	124	69.51	7.2e-07	ENSDARG00000098646	1.40803e-06	0.565621	mthfd2	methylenetetrahydrofolate dehydrogenase (NADP+ dependent) 2, methenyltetrahydrofolate cyclohydrolase [Source:ZFIN;Acc:ZDB-GENE-040704-20]
GO:0055114	oxidation-reduction process	792	124	69.51	7.2e-07	ENSDARG00000052304	2.07253e-06	0.239284	uqcrc1	ubiquinol-cytochrome c reductase core protein I [Source:ZFIN;Acc:ZDB-GENE-040426-1792]
GO:0055114	oxidation-reduction process	792	124	69.51	7.2e-07	ENSDARG00000018426	1.41041e-05	0.298899	aldh7a1	aldehyde dehydrogenase 7 family, member A1 [Source:ZFIN;Acc:ZDB-GENE-030131-6129]
GO:0055114	oxidation-reduction process	792	124	69.51	7.2e-07	ENSDARG00000007294	2.91207e-05	0.186828	aco2	aconitase 2, mitochondrial [Source:ZFIN;Acc:ZDB-GENE-030131-1390]
GO:0055114	oxidation-reduction process	792	124	69.51	7.2e-07	ENSDARG00000051816	3.18623e-05	0.366818	aass	aminoadipate-semialdehyde synthase [Source:ZFIN;Acc:ZDB-GENE-061220-8]
GO:0055114	oxidation-reduction process	792	124	69.51	7.2e-07	ENSDARG00000071691	3.89873e-05	0.263661	uqcrc2b	ubiquinol-cytochrome c reductase core protein IIb [Source:ZFIN;Acc:ZDB-GENE-030131-1269]
GO:0055114	oxidation-reduction process	792	124	69.51	7.2e-07	ENSDARG00000101074	4.8988e-05	0.200412	glud1b	glutamate dehydrogenase 1b [Source:ZFIN;Acc:ZDB-GENE-030828-1]
GO:0055114	oxidation-reduction process	792	124	69.51	7.2e-07	ENSDARG00000008491	5.61659e-05	0.408688	RDH13 (1 of many)	si:ch211-107o10.3 [Source:ZFIN;Acc:ZDB-GENE-030131-4716]
GO:0055114	oxidation-reduction process	792	124	69.51	7.2e-07	ENSDARG00000044074	9.56859e-05	-0.511716	loxl2b	lysyl oxidase-like 2b [Source:ZFIN;Acc:ZDB-GENE-050208-29]
GO:0055114	oxidation-reduction process	792	124	69.51	7.2e-07	ENSDARG00000038207	0.000106295	0.206016	aldh4a1	aldehyde dehydrogenase 4 family, member A1 [Source:ZFIN;Acc:ZDB-GENE-040426-1179]
GO:0055114	oxidation-reduction process	792	124	69.51	7.2e-07	ENSDARG00000028336	0.000138024	0.385479	dhdhl	dihydrodiol dehydrogenase (dimeric), like [Source:ZFIN;Acc:ZDB-GENE-040426-2180]
GO:0055114	oxidation-reduction process	792	124	69.51	7.2e-07	ENSDARG00000056108	0.000188288	0.279423	ndufa4	NADH dehydrogenase (ubiquinone) 1 alpha subcomplex, 4 [Source:ZFIN;Acc:ZDB-GENE-040426-1962]
GO:0055114	oxidation-reduction process	792	124	69.51	7.2e-07	ENSDARG00000038608	0.000213134	0.297958	sdhc	succinate dehydrogenase complex, subunit C, integral membrane protein [Source:ZFIN;Acc:ZDB-GENE-040801-26]
GO:0055114	oxidation-reduction process	792	124	69.51	7.2e-07	ENSDARG00000005251	0.000228501	0.400984	rpe	ribulose-5-phosphate-3-epimerase [Source:ZFIN;Acc:ZDB-GENE-030131-6837]
GO:0055114	oxidation-reduction process	792	124	69.51	7.2e-07	ENSDARG00000045160	0.00042335	0.374966	msrb1b	methionine sulfoxide reductase B1b [Source:ZFIN;Acc:ZDB-GENE-040912-88]
GO:0055114	oxidation-reduction process	792	124	69.51	7.2e-07	ENSDARG00000044562	0.000428443	0.31703	cycsb	cytochrome c, somatic b [Source:ZFIN;Acc:ZDB-GENE-040625-38]
GO:0055114	oxidation-reduction process	792	124	69.51	7.2e-07	ENSDARG00000063895	0.000454994	0.254293	mt-nd1	NADH dehydrogenase 1, mitochondrial [Source:ZFIN;Acc:ZDB-GENE-011205-7]
GO:0055114	oxidation-reduction process	792	124	69.51	7.2e-07	ENSDARG00000063922	0.000504366	0.407432	mt-nd6	NADH dehydrogenase 6, mitochondrial [Source:ZFIN;Acc:ZDB-GENE-011205-13]
GO:0055114	oxidation-reduction process	792	124	69.51	7.2e-07	ENSDARG00000037873	0.000508879	0.507259	cyp3c3	cytochrome P450, family 3, subfamily c, polypeptide 3 [Source:ZFIN;Acc:ZDB-GENE-041114-102]
GO:0055114	oxidation-reduction process	792	124	69.51	7.2e-07	ENSDARG00000062594	0.00052526	0.354924	coq7	coenzyme Q7 homolog, ubiquinone (yeast) [Source:ZFIN;Acc:ZDB-GENE-070209-262]
GO:0055114	oxidation-reduction process	792	124	69.51	7.2e-07	ENSDARG00000017781	0.000545633	0.354638	hsd17b10	hydroxysteroid (17-beta) dehydrogenase 10 [Source:ZFIN;Acc:ZDB-GENE-041010-201]
GO:0055114	oxidation-reduction process	792	124	69.51	7.2e-07	ENSDARG00000032326	0.000599528	0.348726	mecr	mitochondrial trans-2-enoyl-CoA reductase [Source:ZFIN;Acc:ZDB-GENE-050417-399]
GO:0055114	oxidation-reduction process	792	124	69.51	7.2e-07	ENSDARG00000052840	0.000890432	0.226103	ndufs4	NADH dehydrogenase (ubiquinone) Fe-S protein 4, (NADH-coenzyme Q reductase) [Source:ZFIN;Acc:ZDB-GENE-050522-421]
GO:0055114	oxidation-reduction process	792	124	69.51	7.2e-07	ENSDARG00000079823	0.00098987	0.273232	mrps36	mitochondrial ribosomal protein S36 [Source:ZFIN;Acc:ZDB-GENE-081104-343]
GO:0055114	oxidation-reduction process	792	124	69.51	7.2e-07	ENSDARG00000030139	0.00100301	0.221399	sdhdb	succinate dehydrogenase complex, subunit D, integral membrane protein b [Source:ZFIN;Acc:ZDB-GENE-040822-17]
GO:0055114	oxidation-reduction process	792	124	69.51	7.2e-07	ENSDARG00000032780	0.00128369	0.365186	pigf	phosphatidylinositol glycan anchor biosynthesis, class F [Source:ZFIN;Acc:ZDB-GENE-040426-1801]
GO:0055114	oxidation-reduction process	792	124	69.51	7.2e-07	ENSDARG00000031435	0.00130688	0.27833	zgc:56493	zgc:56493 [Source:ZFIN;Acc:ZDB-GENE-030131-8581]
GO:0055114	oxidation-reduction process	792	124	69.51	7.2e-07	ENSDARG00000071076	0.00130839	-0.323829	ldhbb	lactate dehydrogenase Bb [Source:ZFIN;Acc:ZDB-GENE-040718-176]
GO:0055114	oxidation-reduction process	792	124	69.51	7.2e-07	ENSDARG00000042982	0.00187305	0.291362	cyp2p8	cytochrome P450, family 2, subfamily P, polypeptide 8 [Source:ZFIN;Acc:ZDB-GENE-061030-1]
GO:0055114	oxidation-reduction process	792	124	69.51	7.2e-07	ENSDARG00000077549	0.00192753	0.322472	AIFM2	apoptosis inducing factor, mitochondria associated 2 [Source:HGNC Symbol;Acc:HGNC:21411]
GO:0055114	oxidation-reduction process	792	124	69.51	7.2e-07	ENSDARG00000070021	0.00227874	0.431593	cyp3c4	cytochrome P450, family 3, subfamily C, polypeptide 4 [Source:ZFIN;Acc:ZDB-GENE-060929-96]
GO:0055114	oxidation-reduction process	792	124	69.51	7.2e-07	ENSDARG00000035120	0.00259866	0.258145	GLDC	glycine decarboxylase [Source:HGNC Symbol;Acc:HGNC:4313]
GO:0055114	oxidation-reduction process	792	124	69.51	7.2e-07	ENSDARG00000061355	0.00262281	0.297991	aoc1	amine oxidase, copper containing 1 [Source:ZFIN;Acc:ZDB-GENE-061103-112]
GO:0055114	oxidation-reduction process	792	124	69.51	7.2e-07	ENSDARG00000045257	0.002824	0.334023	decr2	2,4-dienoyl CoA reductase 2, peroxisomal [Source:ZFIN;Acc:ZDB-GENE-040426-2612]
GO:0055114	oxidation-reduction process	792	124	69.51	7.2e-07	ENSDARG00000043371	0.00288337	0.172864	mdh2	malate dehydrogenase 2, NAD (mitochondrial) [Source:ZFIN;Acc:ZDB-GENE-040426-2143]
GO:0055114	oxidation-reduction process	792	124	69.51	7.2e-07	ENSDARG00000016415	0.0030312	0.282032	dhtkd1	dehydrogenase E1 and transketolase domain containing 1 [Source:ZFIN;Acc:ZDB-GENE-041212-44]
GO:0055114	oxidation-reduction process	792	124	69.51	7.2e-07	ENSDARG00000051986	0.0030312	0.164328	ndufs8a	NADH dehydrogenase (ubiquinone) Fe-S protein 8a [Source:ZFIN;Acc:ZDB-GENE-040426-2153]
GO:0055114	oxidation-reduction process	792	124	69.51	7.2e-07	ENSDARG00000037057	0.00338375	0.255094	gcdha	glutaryl-CoA dehydrogenase a [Source:ZFIN;Acc:ZDB-GENE-040426-1855]
GO:0055114	oxidation-reduction process	792	124	69.51	7.2e-07	ENSDARG00000102924	0.00339166	0.332266	zgc:112334	zgc:112334 [Source:ZFIN;Acc:ZDB-GENE-050809-120]
GO:0055114	oxidation-reduction process	792	124	69.51	7.2e-07	ENSDARG00000061004	0.00346536	0.387248	cox11	cytochrome c oxidase assembly homolog 11 (yeast) [Source:ZFIN;Acc:ZDB-GENE-050506-82]
GO:0055114	oxidation-reduction process	792	124	69.51	7.2e-07	ENSDARG00000075209	0.00381406	-0.296793	p4htm	prolyl 4-hydroxylase, transmembrane (endoplasmic reticulum) [Source:ZFIN;Acc:ZDB-GENE-110131-7]
GO:0055114	oxidation-reduction process	792	124	69.51	7.2e-07	ENSDARG00000100374	0.00383115	0.207215	txnrd1	thioredoxin reductase 1 [Source:ZFIN;Acc:ZDB-GENE-030327-2]
GO:0055114	oxidation-reduction process	792	124	69.51	7.2e-07	ENSDARG00000003675	0.00395968	0.349529	cryl1	crystallin, lambda 1 [Source:ZFIN;Acc:ZDB-GENE-060810-7]
GO:0055114	oxidation-reduction process	792	124	69.51	7.2e-07	ENSDARG00000033594	0.00407978	0.533016	ido1	indoleamine 2,3-dioxygenase 1 [Source:ZFIN;Acc:ZDB-GENE-080228-2]
GO:0055114	oxidation-reduction process	792	124	69.51	7.2e-07	ENSDARG00000035602	0.0045096	0.317873	dao.1	D-amino-acid oxidase, tandem duplicate 1 [Source:ZFIN;Acc:ZDB-GENE-050913-127]
GO:0055114	oxidation-reduction process	792	124	69.51	7.2e-07	ENSDARG00000007745	0.00453944	0.234313	uqcrfs1	ubiquinol-cytochrome c reductase, Rieske iron-sulfur polypeptide 1 [Source:ZFIN;Acc:ZDB-GENE-040426-2060]
GO:0055114	oxidation-reduction process	792	124	69.51	7.2e-07	ENSDARG00000063924	0.00495611	0.168711	mt-cyb	cytochrome b, mitochondrial [Source:ZFIN;Acc:ZDB-GENE-011205-17]
GO:0055114	oxidation-reduction process	792	124	69.51	7.2e-07	ENSDARG00000010276	0.00539211	-0.521655	ptgs2b	prostaglandin-endoperoxide synthase 2b [Source:ZFIN;Acc:ZDB-GENE-041014-323]
GO:0055114	oxidation-reduction process	792	124	69.51	7.2e-07	ENSDARG00000079249	0.00549805	-0.311044	OGDHL	oxoglutarate dehydrogenase-like [Source:HGNC Symbol;Acc:HGNC:25590]
GO:0055114	oxidation-reduction process	792	124	69.51	7.2e-07	ENSDARG00000045598	0.00564786	0.182261	AKR1B1	si:dkey-180p18.9 [Source:ZFIN;Acc:ZDB-GENE-041210-132]
GO:0055114	oxidation-reduction process	792	124	69.51	7.2e-07	ENSDARG00000062987	0.00564786	-0.280055	tyw1	tRNA-yW synthesizing protein 1 homolog (S. cerevisiae) [Source:ZFIN;Acc:ZDB-GENE-060929-688]
GO:0055114	oxidation-reduction process	792	124	69.51	7.2e-07	ENSDARG00000040024	0.0066837	0.300484	gpd1l	glycerol-3-phosphate dehydrogenase 1-like [Source:ZFIN;Acc:ZDB-GENE-041010-220]
GO:0055114	oxidation-reduction process	792	124	69.51	7.2e-07	ENSDARG00000006900	0.00672115	0.334343	impdh2	IMP (inosine 5'-monophosphate) dehydrogenase 2 [Source:ZFIN;Acc:ZDB-GENE-030114-5]
GO:0055114	oxidation-reduction process	792	124	69.51	7.2e-07	ENSDARG00000042978	0.00672115	-0.42398	cyp2p6	cytochrome P450, family 2, subfamily P, polypeptide 6 [Source:ZFIN;Acc:ZDB-GENE-040426-790]
GO:0055114	oxidation-reduction process	792	124	69.51	7.2e-07	ENSDARG00000069377	0.00724344	-0.484886	si:dkey-242g16.2	si:dkey-242g16.2 [Source:ZFIN;Acc:ZDB-GENE-030131-8324]
GO:0055114	oxidation-reduction process	792	124	69.51	7.2e-07	ENSDARG00000068493	0.00730153	0.497007	si:zfos-411a11.2	si:zfos-411a11.2 [Source:ZFIN;Acc:ZDB-GENE-131119-33]
GO:0055114	oxidation-reduction process	792	124	69.51	7.2e-07	ENSDARG00000045398	0.00735935	0.346345	mtrr	5-methyltetrahydrofolate-homocysteine methyltransferase reductase [Source:ZFIN;Acc:ZDB-GENE-101115-3]
GO:0055114	oxidation-reduction process	792	124	69.51	7.2e-07	ENSDARG00000070230	0.0077109	0.367628	aldh1l2	aldehyde dehydrogenase 1 family, member L2 [Source:ZFIN;Acc:ZDB-GENE-100426-6]
GO:0055114	oxidation-reduction process	792	124	69.51	7.2e-07	ENSDARG00000038176	0.00774531	-0.464752	cyb561	cytochrome b561 [Source:ZFIN;Acc:ZDB-GENE-070713-3]
GO:0055114	oxidation-reduction process	792	124	69.51	7.2e-07	ENSDARG00000102805	0.00783746	0.333526	cyp2aa12	cytochrome P450, family 2, subfamily AA, polypeptide 12 [Source:ZFIN;Acc:ZDB-GENE-071004-47]
GO:0055114	oxidation-reduction process	792	124	69.51	7.2e-07	ENSDARG00000043511	0.00818095	0.177638	prdx6	peroxiredoxin 6 [Source:ZFIN;Acc:ZDB-GENE-040426-1778]
GO:0055114	oxidation-reduction process	792	124	69.51	7.2e-07	ENSDARG00000059035	0.00868338	0.319047	porb	P450 (cytochrome) oxidoreductase b [Source:ZFIN;Acc:ZDB-GENE-030131-5767]
GO:0055114	oxidation-reduction process	792	124	69.51	7.2e-07	ENSDARG00000043848	0.00892474	0.254331	sod1	superoxide dismutase 1, soluble [Source:ZFIN;Acc:ZDB-GENE-990415-258]
GO:0055114	oxidation-reduction process	792	124	69.51	7.2e-07	ENSDARG00000056029	0.00918046	-0.37437	cyp26c1	cytochrome P450, family 26, subfamily C, polypeptide 1 [Source:ZFIN;Acc:ZDB-GENE-050714-2]
GO:0055114	oxidation-reduction process	792	124	69.51	7.2e-07	ENSDARG00000059128	0.00941118	0.221614	uqcrh	ubiquinol-cytochrome c reductase hinge protein [Source:ZFIN;Acc:ZDB-GENE-051030-93]
GO:0055114	oxidation-reduction process	792	124	69.51	7.2e-07	ENSDARG00000032102	0.0108045	0.200903	prdx3	peroxiredoxin 3 [Source:ZFIN;Acc:ZDB-GENE-030826-18]
GO:0055114	oxidation-reduction process	792	124	69.51	7.2e-07	ENSDARG00000057262	0.0108045	-0.396228	si:dkey-91i10.3	si:dkey-91i10.3 [Source:ZFIN;Acc:ZDB-GENE-081105-124]
GO:0055114	oxidation-reduction process	792	124	69.51	7.2e-07	ENSDARG00000100352	0.0110853	0.397982	aglb	amylo-alpha-1, 6-glucosidase, 4-alpha-glucanotransferase b [Source:ZFIN;Acc:ZDB-GENE-050309-54]
GO:0055114	oxidation-reduction process	792	124	69.51	7.2e-07	ENSDARG00000004539	0.011151	-0.440823	ptgs2a	prostaglandin-endoperoxide synthase 2a [Source:ZFIN;Acc:ZDB-GENE-020530-2]
GO:0055114	oxidation-reduction process	792	124	69.51	7.2e-07	ENSDARG00000067630	0.0112498	-0.282411	zgc:154075	zgc:154075 [Source:ZFIN;Acc:ZDB-GENE-060929-910]
GO:0055114	oxidation-reduction process	792	124	69.51	7.2e-07	ENSDARG00000019260	0.0131915	0.223918	dhrs9	dehydrogenase/reductase (SDR family) member 9 [Source:ZFIN;Acc:ZDB-GENE-030131-1249]
GO:0055114	oxidation-reduction process	792	124	69.51	7.2e-07	ENSDARG00000059746	0.0156121	0.261968	plod1a	procollagen-lysine, 2-oxoglutarate 5-dioxygenase 1a [Source:ZFIN;Acc:ZDB-GENE-030131-3165]
GO:0055114	oxidation-reduction process	792	124	69.51	7.2e-07	ENSDARG00000025375	0.0157491	0.41368	idh1	isocitrate dehydrogenase 1 (NADP+), soluble [Source:ZFIN;Acc:ZDB-GENE-031006-1]
GO:0055114	oxidation-reduction process	792	124	69.51	7.2e-07	ENSDARG00000003795	0.0158073	0.151865	IDH2	isocitrate dehydrogenase (NADP(+)) 2, mitochondrial [Source:HGNC Symbol;Acc:HGNC:5383]
GO:0055114	oxidation-reduction process	792	124	69.51	7.2e-07	ENSDARG00000071164	0.0163036	0.361265	alkbh1	alkB homolog 1, histone H2A dioxygenase [Source:ZFIN;Acc:ZDB-GENE-050522-196]
GO:0055114	oxidation-reduction process	792	124	69.51	7.2e-07	ENSDARG00000056640	0.016418	0.254606	rpia	ribose 5-phosphate isomerase A (ribose 5-phosphate epimerase) [Source:ZFIN;Acc:ZDB-GENE-041114-24]
GO:0055114	oxidation-reduction process	792	124	69.51	7.2e-07	ENSDARG00000020448	0.0172612	0.304089	adi1	acireductone dioxygenase 1 [Source:ZFIN;Acc:ZDB-GENE-030131-2799]
GO:0055114	oxidation-reduction process	792	124	69.51	7.2e-07	ENSDARG00000075923	0.0185157	0.43908	TXNRD2	si:ch1073-179p4.3 [Source:ZFIN;Acc:ZDB-GENE-040914-66]
GO:0055114	oxidation-reduction process	792	124	69.51	7.2e-07	ENSDARG00000006008	0.0187932	0.243715	dct	dopachrome tautomerase [Source:ZFIN;Acc:ZDB-GENE-000508-1]
GO:0055114	oxidation-reduction process	792	124	69.51	7.2e-07	ENSDARG00000044062	0.0192559	-0.125901	ctbp2a	C-terminal binding protein 2a [Source:ZFIN;Acc:ZDB-GENE-010130-2]
GO:0055114	oxidation-reduction process	792	124	69.51	7.2e-07	ENSDARG00000015918	0.0192687	0.128636	dlat	dihydrolipoamide S-acetyltransferase (E2 component of pyruvate dehydrogenase complex) [Source:ZFIN;Acc:ZDB-GENE-030131-2921]
GO:0055114	oxidation-reduction process	792	124	69.51	7.2e-07	ENSDARG00000028546	0.0193853	0.139248	ndufs1	NADH dehydrogenase (ubiquinone) Fe-S protein 1 [Source:ZFIN;Acc:ZDB-GENE-030131-478]
GO:0055114	oxidation-reduction process	792	124	69.51	7.2e-07	ENSDARG00000062971	0.0203327	0.257048	sdhaf2	succinate dehydrogenase complex assembly factor 2 [Source:ZFIN;Acc:ZDB-GENE-030131-7564]
GO:0055114	oxidation-reduction process	792	124	69.51	7.2e-07	ENSDARG00000054208	0.0215373	0.220563	phkg2	phosphorylase kinase, gamma 2 (testis) [Source:ZFIN;Acc:ZDB-GENE-040426-825]
GO:0055114	oxidation-reduction process	792	124	69.51	7.2e-07	ENSDARG00000036684	0.0232317	0.260826	ndufa7	NADH dehydrogenase (ubiquinone) 1 alpha subcomplex, 7 [Source:ZFIN;Acc:ZDB-GENE-040801-169]
GO:0055114	oxidation-reduction process	792	124	69.51	7.2e-07	ENSDARG00000063908	0.0233396	0.173773	mt-co2	cytochrome c oxidase II, mitochondrial [Source:ZFIN;Acc:ZDB-GENE-011205-15]
GO:0055114	oxidation-reduction process	792	124	69.51	7.2e-07	ENSDARG00000016074	0.0233419	0.225145	cryz	crystallin, zeta (quinone reductase) [Source:ZFIN;Acc:ZDB-GENE-050306-24]
GO:0055114	oxidation-reduction process	792	124	69.51	7.2e-07	ENSDARG00000019986	0.0240797	0.202502	grhprb	glyoxylate reductase/hydroxypyruvate reductase b [Source:ZFIN;Acc:ZDB-GENE-040426-1847]
GO:0055114	oxidation-reduction process	792	124	69.51	7.2e-07	ENSDARG00000039211	0.0258653	-0.242142	zgc:77439	zgc:77439 [Source:ZFIN;Acc:ZDB-GENE-031010-24]
GO:0055114	oxidation-reduction process	792	124	69.51	7.2e-07	ENSDARG00000022650	0.0272071	0.242417	cyp2ad3	cytochrome P450, family 2, subfamily AD, polypeptide 3 [Source:ZFIN;Acc:ZDB-GENE-041001-156]
GO:0055114	oxidation-reduction process	792	124	69.51	7.2e-07	ENSDARG00000025350	0.0291839	0.227009	prdx2	peroxiredoxin 2 [Source:ZFIN;Acc:ZDB-GENE-030326-2]
GO:0055114	oxidation-reduction process	792	124	69.51	7.2e-07	ENSDARG00000099705	0.030044	0.275977	foxred1	FAD-dependent oxidoreductase domain containing 1 [Source:ZFIN;Acc:ZDB-GENE-080204-64]
GO:0055114	oxidation-reduction process	792	124	69.51	7.2e-07	ENSDARG00000105206	0.030557	0.185539	hmgcrb	3-hydroxy-3-methylglutaryl-CoA reductase b [Source:ZFIN;Acc:ZDB-GENE-051108-1]
GO:0055114	oxidation-reduction process	792	124	69.51	7.2e-07	ENSDARG00000014554	0.0307672	-0.260296	ppp1r3cb	protein phosphatase 1, regulatory subunit 3Cb [Source:ZFIN;Acc:ZDB-GENE-040426-1733]
GO:0055114	oxidation-reduction process	792	124	69.51	7.2e-07	ENSDARG00000063905	0.0309223	0.14365	mt-co1	cytochrome c oxidase I, mitochondrial [Source:ZFIN;Acc:ZDB-GENE-011205-14]
GO:0055114	oxidation-reduction process	792	124	69.51	7.2e-07	ENSDARG00000036776	0.031382	0.28188	aldh8a1	aldehyde dehydrogenase 8 family, member A1 [Source:ZFIN;Acc:ZDB-GENE-040912-3]
GO:0055114	oxidation-reduction process	792	124	69.51	7.2e-07	ENSDARG00000023648	0.0314237	0.186966	idh3g	isocitrate dehydrogenase 3 (NAD+) gamma [Source:ZFIN;Acc:ZDB-GENE-050417-435]
GO:0055114	oxidation-reduction process	792	124	69.51	7.2e-07	ENSDARG00000015575	0.0320403	0.19235	cyp3c1	cytochrome P450, family 3, subfamily c, polypeptide 1 [Source:ZFIN;Acc:ZDB-GENE-030131-3060]
GO:0055114	oxidation-reduction process	792	124	69.51	7.2e-07	ENSDARG00000042641	0.0327087	0.398256	cyp51	cytochrome P450, family 51 [Source:ZFIN;Acc:ZDB-GENE-040625-2]
GO:0055114	oxidation-reduction process	792	124	69.51	7.2e-07	ENSDARG00000056583	0.0346247	0.208609	ndufs6	NADH dehydrogenase (ubiquinone) Fe-S protein 6 [Source:ZFIN;Acc:ZDB-GENE-040912-86]
GO:0055114	oxidation-reduction process	792	124	69.51	7.2e-07	ENSDARG00000099315	0.0361672	0.375397	nsdhl	NAD(P) dependent steroid dehydrogenase-like [Source:ZFIN;Acc:ZDB-GENE-050417-163]
GO:0055114	oxidation-reduction process	792	124	69.51	7.2e-07	ENSDARG00000075664	0.0368986	0.376301	si:ch1073-429i10.1	si:ch1073-429i10.1 [Source:ZFIN;Acc:ZDB-GENE-120215-259]
GO:0055114	oxidation-reduction process	792	124	69.51	7.2e-07	ENSDARG00000042658	0.0379442	0.25787	acad8	acyl-CoA dehydrogenase family, member 8 [Source:ZFIN;Acc:ZDB-GENE-040426-828]
GO:0055114	oxidation-reduction process	792	124	69.51	7.2e-07	ENSDARG00000010555	0.0379983	0.372013	pdha1b	pyruvate dehydrogenase (lipoamide) alpha 1b [Source:ZFIN;Acc:ZDB-GENE-040718-96]
GO:0055114	oxidation-reduction process	792	124	69.51	7.2e-07	ENSDARG00000035872	0.0391396	-0.255677	hsd17b12b	hydroxysteroid (17-beta) dehydrogenase 12b [Source:ZFIN;Acc:ZDB-GENE-030131-1346]
GO:0055114	oxidation-reduction process	792	124	69.51	7.2e-07	ENSDARG00000043342	0.0395072	-0.348455	gpx3	glutathione peroxidase 3 [Source:ZFIN;Acc:ZDB-GENE-070222-3]
GO:0055114	oxidation-reduction process	792	124	69.51	7.2e-07	ENSDARG00000031366	0.0397065	-0.284779	rtn4ip1	reticulon 4 interacting protein 1 [Source:ZFIN;Acc:ZDB-GENE-040426-1314]
GO:0055114	oxidation-reduction process	792	124	69.51	7.2e-07	ENSDARG00000079183	0.0398194	-0.414407	sod3b	superoxide dismutase 3, extracellular b [Source:ZFIN;Acc:ZDB-GENE-030131-8743]
GO:0055114	oxidation-reduction process	792	124	69.51	7.2e-07	ENSDARG00000030278	0.0399383	0.208527	idh3a	isocitrate dehydrogenase 3 (NAD+) alpha [Source:ZFIN;Acc:ZDB-GENE-040426-1007]
GO:0055114	oxidation-reduction process	792	124	69.51	7.2e-07	ENSDARG00000074628	0.0413637	0.317509	si:dkey-10o6.2	si:dkey-10o6.2 [Source:ZFIN;Acc:ZDB-GENE-070705-284]
GO:0055114	oxidation-reduction process	792	124	69.51	7.2e-07	ENSDARG00000009250	0.0422297	0.154628	etfb	electron-transfer-flavoprotein, beta polypeptide [Source:ZFIN;Acc:ZDB-GENE-040426-1931]
GO:0055114	oxidation-reduction process	792	124	69.51	7.2e-07	ENSDARG00000063899	0.042855	0.151908	mt-nd2	NADH dehydrogenase 2, mitochondrial [Source:ZFIN;Acc:ZDB-GENE-011205-8]
GO:0055114	oxidation-reduction process	792	124	69.51	7.2e-07	ENSDARG00000063917	0.0449736	0.142922	mt-nd4	NADH dehydrogenase 4, mitochondrial [Source:ZFIN;Acc:ZDB-GENE-011205-10]
GO:0055114	oxidation-reduction process	792	124	69.51	7.2e-07	ENSDARG00000042853	0.045984	0.190622	ivd	isovaleryl-CoA dehydrogenase [Source:ZFIN;Acc:ZDB-GENE-030616-262]
GO:0055114	oxidation-reduction process	792	124	69.51	7.2e-07	ENSDARG00000060500	0.0460216	0.258096	l2hgdh	L-2-hydroxyglutarate dehydrogenase [Source:ZFIN;Acc:ZDB-GENE-090319-6]
GO:0055114	oxidation-reduction process	792	124	69.51	7.2e-07	ENSDARG00000071212	0.0461946	0.286011	p3h1	prolyl 3-hydroxylase 1 [Source:ZFIN;Acc:ZDB-GENE-031010-35]
GO:0055114	oxidation-reduction process	792	124	69.51	7.2e-07	ENSDARG00000001578	0.049839	0.130685	echs1	enoyl CoA hydratase, short chain, 1, mitochondrial [Source:ZFIN;Acc:ZDB-GENE-030616-617]
GO:0006412	translation	361	72	31.68	1.1e-06	ENSDARG00000032985	5.92265e-09	0.584098	mrpl27	mitochondrial ribosomal protein L27 [Source:ZFIN;Acc:ZDB-GENE-050522-129]
GO:0006412	translation	361	72	31.68	1.1e-06	ENSDARG00000061052	6.31055e-09	-0.413557	nipblb	nipped-B homolog b (Drosophila) [Source:ZFIN;Acc:ZDB-GENE-030131-6070]
GO:0006412	translation	361	72	31.68	1.1e-06	ENSDARG00000099429	3.21705e-08	0.396156	mrps15	mitochondrial ribosomal protein S15 [Source:ZFIN;Acc:ZDB-GENE-040718-188]
GO:0006412	translation	361	72	31.68	1.1e-06	ENSDARG00000036061	1.16578e-07	0.528409	ogfod1	2-oxoglutarate and iron-dependent oxygenase domain containing 1 [Source:ZFIN;Acc:ZDB-GENE-030131-3294]
GO:0006412	translation	361	72	31.68	1.1e-06	ENSDARG00000013250	1.55397e-07	0.39461	tars	threonyl-tRNA synthetase [Source:ZFIN;Acc:ZDB-GENE-041010-218]
GO:0006412	translation	361	72	31.68	1.1e-06	ENSDARG00000016177	2.02568e-05	-0.42105	eif4enif1	eukaryotic translation initiation factor 4E nuclear import factor 1 [Source:ZFIN;Acc:ZDB-GENE-050320-113]
GO:0006412	translation	361	72	31.68	1.1e-06	ENSDARG00000074161	3.42121e-05	-0.2694	tnrc6b	trinucleotide repeat containing 6b [Source:ZFIN;Acc:ZDB-GENE-030131-13]
GO:0006412	translation	361	72	31.68	1.1e-06	ENSDARG00000007135	4.37746e-05	-0.209414	cnot3a	CCR4-NOT transcription complex, subunit 3a [Source:ZFIN;Acc:ZDB-GENE-040927-6]
GO:0006412	translation	361	72	31.68	1.1e-06	ENSDARG00000029911	0.000120962	-0.456208	casc3	cancer susceptibility candidate 3 [Source:ZFIN;Acc:ZDB-GENE-040308-2]
GO:0006412	translation	361	72	31.68	1.1e-06	ENSDARG00000091247	0.000220526	0.348766	fars2	phenylalanyl-tRNA synthetase 2, mitochondrial [Source:ZFIN;Acc:ZDB-GENE-070928-38]
GO:0006412	translation	361	72	31.68	1.1e-06	ENSDARG00000019280	0.000231859	0.429833	larsb	leucyl-tRNA synthetase b [Source:ZFIN;Acc:ZDB-GENE-030114-7]
GO:0006412	translation	361	72	31.68	1.1e-06	ENSDARG00000003681	0.000248447	0.239366	eif5	eukaryotic translation initiation factor 5 [Source:ZFIN;Acc:ZDB-GENE-030131-975]
GO:0006412	translation	361	72	31.68	1.1e-06	ENSDARG00000035256	0.000261036	0.162973	eef2l2	eukaryotic translation elongation factor 2, like 2 [Source:ZFIN;Acc:ZDB-GENE-030131-8112]
GO:0006412	translation	361	72	31.68	1.1e-06	ENSDARG00000042864	0.000261805	0.401803	rpl7l1	ribosomal protein L7-like 1 [Source:ZFIN;Acc:ZDB-GENE-030131-970]
GO:0006412	translation	361	72	31.68	1.1e-06	ENSDARG00000010244	0.000369843	0.32011	rpl22l1	ribosomal protein L22-like 1 [Source:ZFIN;Acc:ZDB-GENE-060804-3]
GO:0006412	translation	361	72	31.68	1.1e-06	ENSDARG00000018334	0.000416494	0.234028	rpl35	ribosomal protein L35 [Source:ZFIN;Acc:ZDB-GENE-020419-2]
GO:0006412	translation	361	72	31.68	1.1e-06	ENSDARG00000020850	0.000508879	0.220736	eef1a1l1	eukaryotic translation elongation factor 1 alpha 1, like 1 [Source:ZFIN;Acc:ZDB-GENE-990415-52]
GO:0006412	translation	361	72	31.68	1.1e-06	ENSDARG00000059070	0.000688432	0.24806	gars	glycyl-tRNA synthetase [Source:ZFIN;Acc:ZDB-GENE-030131-9174]
GO:0006412	translation	361	72	31.68	1.1e-06	ENSDARG00000042252	0.000905354	-0.245258	eif4h	eukaryotic translation initiation factor 4h [Source:ZFIN;Acc:ZDB-GENE-010328-19]
GO:0006412	translation	361	72	31.68	1.1e-06	ENSDARG00000005561	0.00125786	-0.546361	gfm2	G elongation factor, mitochondrial 2 [Source:ZFIN;Acc:ZDB-GENE-060201-3]
GO:0006412	translation	361	72	31.68	1.1e-06	ENSDARG00000042566	0.00132936	0.219759	rps7	ribosomal protein S7 [Source:ZFIN;Acc:ZDB-GENE-040426-1718]
GO:0006412	translation	361	72	31.68	1.1e-06	ENSDARG00000103799	0.00158694	0.249698	kars	lysyl-tRNA synthetase [Source:ZFIN;Acc:ZDB-GENE-021115-8]
GO:0006412	translation	361	72	31.68	1.1e-06	ENSDARG00000056119	0.00177272	0.194279	eef1g	eukaryotic translation elongation factor 1 gamma [Source:ZFIN;Acc:ZDB-GENE-020423-3]
GO:0006412	translation	361	72	31.68	1.1e-06	ENSDARG00000056186	0.00203459	0.157128	eif5a2	eukaryotic translation initiation factor 5A2 [Source:ZFIN;Acc:ZDB-GENE-040426-2405]
GO:0006412	translation	361	72	31.68	1.1e-06	ENSDARG00000029100	0.0026426	0.319632	chchd1	coiled-coil-helix-coiled-coil-helix domain containing 1 [Source:ZFIN;Acc:ZDB-GENE-060810-176]
GO:0006412	translation	361	72	31.68	1.1e-06	ENSDARG00000054530	0.0026744	0.325321	rars	arginyl-tRNA synthetase [Source:ZFIN;Acc:ZDB-GENE-030131-9014]
GO:0006412	translation	361	72	31.68	1.1e-06	ENSDARG00000068305	0.0030312	0.290105	mrps14	mitochondrial ribosomal protein S14 [Source:ZFIN;Acc:ZDB-GENE-060825-75]
GO:0006412	translation	361	72	31.68	1.1e-06	ENSDARG00000029445	0.00346536	0.22889	EIF1B	zgc:56676 [Source:ZFIN;Acc:ZDB-GENE-040426-1109]
GO:0006412	translation	361	72	31.68	1.1e-06	ENSDARG00000059654	0.00349596	0.174295	eif3ba	eukaryotic translation initiation factor 3, subunit Ba [Source:ZFIN;Acc:ZDB-GENE-030131-2748]
GO:0006412	translation	361	72	31.68	1.1e-06	ENSDARG00000044093	0.00430779	0.218874	rpl13a	ribosomal protein L13a [Source:ZFIN;Acc:ZDB-GENE-030131-168]
GO:0006412	translation	361	72	31.68	1.1e-06	ENSDARG00000003531	0.00490941	-0.204723	tcea1	transcription elongation factor A (SII), 1 [Source:ZFIN;Acc:ZDB-GENE-030131-8049]
GO:0006412	translation	361	72	31.68	1.1e-06	ENSDARG00000037309	0.00607488	0.266471	gatb	glutamyl-tRNA(Gln) amidotransferase, subunit B [Source:ZFIN;Acc:ZDB-GENE-040724-131]
GO:0006412	translation	361	72	31.68	1.1e-06	ENSDARG00000011405	0.00703502	0.218819	rps9	ribosomal protein S9 [Source:ZFIN;Acc:ZDB-GENE-010724-15]
GO:0006412	translation	361	72	31.68	1.1e-06	ENSDARG00000053457	0.00705895	0.246155	rpl23	ribosomal protein L23 [Source:ZFIN;Acc:ZDB-GENE-030131-8756]
GO:0006412	translation	361	72	31.68	1.1e-06	ENSDARG00000010160	0.00708394	0.233306	rps15a	ribosomal protein S15a [Source:ZFIN;Acc:ZDB-GENE-030131-8708]
GO:0006412	translation	361	72	31.68	1.1e-06	ENSDARG00000011885	0.00725431	0.254588	mrpl19	mitochondrial ribosomal protein L19 [Source:ZFIN;Acc:ZDB-GENE-040801-55]
GO:0006412	translation	361	72	31.68	1.1e-06	ENSDARG00000007216	0.00819288	0.314033	abce1	ATP-binding cassette, sub-family E (OABP), member 1 [Source:ZFIN;Acc:ZDB-GENE-040426-1995]
GO:0006412	translation	361	72	31.68	1.1e-06	ENSDARG00000029500	0.00855559	0.189985	rpl34	ribosomal protein L34 [Source:ZFIN;Acc:ZDB-GENE-040426-1033]
GO:0006412	translation	361	72	31.68	1.1e-06	ENSDARG00000058824	0.00974756	0.275027	mrpl4	mitochondrial ribosomal protein L4 [Source:ZFIN;Acc:ZDB-GENE-050522-388]
GO:0006412	translation	361	72	31.68	1.1e-06	ENSDARG00000006691	0.00984144	0.227211	rpl12	ribosomal protein L12 [Source:ZFIN;Acc:ZDB-GENE-030131-5297]
GO:0006412	translation	361	72	31.68	1.1e-06	ENSDARG00000045091	0.0100899	0.298962	mrpl10	mitochondrial ribosomal protein L10 [Source:ZFIN;Acc:ZDB-GENE-050320-19]
GO:0006412	translation	361	72	31.68	1.1e-06	ENSDARG00000044521	0.0104755	0.199164	eef1b2	eukaryotic translation elongation factor 1 beta 2 [Source:ZFIN;Acc:ZDB-GENE-030131-7310]
GO:0006412	translation	361	72	31.68	1.1e-06	ENSDARG00000087779	0.0108045	0.28335	pum3	pumilio RNA-binding family member 3 [Source:ZFIN;Acc:ZDB-GENE-030131-9808]
GO:0006412	translation	361	72	31.68	1.1e-06	ENSDARG00000020232	0.0112376	0.271058	eif6	eukaryotic translation initiation factor 6 [Source:ZFIN;Acc:ZDB-GENE-031118-110]
GO:0006412	translation	361	72	31.68	1.1e-06	ENSDARG00000035692	0.0117873	0.204889	rps3a	ribosomal protein S3A [Source:ZFIN;Acc:ZDB-GENE-030131-9184]
GO:0006412	translation	361	72	31.68	1.1e-06	ENSDARG00000038635	0.0134335	-0.277897	magoh	mago homolog, exon junction complex core component [Source:ZFIN;Acc:ZDB-GENE-041216-1]
GO:0006412	translation	361	72	31.68	1.1e-06	ENSDARG00000008237	0.0137127	0.209531	sars	seryl-tRNA synthetase [Source:ZFIN;Acc:ZDB-GENE-040831-1]
GO:0006412	translation	361	72	31.68	1.1e-06	ENSDARG00000052480	0.0137127	0.256438	pdcd11	programmed cell death 11 [Source:ZFIN;Acc:ZDB-GENE-030131-4076]
GO:0006412	translation	361	72	31.68	1.1e-06	ENSDARG00000003599	0.0145306	0.191225	rpl3	ribosomal protein L3 [Source:ZFIN;Acc:ZDB-GENE-030131-1291]
GO:0006412	translation	361	72	31.68	1.1e-06	ENSDARG00000019230	0.0174558	0.192921	rpl7a	ribosomal protein L7a [Source:ZFIN;Acc:ZDB-GENE-031001-9]
GO:0006412	translation	361	72	31.68	1.1e-06	ENSDARG00000029003	0.0186187	0.270592	eif1axa	eukaryotic translation initiation factor 1A, X-linked, a [Source:ZFIN;Acc:ZDB-GENE-041010-185]
GO:0006412	translation	361	72	31.68	1.1e-06	ENSDARG00000062568	0.0196007	-0.238213	mrpl2	mitochondrial ribosomal protein L2 [Source:ZFIN;Acc:ZDB-GENE-050809-12]
GO:0006412	translation	361	72	31.68	1.1e-06	ENSDARG00000031819	0.0204847	-0.143372	eif4ebp2	eukaryotic translation initiation factor 4E binding protein 2 [Source:ZFIN;Acc:ZDB-GENE-031118-83]
GO:0006412	translation	361	72	31.68	1.1e-06	ENSDARG00000101323	0.0214343	0.258517	trnau1apa	tRNA selenocysteine 1 associated protein 1a [Source:ZFIN;Acc:ZDB-GENE-050522-502]
GO:0006412	translation	361	72	31.68	1.1e-06	ENSDARG00000100392	0.0216791	0.180606	rps18	ribosomal protein S18 [Source:ZFIN;Acc:ZDB-GENE-020419-20]
GO:0006412	translation	361	72	31.68	1.1e-06	ENSDARG00000071774	0.0231971	0.294964	eef1e1	eukaryotic translation elongation factor 1 epsilon 1 [Source:ZFIN;Acc:ZDB-GENE-030131-4949]
GO:0006412	translation	361	72	31.68	1.1e-06	ENSDARG00000035913	0.0240511	0.276633	yars	tyrosyl-tRNA synthetase [Source:ZFIN;Acc:ZDB-GENE-030425-2]
GO:0006412	translation	361	72	31.68	1.1e-06	ENSDARG00000007320	0.0250779	0.162908	rpl7	ribosomal protein L7 [Source:ZFIN;Acc:ZDB-GENE-030131-8654]
GO:0006412	translation	361	72	31.68	1.1e-06	ENSDARG00000042905	0.0289244	0.193265	rpl10a	ribosomal protein L10a [Source:ZFIN;Acc:ZDB-GENE-030131-2025]
GO:0006412	translation	361	72	31.68	1.1e-06	ENSDARG00000018425	0.0296204	-0.138246	ddx61	DEAD (Asp-Glu-Ala-Asp) box helicase 61 [Source:ZFIN;Acc:ZDB-GENE-030131-6611]
GO:0006412	translation	361	72	31.68	1.1e-06	ENSDARG00000069142	0.0298009	0.20228	aars	alanyl-tRNA synthetase [Source:ZFIN;Acc:ZDB-GENE-030131-3663]
GO:0006412	translation	361	72	31.68	1.1e-06	ENSDARG00000060798	0.0305329	0.281057	mrpl22	mitochondrial ribosomal protein L22 [Source:ZFIN;Acc:ZDB-GENE-080303-28]
GO:0006412	translation	361	72	31.68	1.1e-06	ENSDARG00000037350	0.0307672	0.178333	rpl9	ribosomal protein L9 [Source:ZFIN;Acc:ZDB-GENE-030131-8646]
GO:0006412	translation	361	72	31.68	1.1e-06	ENSDARG00000015128	0.0311398	0.17814	rpl27	ribosomal protein L27 [Source:ZFIN;Acc:ZDB-GENE-030131-4343]
GO:0006412	translation	361	72	31.68	1.1e-06	ENSDARG00000034174	0.03394	0.253109	mrrf	mitochondrial ribosome recycling factor [Source:ZFIN;Acc:ZDB-GENE-040704-12]
GO:0006412	translation	361	72	31.68	1.1e-06	ENSDARG00000036164	0.0342064	0.206264	cars	cysteinyl-tRNA synthetase [Source:ZFIN;Acc:ZDB-GENE-030328-29]
GO:0006412	translation	361	72	31.68	1.1e-06	ENSDARG00000020749	0.035679	-0.39924	caprin2	caprin family member 2 [Source:ZFIN;Acc:ZDB-GENE-040812-2]
GO:0006412	translation	361	72	31.68	1.1e-06	ENSDARG00000098972	0.0395633	0.26383	mrps16	mitochondrial ribosomal protein S16 [Source:ZFIN;Acc:ZDB-GENE-041010-123]
GO:0006412	translation	361	72	31.68	1.1e-06	ENSDARG00000007955	0.0413275	0.239479	iars	isoleucyl-tRNA synthetase [Source:ZFIN;Acc:ZDB-GENE-030131-6325]
GO:0006412	translation	361	72	31.68	1.1e-06	ENSDARG00000035871	0.0446135	0.167727	rpl30	ribosomal protein L30 [Source:ZFIN;Acc:ZDB-GENE-030131-8657]
GO:0006412	translation	361	72	31.68	1.1e-06	ENSDARG00000010194	0.0459835	0.179875	eif4bb	eukaryotic translation initiation factor 4Bb [Source:ZFIN;Acc:ZDB-GENE-030131-8563]
GO:0006412	translation	361	72	31.68	1.1e-06	ENSDARG00000010316	0.0471643	0.23649	qars	glutaminyl-tRNA synthetase [Source:ZFIN;Acc:ZDB-GENE-040426-1011]
GO:0043648	dicarboxylic acid metabolic process	36	9	3.16	3.1e-06	ENSDARG00000041068	2.19709e-15	0.387799	got2a	glutamic-oxaloacetic transaminase 2a, mitochondrial [Source:ZFIN;Acc:ZDB-GENE-040426-2703]
GO:0043648	dicarboxylic acid metabolic process	36	9	3.16	3.1e-06	ENSDARG00000005840	9.10546e-05	0.259581	got2b	glutamic-oxaloacetic transaminase 2b, mitochondrial [Source:ZFIN;Acc:ZDB-GENE-030131-7917]
GO:0043648	dicarboxylic acid metabolic process	36	9	3.16	3.1e-06	ENSDARG00000038207	0.000106295	0.206016	aldh4a1	aldehyde dehydrogenase 4 family, member A1 [Source:ZFIN;Acc:ZDB-GENE-040426-1179]
GO:0043648	dicarboxylic acid metabolic process	36	9	3.16	3.1e-06	ENSDARG00000079823	0.00098987	0.273232	mrps36	mitochondrial ribosomal protein S36 [Source:ZFIN;Acc:ZDB-GENE-081104-343]
GO:0043648	dicarboxylic acid metabolic process	36	9	3.16	3.1e-06	ENSDARG00000043371	0.00288337	0.172864	mdh2	malate dehydrogenase 2, NAD (mitochondrial) [Source:ZFIN;Acc:ZDB-GENE-040426-2143]
GO:0043648	dicarboxylic acid metabolic process	36	9	3.16	3.1e-06	ENSDARG00000078425	0.00311807	0.366571	oat	ornithine aminotransferase [Source:ZFIN;Acc:ZDB-GENE-110411-148]
GO:0043648	dicarboxylic acid metabolic process	36	9	3.16	3.1e-06	ENSDARG00000070230	0.0077109	0.367628	aldh1l2	aldehyde dehydrogenase 1 family, member L2 [Source:ZFIN;Acc:ZDB-GENE-100426-6]
GO:0043648	dicarboxylic acid metabolic process	36	9	3.16	3.1e-06	ENSDARG00000099546	0.0225237	0.2292	kynu	kynureninase [Source:ZFIN;Acc:ZDB-GENE-120215-204]
GO:0043648	dicarboxylic acid metabolic process	36	9	3.16	3.1e-06	ENSDARG00000013095	0.023778	0.18272	gclc	glutamate-cysteine ligase, catalytic subunit [Source:ZFIN;Acc:ZDB-GENE-030131-5056]
GO:0006270	DNA replication initiation	21	8	1.84	1e-05	ENSDARG00000019507	3.65876e-05	0.597795	mcm5	minichromosome maintenance complex component 5 [Source:ZFIN;Acc:ZDB-GENE-021209-1]
GO:0006270	DNA replication initiation	21	8	1.84	1e-05	ENSDARG00000045308	0.00362677	0.359445	pola1	polymerase (DNA directed), alpha 1 [Source:ZFIN;Acc:ZDB-GENE-030114-9]
GO:0006270	DNA replication initiation	21	8	1.84	1e-05	ENSDARG00000057683	0.00373862	0.436868	mcm6	minichromosome maintenance complex component 6 [Source:ZFIN;Acc:ZDB-GENE-030909-6]
GO:0006270	DNA replication initiation	21	8	1.84	1e-05	ENSDARG00000102798	0.00970534	0.414691	mcm2	minichromosome maintenance complex component 2 [Source:ZFIN;Acc:ZDB-GENE-020419-24]
GO:0006270	DNA replication initiation	21	8	1.84	1e-05	ENSDARG00000015070	0.0134335	0.444667	pola2	polymerase (DNA directed), alpha 2 [Source:ZFIN;Acc:ZDB-GENE-030131-778]
GO:0006270	DNA replication initiation	21	8	1.84	1e-05	ENSDARG00000024204	0.0297695	0.368048	mcm3	minichromosome maintenance complex component 3 [Source:ZFIN;Acc:ZDB-GENE-020419-4]
GO:0006270	DNA replication initiation	21	8	1.84	1e-05	ENSDARG00000075682	0.0424565	0.410265	orc6	origin recognition complex, subunit 6 [Source:ZFIN;Acc:ZDB-GENE-030131-2976]
GO:0006270	DNA replication initiation	21	8	1.84	1e-05	ENSDARG00000040041	0.0491321	0.304227	mcm4	minichromosome maintenance complex component 4 [Source:ZFIN;Acc:ZDB-GENE-030131-9544]
GO:0006260	DNA replication	111	27	9.74	2e-05	ENSDARG00000054155	3.36155e-05	0.47218	pcna	proliferating cell nuclear antigen [Source:ZFIN;Acc:ZDB-GENE-000210-8]
GO:0006260	DNA replication	111	27	9.74	2e-05	ENSDARG00000019507	3.65876e-05	0.597795	mcm5	minichromosome maintenance complex component 5 [Source:ZFIN;Acc:ZDB-GENE-021209-1]
GO:0006260	DNA replication	111	27	9.74	2e-05	ENSDARG00000055314	0.000213134	0.484755	mcmbp	minichromosome maintenance complex binding protein [Source:ZFIN;Acc:ZDB-GENE-030131-9676]
GO:0006260	DNA replication	111	27	9.74	2e-05	ENSDARG00000052470	0.000412293	0.28831	igfbp2a	insulin-like growth factor binding protein 2a [Source:ZFIN;Acc:ZDB-GENE-000125-12]
GO:0006260	DNA replication	111	27	9.74	2e-05	ENSDARG00000060767	0.000680665	-0.150953	smg7	SMG7 nonsense mediated mRNA decay factor [Source:ZFIN;Acc:ZDB-GENE-030131-9122]
GO:0006260	DNA replication	111	27	9.74	2e-05	ENSDARG00000022939	0.00222051	-0.361244	ino80e	INO80 complex subunit E [Source:ZFIN;Acc:ZDB-GENE-040426-1818]
GO:0006260	DNA replication	111	27	9.74	2e-05	ENSDARG00000077089	0.00230526	0.448493	blm	Bloom syndrome, RecQ helicase-like [Source:ZFIN;Acc:ZDB-GENE-070702-5]
GO:0006260	DNA replication	111	27	9.74	2e-05	ENSDARG00000062152	0.00304238	0.332183	chaf1a	chromatin assembly factor 1, subunit A (p150) [Source:ZFIN;Acc:ZDB-GENE-030131-5366]
GO:0006260	DNA replication	111	27	9.74	2e-05	ENSDARG00000045308	0.00362677	0.359445	pola1	polymerase (DNA directed), alpha 1 [Source:ZFIN;Acc:ZDB-GENE-030114-9]
GO:0006260	DNA replication	111	27	9.74	2e-05	ENSDARG00000057683	0.00373862	0.436868	mcm6	minichromosome maintenance complex component 6 [Source:ZFIN;Acc:ZDB-GENE-030909-6]
GO:0006260	DNA replication	111	27	9.74	2e-05	ENSDARG00000011404	0.00624469	0.385721	fen1	flap structure-specific endonuclease 1 [Source:ZFIN;Acc:ZDB-GENE-031112-11]
GO:0006260	DNA replication	111	27	9.74	2e-05	ENSDARG00000077057	0.00801284	-0.235033	esco1	establishment of sister chromatid cohesion N-acetyltransferase 1 [Source:ZFIN;Acc:ZDB-GENE-130530-818]
GO:0006260	DNA replication	111	27	9.74	2e-05	ENSDARG00000061414	0.00966621	-0.354845	slx4	SLX4 structure-specific endonuclease subunit homolog (S. cerevisiae) [Source:ZFIN;Acc:ZDB-GENE-050208-359]
GO:0006260	DNA replication	111	27	9.74	2e-05	ENSDARG00000102798	0.00970534	0.414691	mcm2	minichromosome maintenance complex component 2 [Source:ZFIN;Acc:ZDB-GENE-020419-24]
GO:0006260	DNA replication	111	27	9.74	2e-05	ENSDARG00000019529	0.00993198	0.236838	parp1	poly (ADP-ribose) polymerase 1 [Source:ZFIN;Acc:ZDB-GENE-030131-3955]
GO:0006260	DNA replication	111	27	9.74	2e-05	ENSDARG00000042458	0.0120945	0.299057	rfc4	replication factor C (activator 1) 4 [Source:ZFIN;Acc:ZDB-GENE-040824-3]
GO:0006260	DNA replication	111	27	9.74	2e-05	ENSDARG00000041481	0.0124014	-0.199425	smg5	SMG5 nonsense mediated mRNA decay factor [Source:ZFIN;Acc:ZDB-GENE-050913-144]
GO:0006260	DNA replication	111	27	9.74	2e-05	ENSDARG00000015070	0.0134335	0.444667	pola2	polymerase (DNA directed), alpha 2 [Source:ZFIN;Acc:ZDB-GENE-030131-778]
GO:0006260	DNA replication	111	27	9.74	2e-05	ENSDARG00000057323	0.0197592	0.387205	e2f8	E2F transcription factor 8 [Source:ZFIN;Acc:ZDB-GENE-041111-260]
GO:0006260	DNA replication	111	27	9.74	2e-05	ENSDARG00000058533	0.0203296	0.402207	pole	polymerase (DNA directed), epsilon [Source:ZFIN;Acc:ZDB-GENE-070705-557]
GO:0006260	DNA replication	111	27	9.74	2e-05	ENSDARG00000060041	0.0213215	0.417469	lig1	ligase I, DNA, ATP-dependent [Source:ZFIN;Acc:ZDB-GENE-110404-2]
GO:0006260	DNA replication	111	27	9.74	2e-05	ENSDARG00000007175	0.0285599	0.269103	recql	RecQ helicase-like [Source:ZFIN;Acc:ZDB-GENE-050809-134]
GO:0006260	DNA replication	111	27	9.74	2e-05	ENSDARG00000024204	0.0297695	0.368048	mcm3	minichromosome maintenance complex component 3 [Source:ZFIN;Acc:ZDB-GENE-020419-4]
GO:0006260	DNA replication	111	27	9.74	2e-05	ENSDARG00000054799	0.0324047	-0.202612	rfc1	replication factor C (activator 1) 1 [Source:ZFIN;Acc:ZDB-GENE-070410-99]
GO:0006260	DNA replication	111	27	9.74	2e-05	ENSDARG00000075682	0.0424565	0.410265	orc6	origin recognition complex, subunit 6 [Source:ZFIN;Acc:ZDB-GENE-030131-2976]
GO:0006260	DNA replication	111	27	9.74	2e-05	ENSDARG00000070545	0.0473692	-0.207741	top1l	topoisomerase (DNA) I, like [Source:ZFIN;Acc:ZDB-GENE-060616-217]
GO:0006260	DNA replication	111	27	9.74	2e-05	ENSDARG00000040041	0.0491321	0.304227	mcm4	minichromosome maintenance complex component 4 [Source:ZFIN;Acc:ZDB-GENE-030131-9544]
GO:0006364	rRNA processing	99	29	8.69	4.8e-05	ENSDARG00000004774	3.48308e-07	0.446729	wdr36	WD repeat domain 36 [Source:ZFIN;Acc:ZDB-GENE-030131-464]
GO:0006364	rRNA processing	99	29	8.69	4.8e-05	ENSDARG00000016484	3.14636e-05	0.444186	dkc1	dyskeratosis congenita 1, dyskerin [Source:ZFIN;Acc:ZDB-GENE-031118-120]
GO:0006364	rRNA processing	99	29	8.69	4.8e-05	ENSDARG00000007744	3.25493e-05	0.360425	tsr1	TSR1, 20S rRNA accumulation, homolog (S. cerevisiae) [Source:ZFIN;Acc:ZDB-GENE-030131-3762]
GO:0006364	rRNA processing	99	29	8.69	4.8e-05	ENSDARG00000054540	5.61659e-05	0.457502	imp4	IMP4, U3 small nucleolar ribonucleoprotein, homolog (yeast) [Source:ZFIN;Acc:ZDB-GENE-040718-474]
GO:0006364	rRNA processing	99	29	8.69	4.8e-05	ENSDARG00000023299	0.000108645	0.424963	snu13b	SNU13 homolog, small nuclear ribonucleoprotein b (U4/U6.U5) [Source:ZFIN;Acc:ZDB-GENE-030131-9670]
GO:0006364	rRNA processing	99	29	8.69	4.8e-05	ENSDARG00000042864	0.000261805	0.401803	rpl7l1	ribosomal protein L7-like 1 [Source:ZFIN;Acc:ZDB-GENE-030131-970]
GO:0006364	rRNA processing	99	29	8.69	4.8e-05	ENSDARG00000018334	0.000416494	0.234028	rpl35	ribosomal protein L35 [Source:ZFIN;Acc:ZDB-GENE-020419-2]
GO:0006364	rRNA processing	99	29	8.69	4.8e-05	ENSDARG00000042520	0.000632337	0.309126	UTP14C	si:dkey-251i10.3 [Source:ZFIN;Acc:ZDB-GENE-060526-271]
GO:0006364	rRNA processing	99	29	8.69	4.8e-05	ENSDARG00000054154	0.000665606	0.380847	bms1	BMS1 ribosome biogenesis factor [Source:ZFIN;Acc:ZDB-GENE-060720-2]
GO:0006364	rRNA processing	99	29	8.69	4.8e-05	ENSDARG00000042566	0.00132936	0.219759	rps7	ribosomal protein S7 [Source:ZFIN;Acc:ZDB-GENE-040426-1718]
GO:0006364	rRNA processing	99	29	8.69	4.8e-05	ENSDARG00000007130	0.00209142	0.402617	mrto4	MRT4 homolog, ribosome maturation factor [Source:ZFIN;Acc:ZDB-GENE-050417-142]
GO:0006364	rRNA processing	99	29	8.69	4.8e-05	ENSDARG00000068755	0.00375857	0.329059	exosc8	exosome component 8 [Source:ZFIN;Acc:ZDB-GENE-030131-1736]
GO:0006364	rRNA processing	99	29	8.69	4.8e-05	ENSDARG00000074756	0.00708868	0.261223	tfb2m	transcription factor B2, mitochondrial [Source:ZFIN;Acc:ZDB-GENE-070521-3]
GO:0006364	rRNA processing	99	29	8.69	4.8e-05	ENSDARG00000104938	0.00866673	0.372413	ftsj3	FtsJ homolog 3 (E. coli) [Source:ZFIN;Acc:ZDB-GENE-030131-9828]
GO:0006364	rRNA processing	99	29	8.69	4.8e-05	ENSDARG00000020232	0.0112376	0.271058	eif6	eukaryotic translation initiation factor 6 [Source:ZFIN;Acc:ZDB-GENE-031118-110]
GO:0006364	rRNA processing	99	29	8.69	4.8e-05	ENSDARG00000019230	0.0174558	0.192921	rpl7a	ribosomal protein L7a [Source:ZFIN;Acc:ZDB-GENE-031001-9]
GO:0006364	rRNA processing	99	29	8.69	4.8e-05	ENSDARG00000005057	0.0218449	0.34071	dimt1l	DIM1 dimethyladenosine transferase 1-like (S. cerevisiae) [Source:ZFIN;Acc:ZDB-GENE-040801-75]
GO:0006364	rRNA processing	99	29	8.69	4.8e-05	ENSDARG00000028688	0.022097	0.35578	exosc2	exosome component 2 [Source:ZFIN;Acc:ZDB-GENE-050417-27]
GO:0006364	rRNA processing	99	29	8.69	4.8e-05	ENSDARG00000054259	0.0243298	0.199112	nat10	N-acetyltransferase 10 [Source:ZFIN;Acc:ZDB-GENE-040426-1543]
GO:0006364	rRNA processing	99	29	8.69	4.8e-05	ENSDARG00000007320	0.0250779	0.162908	rpl7	ribosomal protein L7 [Source:ZFIN;Acc:ZDB-GENE-030131-8654]
GO:0006364	rRNA processing	99	29	8.69	4.8e-05	ENSDARG00000042905	0.0289244	0.193265	rpl10a	ribosomal protein L10a [Source:ZFIN;Acc:ZDB-GENE-030131-2025]
GO:0006364	rRNA processing	99	29	8.69	4.8e-05	ENSDARG00000043209	0.0308148	0.272162	nsun5	NOP2/Sun domain family, member 5 [Source:ZFIN;Acc:ZDB-GENE-040426-2476]
GO:0006364	rRNA processing	99	29	8.69	4.8e-05	ENSDARG00000056720	0.0342387	0.288634	utp3	UTP3, small subunit (SSU) processome component, homolog (S. cerevisiae) [Source:ZFIN;Acc:ZDB-GENE-040912-163]
GO:0006364	rRNA processing	99	29	8.69	4.8e-05	ENSDARG00000012820	0.0369043	0.221925	nop56	NOP56 ribonucleoprotein homolog [Source:ZFIN;Acc:ZDB-GENE-040109-1]
GO:0006364	rRNA processing	99	29	8.69	4.8e-05	ENSDARG00000098080	0.0369193	0.267837	gnl2	guanine nucleotide binding protein-like 2 (nucleolar) [Source:ZFIN;Acc:ZDB-GENE-040426-2317]
GO:0006364	rRNA processing	99	29	8.69	4.8e-05	ENSDARG00000074611	0.0412287	-0.176363	wdr37	WD repeat domain 37 [Source:ZFIN;Acc:ZDB-GENE-030131-8101]
GO:0006364	rRNA processing	99	29	8.69	4.8e-05	ENSDARG00000043304	0.0418722	0.225282	nop2	NOP2 nucleolar protein homolog (yeast) [Source:ZFIN;Acc:ZDB-GENE-050309-7]
GO:0006364	rRNA processing	99	29	8.69	4.8e-05	ENSDARG00000013478	0.0471643	0.265549	rrp15	ribosomal RNA processing 15 homolog [Source:ZFIN;Acc:ZDB-GENE-030131-5261]
GO:0006364	rRNA processing	99	29	8.69	4.8e-05	ENSDARG00000054980	0.0480763	0.222975	ebna1bp2	EBNA1 binding protein 2 [Source:ZFIN;Acc:ZDB-GENE-030131-6989]
GO:0006099	tricarboxylic acid cycle	22	10	1.93	5.1e-05	ENSDARG00000007294	2.91207e-05	0.186828	aco2	aconitase 2, mitochondrial [Source:ZFIN;Acc:ZDB-GENE-030131-1390]
GO:0006099	tricarboxylic acid cycle	22	10	1.93	5.1e-05	ENSDARG00000038608	0.000213134	0.297958	sdhc	succinate dehydrogenase complex, subunit C, integral membrane protein [Source:ZFIN;Acc:ZDB-GENE-040801-26]
GO:0006099	tricarboxylic acid cycle	22	10	1.93	5.1e-05	ENSDARG00000030139	0.00100301	0.221399	sdhdb	succinate dehydrogenase complex, subunit D, integral membrane protein b [Source:ZFIN;Acc:ZDB-GENE-040822-17]
GO:0006099	tricarboxylic acid cycle	22	10	1.93	5.1e-05	ENSDARG00000043371	0.00288337	0.172864	mdh2	malate dehydrogenase 2, NAD (mitochondrial) [Source:ZFIN;Acc:ZDB-GENE-040426-2143]
GO:0006099	tricarboxylic acid cycle	22	10	1.93	5.1e-05	ENSDARG00000016415	0.0030312	0.282032	dhtkd1	dehydrogenase E1 and transketolase domain containing 1 [Source:ZFIN;Acc:ZDB-GENE-041212-44]
GO:0006099	tricarboxylic acid cycle	22	10	1.93	5.1e-05	ENSDARG00000079249	0.00549805	-0.311044	OGDHL	oxoglutarate dehydrogenase-like [Source:HGNC Symbol;Acc:HGNC:25590]
GO:0006099	tricarboxylic acid cycle	22	10	1.93	5.1e-05	ENSDARG00000025375	0.0157491	0.41368	idh1	isocitrate dehydrogenase 1 (NADP+), soluble [Source:ZFIN;Acc:ZDB-GENE-031006-1]
GO:0006099	tricarboxylic acid cycle	22	10	1.93	5.1e-05	ENSDARG00000003795	0.0158073	0.151865	IDH2	isocitrate dehydrogenase (NADP(+)) 2, mitochondrial [Source:HGNC Symbol;Acc:HGNC:5383]
GO:0006099	tricarboxylic acid cycle	22	10	1.93	5.1e-05	ENSDARG00000023648	0.0314237	0.186966	idh3g	isocitrate dehydrogenase 3 (NAD+) gamma [Source:ZFIN;Acc:ZDB-GENE-050417-435]
GO:0006099	tricarboxylic acid cycle	22	10	1.93	5.1e-05	ENSDARG00000030278	0.0399383	0.208527	idh3a	isocitrate dehydrogenase 3 (NAD+) alpha [Source:ZFIN;Acc:ZDB-GENE-040426-1007]
GO:0006418	tRNA aminoacylation for protein translat...	46	12	4.04	6e-05	ENSDARG00000013250	1.55397e-07	0.39461	tars	threonyl-tRNA synthetase [Source:ZFIN;Acc:ZDB-GENE-041010-218]
GO:0006418	tRNA aminoacylation for protein translat...	46	12	4.04	6e-05	ENSDARG00000091247	0.000220526	0.348766	fars2	phenylalanyl-tRNA synthetase 2, mitochondrial [Source:ZFIN;Acc:ZDB-GENE-070928-38]
GO:0006418	tRNA aminoacylation for protein translat...	46	12	4.04	6e-05	ENSDARG00000019280	0.000231859	0.429833	larsb	leucyl-tRNA synthetase b [Source:ZFIN;Acc:ZDB-GENE-030114-7]
GO:0006418	tRNA aminoacylation for protein translat...	46	12	4.04	6e-05	ENSDARG00000059070	0.000688432	0.24806	gars	glycyl-tRNA synthetase [Source:ZFIN;Acc:ZDB-GENE-030131-9174]
GO:0006418	tRNA aminoacylation for protein translat...	46	12	4.04	6e-05	ENSDARG00000103799	0.00158694	0.249698	kars	lysyl-tRNA synthetase [Source:ZFIN;Acc:ZDB-GENE-021115-8]
GO:0006418	tRNA aminoacylation for protein translat...	46	12	4.04	6e-05	ENSDARG00000054530	0.0026744	0.325321	rars	arginyl-tRNA synthetase [Source:ZFIN;Acc:ZDB-GENE-030131-9014]
GO:0006418	tRNA aminoacylation for protein translat...	46	12	4.04	6e-05	ENSDARG00000008237	0.0137127	0.209531	sars	seryl-tRNA synthetase [Source:ZFIN;Acc:ZDB-GENE-040831-1]
GO:0006418	tRNA aminoacylation for protein translat...	46	12	4.04	6e-05	ENSDARG00000035913	0.0240511	0.276633	yars	tyrosyl-tRNA synthetase [Source:ZFIN;Acc:ZDB-GENE-030425-2]
GO:0006418	tRNA aminoacylation for protein translat...	46	12	4.04	6e-05	ENSDARG00000069142	0.0298009	0.20228	aars	alanyl-tRNA synthetase [Source:ZFIN;Acc:ZDB-GENE-030131-3663]
GO:0006418	tRNA aminoacylation for protein translat...	46	12	4.04	6e-05	ENSDARG00000036164	0.0342064	0.206264	cars	cysteinyl-tRNA synthetase [Source:ZFIN;Acc:ZDB-GENE-030328-29]
GO:0006418	tRNA aminoacylation for protein translat...	46	12	4.04	6e-05	ENSDARG00000007955	0.0413275	0.239479	iars	isoleucyl-tRNA synthetase [Source:ZFIN;Acc:ZDB-GENE-030131-6325]
GO:0006418	tRNA aminoacylation for protein translat...	46	12	4.04	6e-05	ENSDARG00000010316	0.0471643	0.23649	qars	glutaminyl-tRNA synthetase [Source:ZFIN;Acc:ZDB-GENE-040426-1011]
GO:0006122	mitochondrial electron transport, ubiqui...	10	5	0.88	7.5e-05	ENSDARG00000052304	2.07253e-06	0.239284	uqcrc1	ubiquinol-cytochrome c reductase core protein I [Source:ZFIN;Acc:ZDB-GENE-040426-1792]
GO:0006122	mitochondrial electron transport, ubiqui...	10	5	0.88	7.5e-05	ENSDARG00000071691	3.89873e-05	0.263661	uqcrc2b	ubiquinol-cytochrome c reductase core protein IIb [Source:ZFIN;Acc:ZDB-GENE-030131-1269]
GO:0006122	mitochondrial electron transport, ubiqui...	10	5	0.88	7.5e-05	ENSDARG00000044562	0.000428443	0.31703	cycsb	cytochrome c, somatic b [Source:ZFIN;Acc:ZDB-GENE-040625-38]
GO:0006122	mitochondrial electron transport, ubiqui...	10	5	0.88	7.5e-05	ENSDARG00000063924	0.00495611	0.168711	mt-cyb	cytochrome b, mitochondrial [Source:ZFIN;Acc:ZDB-GENE-011205-17]
GO:0006122	mitochondrial electron transport, ubiqui...	10	5	0.88	7.5e-05	ENSDARG00000059128	0.00941118	0.221614	uqcrh	ubiquinol-cytochrome c reductase hinge protein [Source:ZFIN;Acc:ZDB-GENE-051030-93]
GO:0043161	proteasome-mediated ubiquitin-dependent ...	152	17	13.34	0.00013	ENSDARG00000020001	7.21778e-08	-0.422894	rad23aa	RAD23 homolog A, nucleotide excision repair protein a [Source:ZFIN;Acc:ZDB-GENE-040808-59]
GO:0043161	proteasome-mediated ubiquitin-dependent ...	152	17	13.34	0.00013	ENSDARG00000077531	1.80809e-05	-0.310457	bag6l	BCL2-associated athanogene 6, like [Source:ZFIN;Acc:ZDB-GENE-060307-2]
GO:0043161	proteasome-mediated ubiquitin-dependent ...	152	17	13.34	0.00013	ENSDARG00000040571	5.27983e-05	-0.262758	ube4a	ubiquitination factor E4A (UFD2 homolog, yeast) [Source:ZFIN;Acc:ZDB-GENE-070410-21]
GO:0043161	proteasome-mediated ubiquitin-dependent ...	152	17	13.34	0.00013	ENSDARG00000031775	0.000388435	-0.332383	ube2s	ubiquitin-conjugating enzyme E2S [Source:ZFIN;Acc:ZDB-GENE-050913-92]
GO:0043161	proteasome-mediated ubiquitin-dependent ...	152	17	13.34	0.00013	ENSDARG00000079306	0.00047286	-0.223695	rlim	ring finger protein, LIM domain interacting [Source:ZFIN;Acc:ZDB-GENE-120809-2]
GO:0043161	proteasome-mediated ubiquitin-dependent ...	152	17	13.34	0.00013	ENSDARG00000100741	0.00105323	0.456876	cdc20	cell division cycle 20 homolog [Source:ZFIN;Acc:ZDB-GENE-040426-2044]
GO:0043161	proteasome-mediated ubiquitin-dependent ...	152	17	13.34	0.00013	ENSDARG00000089055	0.00335353	-0.251011	ube2ka	ubiquitin-conjugating enzyme E2Ka (UBC1 homolog, yeast) [Source:ZFIN;Acc:ZDB-GENE-050320-48]
GO:0043161	proteasome-mediated ubiquitin-dependent ...	152	17	13.34	0.00013	ENSDARG00000058740	0.00472369	-0.25317	ube2r2	ubiquitin-conjugating enzyme E2R 2 [Source:ZFIN;Acc:ZDB-GENE-040718-344]
GO:0043161	proteasome-mediated ubiquitin-dependent ...	152	17	13.34	0.00013	ENSDARG00000022891	0.00984144	0.190172	zgc:175214	zgc:175214 [Source:ZFIN;Acc:ZDB-GENE-080303-32]
GO:0043161	proteasome-mediated ubiquitin-dependent ...	152	17	13.34	0.00013	ENSDARG00000076142	0.0124383	-0.366927	trib1	tribbles pseudokinase 1 [Source:ZFIN;Acc:ZDB-GENE-091207-4]
GO:0043161	proteasome-mediated ubiquitin-dependent ...	152	17	13.34	0.00013	ENSDARG00000038030	0.0128013	-0.2394	rbx1	ring-box 1, E3 ubiquitin protein ligase [Source:ZFIN;Acc:ZDB-GENE-041008-106]
GO:0043161	proteasome-mediated ubiquitin-dependent ...	152	17	13.34	0.00013	ENSDARG00000091727	0.0269281	0.383115	RNF14 (1 of many)	ring finger protein 14 [Source:HGNC Symbol;Acc:HGNC:10058]
GO:0043161	proteasome-mediated ubiquitin-dependent ...	152	17	13.34	0.00013	ENSDARG00000004132	0.0270046	-0.148051	usp19	ubiquitin specific peptidase 19 [Source:ZFIN;Acc:ZDB-GENE-030131-3055]
GO:0043161	proteasome-mediated ubiquitin-dependent ...	152	17	13.34	0.00013	ENSDARG00000020218	0.0324322	-0.160857	amfr	autocrine motility factor receptor, E3 ubiquitin protein ligase a [Source:ZFIN;Acc:ZDB-GENE-040426-2190]
GO:0043161	proteasome-mediated ubiquitin-dependent ...	152	17	13.34	0.00013	ENSDARG00000086523	0.0334962	0.315661	erlin2	ER lipid raft associated 2 [Source:EntrezGene;Acc:100151163]
GO:0043161	proteasome-mediated ubiquitin-dependent ...	152	17	13.34	0.00013	ENSDARG00000043905	0.041924	0.229694	rnf14	ring finger protein 14 [Source:ZFIN;Acc:ZDB-GENE-040625-65]
GO:0043161	proteasome-mediated ubiquitin-dependent ...	152	17	13.34	0.00013	ENSDARG00000022418	0.0495056	-0.161253	faf1	Fas (TNFRSF6) associated factor 1 [Source:ZFIN;Acc:ZDB-GENE-040426-2863]
GO:0010501	RNA secondary structure unwinding	25	5	2.19	0.00016	ENSDARG00000030789	2.74127e-05	0.464752	ddx18	DEAD (Asp-Glu-Ala-Asp) box polypeptide 18 [Source:ZFIN;Acc:ZDB-GENE-030131-9685]
GO:0010501	RNA secondary structure unwinding	25	5	2.19	0.00016	ENSDARG00000037928	0.00471424	-0.167512	ddx42	DEAD (Asp-Glu-Ala-Asp) box helicase 42 [Source:ZFIN;Acc:ZDB-GENE-050706-53]
GO:0010501	RNA secondary structure unwinding	25	5	2.19	0.00016	ENSDARG00000005699	0.0182292	-0.287408	ddx19	DEAD/H (Asp-Glu-Ala-Asp/His) box polypeptide 19 (DBP5 homolog, yeast) [Source:ZFIN;Acc:ZDB-GENE-020419-30]
GO:0010501	RNA secondary structure unwinding	25	5	2.19	0.00016	ENSDARG00000018425	0.0296204	-0.138246	ddx61	DEAD (Asp-Glu-Ala-Asp) box helicase 61 [Source:ZFIN;Acc:ZDB-GENE-030131-6611]
GO:0010501	RNA secondary structure unwinding	25	5	2.19	0.00016	ENSDARG00000036069	0.0315789	-0.219223	ddx39b	DEAD (Asp-Glu-Ala-Asp) box polypeptide 39B [Source:ZFIN;Acc:ZDB-GENE-040426-1259]
GO:0000184	nuclear-transcribed mRNA catabolic proce...	17	7	1.49	0.00016	ENSDARG00000076627	1.14473e-09	-0.53622	smg9	smg9 nonsense mediated mRNA decay factor [Source:ZFIN;Acc:ZDB-GENE-030131-9385]
GO:0000184	nuclear-transcribed mRNA catabolic proce...	17	7	1.49	0.00016	ENSDARG00000029911	0.000120962	-0.456208	casc3	cancer susceptibility candidate 3 [Source:ZFIN;Acc:ZDB-GENE-040308-2]
GO:0000184	nuclear-transcribed mRNA catabolic proce...	17	7	1.49	0.00016	ENSDARG00000060767	0.000680665	-0.150953	smg7	SMG7 nonsense mediated mRNA decay factor [Source:ZFIN;Acc:ZDB-GENE-030131-9122]
GO:0000184	nuclear-transcribed mRNA catabolic proce...	17	7	1.49	0.00016	ENSDARG00000016302	0.0026744	-0.15498	upf1	upf1 regulator of nonsense transcripts homolog (yeast) [Source:ZFIN;Acc:ZDB-GENE-040426-2836]
GO:0000184	nuclear-transcribed mRNA catabolic proce...	17	7	1.49	0.00016	ENSDARG00000061378	0.0100899	-0.228202	smg8	SMG8 nonsense mediated mRNA decay factor [Source:ZFIN;Acc:ZDB-GENE-091204-279]
GO:0000184	nuclear-transcribed mRNA catabolic proce...	17	7	1.49	0.00016	ENSDARG00000041481	0.0124014	-0.199425	smg5	SMG5 nonsense mediated mRNA decay factor [Source:ZFIN;Acc:ZDB-GENE-050913-144]
GO:0000184	nuclear-transcribed mRNA catabolic proce...	17	7	1.49	0.00016	ENSDARG00000038635	0.0134335	-0.277897	magoh	mago homolog, exon junction complex core component [Source:ZFIN;Acc:ZDB-GENE-041216-1]
GO:0009067	aspartate family amino acid biosynthetic...	16	6	1.4	0.00017	ENSDARG00000104906	5.26754e-08	0.635836	mtr	5-methyltetrahydrofolate-homocysteine methyltransferase [Source:ZFIN;Acc:ZDB-GENE-031001-5]
GO:0009067	aspartate family amino acid biosynthetic...	16	6	1.4	0.00017	ENSDARG00000074301	6.63116e-05	0.410137	cth	cystathionase (cystathionine gamma-lyase) [Source:ZFIN;Acc:ZDB-GENE-030131-774]
GO:0009067	aspartate family amino acid biosynthetic...	16	6	1.4	0.00017	ENSDARG00000037501	0.00433455	0.38825	aasdhppt	aminoadipate-semialdehyde dehydrogenase-phosphopantetheinyl transferase [Source:ZFIN;Acc:ZDB-GENE-050913-36]
GO:0009067	aspartate family amino acid biosynthetic...	16	6	1.4	0.00017	ENSDARG00000020448	0.0172612	0.304089	adi1	acireductone dioxygenase 1 [Source:ZFIN;Acc:ZDB-GENE-030131-2799]
GO:0009067	aspartate family amino acid biosynthetic...	16	6	1.4	0.00017	ENSDARG00000016375	0.022097	0.398779	asns	asparagine synthetase [Source:ZFIN;Acc:ZDB-GENE-040426-1091]
GO:0009067	aspartate family amino acid biosynthetic...	16	6	1.4	0.00017	ENSDARG00000075754	0.0244442	-0.398115	mri1	methylthioribose-1-phosphate isomerase 1 [Source:ZFIN;Acc:ZDB-GENE-080204-109]
GO:0016570	histone modification	162	28	14.22	0.00033	ENSDARG00000042147	1.14473e-09	-0.606575	rbbp5	retinoblastoma binding protein 5 [Source:ZFIN;Acc:ZDB-GENE-040426-886]
GO:0016570	histone modification	162	28	14.22	0.00033	ENSDARG00000038909	7.67769e-08	-0.422573	msl2a	male-specific lethal 2 homolog a (Drosophila) [Source:ZFIN;Acc:ZDB-GENE-070912-449]
GO:0016570	histone modification	162	28	14.22	0.00033	ENSDARG00000060705	2.44947e-07	-0.74906	nsd1b	nuclear receptor binding SET domain protein 1b [Source:ZFIN;Acc:ZDB-GENE-080519-2]
GO:0016570	histone modification	162	28	14.22	0.00033	ENSDARG00000061397	3.25493e-05	-0.235635	trip12	thyroid hormone receptor interactor 12 [Source:ZFIN;Acc:ZDB-GENE-041111-262]
GO:0016570	histone modification	162	28	14.22	0.00033	ENSDARG00000057830	0.000171068	-0.637311	dnmt3bb.2	DNA (cytosine-5-)-methyltransferase 3 beta, duplicate b.2 [Source:ZFIN;Acc:ZDB-GENE-990712-11]
GO:0016570	histone modification	162	28	14.22	0.00033	ENSDARG00000005629	0.000298435	0.344149	smyd2b	SET and MYND domain containing 2b [Source:ZFIN;Acc:ZDB-GENE-041001-201]
GO:0016570	histone modification	162	28	14.22	0.00033	ENSDARG00000059794	0.000395433	-0.385955	kdm6al	lysine (K)-specific demethylase 6A, like [Source:ZFIN;Acc:ZDB-GENE-070112-2002]
GO:0016570	histone modification	162	28	14.22	0.00033	ENSDARG00000055753	0.00251551	0.502936	suv39h1b	suppressor of variegation 3-9 homolog 1b [Source:ZFIN;Acc:ZDB-GENE-030131-5105]
GO:0016570	histone modification	162	28	14.22	0.00033	ENSDARG00000061759	0.00252445	-0.183658	kdm6a	lysine (K)-specific demethylase 6A [Source:ZFIN;Acc:ZDB-GENE-081105-56]
GO:0016570	histone modification	162	28	14.22	0.00033	ENSDARG00000040730	0.00345075	0.383087	wdr75	WD repeat domain 75 [Source:ZFIN;Acc:ZDB-GENE-030616-5]
GO:0016570	histone modification	162	28	14.22	0.00033	ENSDARG00000001754	0.00357097	0.388347	noc2l	NOC2-like nucleolar associated transcriptional repressor [Source:ZFIN;Acc:ZDB-GENE-000607-75]
GO:0016570	histone modification	162	28	14.22	0.00033	ENSDARG00000103409	0.00470913	0.439585	uhrf1	ubiquitin-like with PHD and ring finger domains 1 [Source:ZFIN;Acc:ZDB-GENE-040426-2039]
GO:0016570	histone modification	162	28	14.22	0.00033	ENSDARG00000079605	0.00494934	0.331071	prmt5	protein arginine methyltransferase 5 [Source:ZFIN;Acc:ZDB-GENE-030616-585]
GO:0016570	histone modification	162	28	14.22	0.00033	ENSDARG00000060392	0.00527816	-0.260349	ash2l	ash2 (absent, small, or homeotic)-like (Drosophila) [Source:ZFIN;Acc:ZDB-GENE-030131-494]
GO:0016570	histone modification	162	28	14.22	0.00033	ENSDARG00000055639	0.00648376	-0.347976	ruvbl2	RuvB-like AAA ATPase 2 [Source:ZFIN;Acc:ZDB-GENE-030109-1]
GO:0016570	histone modification	162	28	14.22	0.00033	ENSDARG00000010246	0.00814965	0.159384	prmt1	protein arginine methyltransferase 1 [Source:ZFIN;Acc:ZDB-GENE-030131-693]
GO:0016570	histone modification	162	28	14.22	0.00033	ENSDARG00000060016	0.0110098	-0.253703	nsd1a	nuclear receptor binding SET domain protein 1a [Source:ZFIN;Acc:ZDB-GENE-080519-3]
GO:0016570	histone modification	162	28	14.22	0.00033	ENSDARG00000087950	0.0123392	-0.350867	IWS1	IWS1, SUPT6H interacting protein [Source:HGNC Symbol;Acc:HGNC:25467]
GO:0016570	histone modification	162	28	14.22	0.00033	ENSDARG00000098432	0.0140206	-0.249697	paf1	PAF1 homolog, Paf1/RNA polymerase II complex component [Source:ZFIN;Acc:ZDB-GENE-050506-101]
GO:0016570	histone modification	162	28	14.22	0.00033	ENSDARG00000070046	0.0157953	-0.410045	eny2	enhancer of yellow 2 homolog (Drosophila) [Source:ZFIN;Acc:ZDB-GENE-040718-124]
GO:0016570	histone modification	162	28	14.22	0.00033	ENSDARG00000030110	0.0172612	-0.355663	myod1	myogenic differentiation 1 [Source:ZFIN;Acc:ZDB-GENE-980526-561]
GO:0016570	histone modification	162	28	14.22	0.00033	ENSDARG00000074734	0.0212567	-0.22821	msl1a	male-specific lethal 1 homolog a (Drosophila) [Source:ZFIN;Acc:ZDB-GENE-030131-8168]
GO:0016570	histone modification	162	28	14.22	0.00033	ENSDARG00000104609	0.0239778	-0.178871	crebbpa	CREB binding protein a [Source:ZFIN;Acc:ZDB-GENE-050208-439]
GO:0016570	histone modification	162	28	14.22	0.00033	ENSDARG00000041081	0.0244345	-0.159537	suv420h1	suppressor of variegation 4-20 homolog 1 (Drosophila) [Source:ZFIN;Acc:ZDB-GENE-041114-22]
GO:0016570	histone modification	162	28	14.22	0.00033	ENSDARG00000004587	0.0301599	0.16032	kat5a	K(lysine) acetyltransferase 5a [Source:ZFIN;Acc:ZDB-GENE-040718-57]
GO:0016570	histone modification	162	28	14.22	0.00033	ENSDARG00000055429	0.0312673	-0.120452	kat6b	K(lysine) acetyltransferase 6B [Source:ZFIN;Acc:ZDB-GENE-000607-52]
GO:0016570	histone modification	162	28	14.22	0.00033	ENSDARG00000101462	0.0377872	-0.250791	CABZ01090029.1
GO:0016570	histone modification	162	28	14.22	0.00033	ENSDARG00000056924	0.0425777	-0.193178	sap130a	Sin3A-associated protein a [Source:ZFIN;Acc:ZDB-GENE-070615-5]
GO:0000070	mitotic sister chromatid segregation	29	7	2.55	0.00041	ENSDARG00000061052	6.31055e-09	-0.413557	nipblb	nipped-B homolog b (Drosophila) [Source:ZFIN;Acc:ZDB-GENE-030131-6070]
GO:0000070	mitotic sister chromatid segregation	29	7	2.55	0.00041	ENSDARG00000070109	0.000874504	0.444597	ncapg	non-SMC condensin I complex, subunit G [Source:ZFIN;Acc:ZDB-GENE-041111-282]
GO:0000070	mitotic sister chromatid segregation	29	7	2.55	0.00041	ENSDARG00000063385	0.00636457	0.377771	cenpe	centromere protein E [Source:ZFIN;Acc:ZDB-GENE-060929-860]
GO:0000070	mitotic sister chromatid segregation	29	7	2.55	0.00041	ENSDARG00000098272	0.00735144	-0.157424	nipbla	nipped-B homolog a (Drosophila) [Source:ZFIN;Acc:ZDB-GENE-060526-121]
GO:0000070	mitotic sister chromatid segregation	29	7	2.55	0.00041	ENSDARG00000005058	0.0119578	0.32429	ncapd2	non-SMC condensin I complex, subunit D2 [Source:ZFIN;Acc:ZDB-GENE-050506-59]
GO:0000070	mitotic sister chromatid segregation	29	7	2.55	0.00041	ENSDARG00000089922	0.0151037	0.418828	CT573476.1
GO:0000070	mitotic sister chromatid segregation	29	7	2.55	0.00041	ENSDARG00000035655	0.0373882	-0.170623	rad21b	RAD21 cohesin complex component b [Source:ZFIN;Acc:ZDB-GENE-060503-223]
GO:0000470	maturation of LSU-rRNA	21	10	1.84	0.00044	ENSDARG00000023299	0.000108645	0.424963	snu13b	SNU13 homolog, small nuclear ribonucleoprotein b (U4/U6.U5) [Source:ZFIN;Acc:ZDB-GENE-030131-9670]
GO:0000470	maturation of LSU-rRNA	21	10	1.84	0.00044	ENSDARG00000042864	0.000261805	0.401803	rpl7l1	ribosomal protein L7-like 1 [Source:ZFIN;Acc:ZDB-GENE-030131-970]
GO:0000470	maturation of LSU-rRNA	21	10	1.84	0.00044	ENSDARG00000018334	0.000416494	0.234028	rpl35	ribosomal protein L35 [Source:ZFIN;Acc:ZDB-GENE-020419-2]
GO:0000470	maturation of LSU-rRNA	21	10	1.84	0.00044	ENSDARG00000020232	0.0112376	0.271058	eif6	eukaryotic translation initiation factor 6 [Source:ZFIN;Acc:ZDB-GENE-031118-110]
GO:0000470	maturation of LSU-rRNA	21	10	1.84	0.00044	ENSDARG00000019230	0.0174558	0.192921	rpl7a	ribosomal protein L7a [Source:ZFIN;Acc:ZDB-GENE-031001-9]
GO:0000470	maturation of LSU-rRNA	21	10	1.84	0.00044	ENSDARG00000007320	0.0250779	0.162908	rpl7	ribosomal protein L7 [Source:ZFIN;Acc:ZDB-GENE-030131-8654]
GO:0000470	maturation of LSU-rRNA	21	10	1.84	0.00044	ENSDARG00000042905	0.0289244	0.193265	rpl10a	ribosomal protein L10a [Source:ZFIN;Acc:ZDB-GENE-030131-2025]
GO:0000470	maturation of LSU-rRNA	21	10	1.84	0.00044	ENSDARG00000098080	0.0369193	0.267837	gnl2	guanine nucleotide binding protein-like 2 (nucleolar) [Source:ZFIN;Acc:ZDB-GENE-040426-2317]
GO:0000470	maturation of LSU-rRNA	21	10	1.84	0.00044	ENSDARG00000074611	0.0412287	-0.176363	wdr37	WD repeat domain 37 [Source:ZFIN;Acc:ZDB-GENE-030131-8101]
GO:0000470	maturation of LSU-rRNA	21	10	1.84	0.00044	ENSDARG00000043304	0.0418722	0.225282	nop2	NOP2 nucleolar protein homolog (yeast) [Source:ZFIN;Acc:ZDB-GENE-050309-7]
GO:0042787	protein ubiquitination involved in ubiqu...	89	12	7.81	0.00045	ENSDARG00000019239	6.31055e-09	-0.293068	cul1a	cullin 1a [Source:ZFIN;Acc:ZDB-GENE-030131-2603]
GO:0042787	protein ubiquitination involved in ubiqu...	89	12	7.81	0.00045	ENSDARG00000060510	3.61281e-06	-0.276854	cul4b	cullin 4B [Source:ZFIN;Acc:ZDB-GENE-041008-208]
GO:0042787	protein ubiquitination involved in ubiqu...	89	12	7.81	0.00045	ENSDARG00000061397	3.25493e-05	-0.235635	trip12	thyroid hormone receptor interactor 12 [Source:ZFIN;Acc:ZDB-GENE-041111-262]
GO:0042787	protein ubiquitination involved in ubiqu...	89	12	7.81	0.00045	ENSDARG00000061345	0.00141454	-0.213791	wwp2	WW domain containing E3 ubiquitin protein ligase 2 [Source:ZFIN;Acc:ZDB-GENE-000607-82]
GO:0042787	protein ubiquitination involved in ubiqu...	89	12	7.81	0.00045	ENSDARG00000103409	0.00470913	0.439585	uhrf1	ubiquitin-like with PHD and ring finger domains 1 [Source:ZFIN;Acc:ZDB-GENE-040426-2039]
GO:0042787	protein ubiquitination involved in ubiqu...	89	12	7.81	0.00045	ENSDARG00000022891	0.00984144	0.190172	zgc:175214	zgc:175214 [Source:ZFIN;Acc:ZDB-GENE-080303-32]
GO:0042787	protein ubiquitination involved in ubiqu...	89	12	7.81	0.00045	ENSDARG00000038030	0.0128013	-0.2394	rbx1	ring-box 1, E3 ubiquitin protein ligase [Source:ZFIN;Acc:ZDB-GENE-041008-106]
GO:0042787	protein ubiquitination involved in ubiqu...	89	12	7.81	0.00045	ENSDARG00000091727	0.0269281	0.383115	RNF14 (1 of many)	ring finger protein 14 [Source:HGNC Symbol;Acc:HGNC:10058]
GO:0042787	protein ubiquitination involved in ubiqu...	89	12	7.81	0.00045	ENSDARG00000018192	0.0297527	-0.179608	ubr5	ubiquitin protein ligase E3 component n-recognin 5 [Source:ZFIN;Acc:ZDB-GENE-030131-6559]
GO:0042787	protein ubiquitination involved in ubiqu...	89	12	7.81	0.00045	ENSDARG00000020218	0.0324322	-0.160857	amfr	autocrine motility factor receptor, E3 ubiquitin protein ligase a [Source:ZFIN;Acc:ZDB-GENE-040426-2190]
GO:0042787	protein ubiquitination involved in ubiqu...	89	12	7.81	0.00045	ENSDARG00000043905	0.041924	0.229694	rnf14	ring finger protein 14 [Source:ZFIN;Acc:ZDB-GENE-040625-65]
GO:0042787	protein ubiquitination involved in ubiqu...	89	12	7.81	0.00045	ENSDARG00000016086	0.0486891	-0.159731	smurf1	SMAD specific E3 ubiquitin protein ligase 1 [Source:ZFIN;Acc:ZDB-GENE-040426-2744]
GO:0000398	mRNA splicing, via spliceosome	124	14	10.88	0.00051	ENSDARG00000103553	1.39454e-05	0.243069	sf3b3	splicing factor 3b, subunit 3 [Source:ZFIN;Acc:ZDB-GENE-040426-2901]
GO:0000398	mRNA splicing, via spliceosome	124	14	10.88	0.00051	ENSDARG00000023299	0.000108645	0.424963	snu13b	SNU13 homolog, small nuclear ribonucleoprotein b (U4/U6.U5) [Source:ZFIN;Acc:ZDB-GENE-030131-9670]
GO:0000398	mRNA splicing, via spliceosome	124	14	10.88	0.00051	ENSDARG00000067639	0.000169496	0.324895	prpf4	PRP4 pre-mRNA processing factor 4 homolog (yeast) [Source:ZFIN;Acc:ZDB-GENE-030131-5143]
GO:0000398	mRNA splicing, via spliceosome	124	14	10.88	0.00051	ENSDARG00000100013	0.00130839	-0.332656	dhx38	DEAH (Asp-Glu-Ala-His) box polypeptide 38 [Source:ZFIN;Acc:ZDB-GENE-040426-1144]
GO:0000398	mRNA splicing, via spliceosome	124	14	10.88	0.00051	ENSDARG00000100209	0.00230526	-0.256677	prpf39	PRP39 pre-mRNA processing factor 39 homolog (yeast) [Source:ZFIN;Acc:ZDB-GENE-030616-420]
GO:0000398	mRNA splicing, via spliceosome	124	14	10.88	0.00051	ENSDARG00000052617	0.00344161	0.402255	raver1	ribonucleoprotein, PTB-binding 1 [Source:ZFIN;Acc:ZDB-GENE-050522-99]
GO:0000398	mRNA splicing, via spliceosome	124	14	10.88	0.00051	ENSDARG00000007901	0.00695727	-0.257925	crnkl1	crooked neck pre-mRNA splicing factor 1 [Source:ZFIN;Acc:ZDB-GENE-040426-694]
GO:0000398	mRNA splicing, via spliceosome	124	14	10.88	0.00051	ENSDARG00000018049	0.00735522	-0.186837	sf3b2	splicing factor 3b, subunit 2 [Source:ZFIN;Acc:ZDB-GENE-070928-1]
GO:0000398	mRNA splicing, via spliceosome	124	14	10.88	0.00051	ENSDARG00000038635	0.0134335	-0.277897	magoh	mago homolog, exon junction complex core component [Source:ZFIN;Acc:ZDB-GENE-041216-1]
GO:0000398	mRNA splicing, via spliceosome	124	14	10.88	0.00051	ENSDARG00000009753	0.0163699	-0.226899	sf3b6	splicing factor 3b, subunit 6 [Source:ZFIN;Acc:ZDB-GENE-040625-36]
GO:0000398	mRNA splicing, via spliceosome	124	14	10.88	0.00051	ENSDARG00000062612	0.0196853	0.253066	dhx37	DEAH (Asp-Glu-Ala-His) box polypeptide 37 [Source:ZFIN;Acc:ZDB-GENE-030131-4505]
GO:0000398	mRNA splicing, via spliceosome	124	14	10.88	0.00051	ENSDARG00000034668	0.0285599	-0.149534	celf3a	cugbp, Elav-like family member 3a [Source:ZFIN;Acc:ZDB-GENE-000501-2]
GO:0000398	mRNA splicing, via spliceosome	124	14	10.88	0.00051	ENSDARG00000020482	0.0314844	-0.149347	nono	non-POU domain containing, octamer-binding [Source:ZFIN;Acc:ZDB-GENE-030131-713]
GO:0000398	mRNA splicing, via spliceosome	124	14	10.88	0.00051	ENSDARG00000036069	0.0315789	-0.219223	ddx39b	DEAD (Asp-Glu-Ala-Asp) box polypeptide 39B [Source:ZFIN;Acc:ZDB-GENE-040426-1259]
GO:0006457	protein folding	126	26	11.06	0.00053	ENSDARG00000056160	7.29449e-10	0.551727	hspd1	heat shock 60 protein 1 [Source:ZFIN;Acc:ZDB-GENE-021206-1]
GO:0006457	protein folding	126	26	11.06	0.00053	ENSDARG00000003035	2.25587e-07	0.405606	hspa9	heat shock protein 9 [Source:ZFIN;Acc:ZDB-GENE-030828-12]
GO:0006457	protein folding	126	26	11.06	0.00053	ENSDARG00000058445	3.14636e-05	0.327549	zgc:136472	zgc:136472 [Source:ZFIN;Acc:ZDB-GENE-060421-2552]
GO:0006457	protein folding	126	26	11.06	0.00053	ENSDARG00000102295	5.31114e-05	0.426653	dnaja3b	DnaJ (Hsp40) homolog, subfamily A, member 3B [Source:ZFIN;Acc:ZDB-GENE-040115-3]
GO:0006457	protein folding	126	26	11.06	0.00053	ENSDARG00000020607	6.2295e-05	-0.256708	emc3	ER membrane protein complex subunit 3 [Source:ZFIN;Acc:ZDB-GENE-040426-2904]
GO:0006457	protein folding	126	26	11.06	0.00053	ENSDARG00000029150	0.00015771	0.193442	hsp90ab1	heat shock protein 90, alpha (cytosolic), class B member 1 [Source:ZFIN;Acc:ZDB-GENE-990415-95]
GO:0006457	protein folding	126	26	11.06	0.00053	ENSDARG00000098749	0.000672383	-0.352936	tbcd	tubulin folding cofactor D [Source:ZFIN;Acc:ZDB-GENE-060823-1]
GO:0006457	protein folding	126	26	11.06	0.00053	ENSDARG00000056167	0.000789189	0.316716	hspe1	heat shock 10 protein 1 [Source:ZFIN;Acc:ZDB-GENE-000906-2]
GO:0006457	protein folding	126	26	11.06	0.00053	ENSDARG00000031435	0.00130688	0.27833	zgc:56493	zgc:56493 [Source:ZFIN;Acc:ZDB-GENE-030131-8581]
GO:0006457	protein folding	126	26	11.06	0.00053	ENSDARG00000004187	0.00181891	-0.359225	DNAJB5 (1 of many)	zgc:122979 [Source:ZFIN;Acc:ZDB-GENE-051127-45]
GO:0006457	protein folding	126	26	11.06	0.00053	ENSDARG00000059097	0.00259043	-0.215496	nktr	natural killer cell triggering receptor [Source:ZFIN;Acc:ZDB-GENE-030131-1725]
GO:0006457	protein folding	126	26	11.06	0.00053	ENSDARG00000010021	0.00343988	0.269468	grpel1	GrpE-like 1, mitochondrial [Source:ZFIN;Acc:ZDB-GENE-051120-111]
GO:0006457	protein folding	126	26	11.06	0.00053	ENSDARG00000015422	0.0046019	0.353487	ppil1	peptidylprolyl isomerase (cyclophilin)-like 1 [Source:ZFIN;Acc:ZDB-GENE-051009-1]
GO:0006457	protein folding	126	26	11.06	0.00053	ENSDARG00000051762	0.00493174	0.357068	DNAJA4	DnaJ heat shock protein family (Hsp40) member A4 [Source:HGNC Symbol;Acc:HGNC:14885]
GO:0006457	protein folding	126	26	11.06	0.00053	ENSDARG00000014015	0.0122739	0.246077	zgc:77086	zgc:77086 [Source:ZFIN;Acc:ZDB-GENE-040426-2238]
GO:0006457	protein folding	126	26	11.06	0.00053	ENSDARG00000061228	0.0129815	0.266823	pfdn4	prefoldin subunit 4 [Source:ZFIN;Acc:ZDB-GENE-100922-122]
GO:0006457	protein folding	126	26	11.06	0.00053	ENSDARG00000003570	0.0179147	0.263575	hsp90b1	heat shock protein 90, beta (grp94), member 1 [Source:ZFIN;Acc:ZDB-GENE-031002-1]
GO:0006457	protein folding	126	26	11.06	0.00053	ENSDARG00000037000	0.0203372	0.445064	fkbp11	FK506 binding protein 11 [Source:ZFIN;Acc:ZDB-GENE-030616-357]
GO:0006457	protein folding	126	26	11.06	0.00053	ENSDARG00000102808	0.0233396	0.288346	calr3b	calreticulin 3b [Source:ZFIN;Acc:ZDB-GENE-030131-9907]
GO:0006457	protein folding	126	26	11.06	0.00053	ENSDARG00000010478	0.0240732	0.347227	hsp90aa1.1	heat shock protein 90, alpha (cytosolic), class A member 1, tandem duplicate 1 [Source:ZFIN;Acc:ZDB-GENE-990415-94]
GO:0006457	protein folding	126	26	11.06	0.00053	ENSDARG00000010745	0.0265576	-0.138218	dnaja2l	DnaJ (Hsp40) homolog, subfamily A, member 2, like [Source:ZFIN;Acc:ZDB-GENE-030131-2884]
GO:0006457	protein folding	126	26	11.06	0.00053	ENSDARG00000092798	0.0294359	0.189572	ppib	peptidylprolyl isomerase B (cyclophilin B) [Source:ZFIN;Acc:ZDB-GENE-040426-1955]
GO:0006457	protein folding	126	26	11.06	0.00053	ENSDARG00000007385	0.0379949	0.206228	cct7	chaperonin containing TCP1, subunit 7 (eta) [Source:ZFIN;Acc:ZDB-GENE-020419-7]
GO:0006457	protein folding	126	26	11.06	0.00053	ENSDARG00000016173	0.0380734	0.163183	cct3	chaperonin containing TCP1, subunit 3 (gamma) [Source:ZFIN;Acc:ZDB-GENE-020419-5]
GO:0006457	protein folding	126	26	11.06	0.00053	ENSDARG00000008447	0.0465163	0.171105	fkbp4	FK506 binding protein 4 [Source:ZFIN;Acc:ZDB-GENE-030131-514]
GO:0006457	protein folding	126	26	11.06	0.00053	ENSDARG00000033599	0.0499829	0.283268	zgc:100906	zgc:100906 [Source:ZFIN;Acc:ZDB-GENE-040801-20]
GO:1901606	alpha-amino acid catabolic process	46	12	4.04	0.00055	ENSDARG00000041068	2.19709e-15	0.387799	got2a	glutamic-oxaloacetic transaminase 2a, mitochondrial [Source:ZFIN;Acc:ZDB-GENE-040426-2703]
GO:1901606	alpha-amino acid catabolic process	46	12	4.04	0.00055	ENSDARG00000005191	3.7787e-07	0.337381	ahcy	adenosylhomocysteinase [Source:ZFIN;Acc:ZDB-GENE-031219-6]
GO:1901606	alpha-amino acid catabolic process	46	12	4.04	0.00055	ENSDARG00000099106	3.36771e-05	0.309886	afmid	arylformamidase [Source:ZFIN;Acc:ZDB-GENE-050417-166]
GO:1901606	alpha-amino acid catabolic process	46	12	4.04	0.00055	ENSDARG00000005840	9.10546e-05	0.259581	got2b	glutamic-oxaloacetic transaminase 2b, mitochondrial [Source:ZFIN;Acc:ZDB-GENE-030131-7917]
GO:1901606	alpha-amino acid catabolic process	46	12	4.04	0.00055	ENSDARG00000010862	0.000586761	0.332513	amt	aminomethyltransferase [Source:ZFIN;Acc:ZDB-GENE-041010-114]
GO:1901606	alpha-amino acid catabolic process	46	12	4.04	0.00055	ENSDARG00000005643	0.00210222	0.308889	gcat	glycine C-acetyltransferase [Source:ZFIN;Acc:ZDB-GENE-060518-3]
GO:1901606	alpha-amino acid catabolic process	46	12	4.04	0.00055	ENSDARG00000035120	0.00259866	0.258145	GLDC	glycine decarboxylase [Source:HGNC Symbol;Acc:HGNC:4313]
GO:1901606	alpha-amino acid catabolic process	46	12	4.04	0.00055	ENSDARG00000078425	0.00311807	0.366571	oat	ornithine aminotransferase [Source:ZFIN;Acc:ZDB-GENE-110411-148]
GO:1901606	alpha-amino acid catabolic process	46	12	4.04	0.00055	ENSDARG00000025977	0.00705895	0.243623	blmh	bleomycin hydrolase [Source:ZFIN;Acc:ZDB-GENE-030131-8485]
GO:1901606	alpha-amino acid catabolic process	46	12	4.04	0.00055	ENSDARG00000070230	0.0077109	0.367628	aldh1l2	aldehyde dehydrogenase 1 family, member L2 [Source:ZFIN;Acc:ZDB-GENE-100426-6]
GO:1901606	alpha-amino acid catabolic process	46	12	4.04	0.00055	ENSDARG00000099546	0.0225237	0.2292	kynu	kynureninase [Source:ZFIN;Acc:ZDB-GENE-120215-204]
GO:1901606	alpha-amino acid catabolic process	46	12	4.04	0.00055	ENSDARG00000051873	0.0309569	0.254288	zgc:158222	zgc:158222 [Source:ZFIN;Acc:ZDB-GENE-070112-1522]
GO:0007059	chromosome segregation	70	16	6.14	0.00068	ENSDARG00000061052	6.31055e-09	-0.413557	nipblb	nipped-B homolog b (Drosophila) [Source:ZFIN;Acc:ZDB-GENE-030131-6070]
GO:0007059	chromosome segregation	70	16	6.14	0.00068	ENSDARG00000010948	0.000100574	0.484227	kif11	kinesin family member 11 [Source:ZFIN;Acc:ZDB-GENE-020426-1]
GO:0007059	chromosome segregation	70	16	6.14	0.00068	ENSDARG00000055314	0.000213134	0.484755	mcmbp	minichromosome maintenance complex binding protein [Source:ZFIN;Acc:ZDB-GENE-030131-9676]
GO:0007059	chromosome segregation	70	16	6.14	0.00068	ENSDARG00000070109	0.000874504	0.444597	ncapg	non-SMC condensin I complex, subunit G [Source:ZFIN;Acc:ZDB-GENE-041111-282]
GO:0007059	chromosome segregation	70	16	6.14	0.00068	ENSDARG00000052649	0.00306983	-0.297719	ube2ia	ubiquitin-conjugating enzyme E2Ia [Source:ZFIN;Acc:ZDB-GENE-010607-1]
GO:0007059	chromosome segregation	70	16	6.14	0.00068	ENSDARG00000039354	0.00337905	0.530442	ska1	spindle and kinetochore associated complex subunit 1 [Source:ZFIN;Acc:ZDB-GENE-040718-334]
GO:0007059	chromosome segregation	70	16	6.14	0.00068	ENSDARG00000063385	0.00636457	0.377771	cenpe	centromere protein E [Source:ZFIN;Acc:ZDB-GENE-060929-860]
GO:0007059	chromosome segregation	70	16	6.14	0.00068	ENSDARG00000098272	0.00735144	-0.157424	nipbla	nipped-B homolog a (Drosophila) [Source:ZFIN;Acc:ZDB-GENE-060526-121]
GO:0007059	chromosome segregation	70	16	6.14	0.00068	ENSDARG00000077057	0.00801284	-0.235033	esco1	establishment of sister chromatid cohesion N-acetyltransferase 1 [Source:ZFIN;Acc:ZDB-GENE-130530-818]
GO:0007059	chromosome segregation	70	16	6.14	0.00068	ENSDARG00000061414	0.00966621	-0.354845	slx4	SLX4 structure-specific endonuclease subunit homolog (S. cerevisiae) [Source:ZFIN;Acc:ZDB-GENE-050208-359]
GO:0007059	chromosome segregation	70	16	6.14	0.00068	ENSDARG00000005058	0.0119578	0.32429	ncapd2	non-SMC condensin I complex, subunit D2 [Source:ZFIN;Acc:ZDB-GENE-050506-59]
GO:0007059	chromosome segregation	70	16	6.14	0.00068	ENSDARG00000089922	0.0151037	0.418828	CT573476.1
GO:0007059	chromosome segregation	70	16	6.14	0.00068	ENSDARG00000024488	0.0185951	0.320657	top2a	topoisomerase (DNA) II alpha [Source:ZFIN;Acc:ZDB-GENE-030131-2453]
GO:0007059	chromosome segregation	70	16	6.14	0.00068	ENSDARG00000104225	0.0287762	0.251429	ndel1b	nudE neurodevelopment protein 1-like 1b [Source:ZFIN;Acc:ZDB-GENE-030131-5889]
GO:0007059	chromosome segregation	70	16	6.14	0.00068	ENSDARG00000035655	0.0373882	-0.170623	rad21b	RAD21 cohesin complex component b [Source:ZFIN;Acc:ZDB-GENE-060503-223]
GO:0007059	chromosome segregation	70	16	6.14	0.00068	ENSDARG00000070545	0.0473692	-0.207741	top1l	topoisomerase (DNA) I, like [Source:ZFIN;Acc:ZDB-GENE-060616-217]
GO:0009070	serine family amino acid biosynthetic pr...	12	4	1.05	0.0007	ENSDARG00000053500	3.23778e-06	0.492892	cbsa	cystathionine-beta-synthase a [Source:ZFIN;Acc:ZDB-GENE-050417-367]
GO:0009070	serine family amino acid biosynthetic pr...	12	4	1.05	0.0007	ENSDARG00000074301	6.63116e-05	0.410137	cth	cystathionase (cystathionine gamma-lyase) [Source:ZFIN;Acc:ZDB-GENE-030131-774]
GO:0009070	serine family amino acid biosynthetic pr...	12	4	1.05	0.0007	ENSDARG00000018478	0.000205941	0.473294	agxtb	alanine-glyoxylate aminotransferase b [Source:ZFIN;Acc:ZDB-GENE-010302-3]
GO:0009070	serine family amino acid biosynthetic pr...	12	4	1.05	0.0007	ENSDARG00000016733	0.00705603	0.28906	psat1	phosphoserine aminotransferase 1 [Source:ZFIN;Acc:ZDB-GENE-030131-5723]
GO:0006414	translational elongation	44	10	3.86	0.00086	ENSDARG00000019280	0.000231859	0.429833	larsb	leucyl-tRNA synthetase b [Source:ZFIN;Acc:ZDB-GENE-030114-7]
GO:0006414	translational elongation	44	10	3.86	0.00086	ENSDARG00000020850	0.000508879	0.220736	eef1a1l1	eukaryotic translation elongation factor 1 alpha 1, like 1 [Source:ZFIN;Acc:ZDB-GENE-990415-52]
GO:0006414	translational elongation	44	10	3.86	0.00086	ENSDARG00000005561	0.00125786	-0.546361	gfm2	G elongation factor, mitochondrial 2 [Source:ZFIN;Acc:ZDB-GENE-060201-3]
GO:0006414	translational elongation	44	10	3.86	0.00086	ENSDARG00000056119	0.00177272	0.194279	eef1g	eukaryotic translation elongation factor 1 gamma [Source:ZFIN;Acc:ZDB-GENE-020423-3]
GO:0006414	translational elongation	44	10	3.86	0.00086	ENSDARG00000056186	0.00203459	0.157128	eif5a2	eukaryotic translation initiation factor 5A2 [Source:ZFIN;Acc:ZDB-GENE-040426-2405]
GO:0006414	translational elongation	44	10	3.86	0.00086	ENSDARG00000003531	0.00490941	-0.204723	tcea1	transcription elongation factor A (SII), 1 [Source:ZFIN;Acc:ZDB-GENE-030131-8049]
GO:0006414	translational elongation	44	10	3.86	0.00086	ENSDARG00000011405	0.00703502	0.218819	rps9	ribosomal protein S9 [Source:ZFIN;Acc:ZDB-GENE-010724-15]
GO:0006414	translational elongation	44	10	3.86	0.00086	ENSDARG00000044521	0.0104755	0.199164	eef1b2	eukaryotic translation elongation factor 1 beta 2 [Source:ZFIN;Acc:ZDB-GENE-030131-7310]
GO:0006414	translational elongation	44	10	3.86	0.00086	ENSDARG00000071774	0.0231971	0.294964	eef1e1	eukaryotic translation elongation factor 1 epsilon 1 [Source:ZFIN;Acc:ZDB-GENE-030131-4949]
GO:0006414	translational elongation	44	10	3.86	0.00086	ENSDARG00000007955	0.0413275	0.239479	iars	isoleucyl-tRNA synthetase [Source:ZFIN;Acc:ZDB-GENE-030131-6325]
GO:0032508	DNA duplex unwinding	33	9	2.9	0.00096	ENSDARG00000019507	3.65876e-05	0.597795	mcm5	minichromosome maintenance complex component 5 [Source:ZFIN;Acc:ZDB-GENE-021209-1]
GO:0032508	DNA duplex unwinding	33	9	2.9	0.00096	ENSDARG00000077089	0.00230526	0.448493	blm	Bloom syndrome, RecQ helicase-like [Source:ZFIN;Acc:ZDB-GENE-070702-5]
GO:0032508	DNA duplex unwinding	33	9	2.9	0.00096	ENSDARG00000057683	0.00373862	0.436868	mcm6	minichromosome maintenance complex component 6 [Source:ZFIN;Acc:ZDB-GENE-030909-6]
GO:0032508	DNA duplex unwinding	33	9	2.9	0.00096	ENSDARG00000055639	0.00648376	-0.347976	ruvbl2	RuvB-like AAA ATPase 2 [Source:ZFIN;Acc:ZDB-GENE-030109-1]
GO:0032508	DNA duplex unwinding	33	9	2.9	0.00096	ENSDARG00000102798	0.00970534	0.414691	mcm2	minichromosome maintenance complex component 2 [Source:ZFIN;Acc:ZDB-GENE-020419-24]
GO:0032508	DNA duplex unwinding	33	9	2.9	0.00096	ENSDARG00000007175	0.0285599	0.269103	recql	RecQ helicase-like [Source:ZFIN;Acc:ZDB-GENE-050809-134]
GO:0032508	DNA duplex unwinding	33	9	2.9	0.00096	ENSDARG00000024204	0.0297695	0.368048	mcm3	minichromosome maintenance complex component 3 [Source:ZFIN;Acc:ZDB-GENE-020419-4]
GO:0032508	DNA duplex unwinding	33	9	2.9	0.00096	ENSDARG00000021985	0.0428005	-0.212126	ercc2	excision repair cross-complementation group 2 [Source:ZFIN;Acc:ZDB-GENE-040426-997]
GO:0032508	DNA duplex unwinding	33	9	2.9	0.00096	ENSDARG00000040041	0.0491321	0.304227	mcm4	minichromosome maintenance complex component 4 [Source:ZFIN;Acc:ZDB-GENE-030131-9544]
GO:0009074	aromatic amino acid family catabolic pro...	10	2	0.88	0.00106	ENSDARG00000099106	3.36771e-05	0.309886	afmid	arylformamidase [Source:ZFIN;Acc:ZDB-GENE-050417-166]
GO:0009074	aromatic amino acid family catabolic pro...	10	2	0.88	0.00106	ENSDARG00000099546	0.0225237	0.2292	kynu	kynureninase [Source:ZFIN;Acc:ZDB-GENE-120215-204]
GO:0000079	regulation of cyclin-dependent protein s...	18	5	1.58	0.00108	ENSDARG00000009607	0.00366433	-0.273229	ccnc	cyclin C [Source:ZFIN;Acc:ZDB-GENE-030131-7369]
GO:0000079	regulation of cyclin-dependent protein s...	18	5	1.58	0.00108	ENSDARG00000011094	0.00613555	0.413267	ccna2	cyclin A2 [Source:ZFIN;Acc:ZDB-GENE-020418-1]
GO:0000079	regulation of cyclin-dependent protein s...	18	5	1.58	0.00108	ENSDARG00000036685	0.00971938	-0.225842	ccnt2a	cyclin T2a [Source:ZFIN;Acc:ZDB-GENE-030131-5779]
GO:0000079	regulation of cyclin-dependent protein s...	18	5	1.58	0.00108	ENSDARG00000099692	0.0135756	-0.256355	ccnyl1	cyclin Y-like 1 [Source:ZFIN;Acc:ZDB-GENE-060929-732]
GO:0000079	regulation of cyclin-dependent protein s...	18	5	1.58	0.00108	ENSDARG00000034146	0.0468009	-0.282663	ccnk	cyclin K [Source:ZFIN;Acc:ZDB-GENE-030131-5126]
GO:0017004	cytochrome complex assembly	13	3	1.14	0.00108	ENSDARG00000069920	0.00204036	0.297396	cox17	COX17 cytochrome c oxidase copper chaperone [Source:ZFIN;Acc:ZDB-GENE-040912-91]
GO:0017004	cytochrome complex assembly	13	3	1.14	0.00108	ENSDARG00000061004	0.00346536	0.387248	cox11	cytochrome c oxidase assembly homolog 11 (yeast) [Source:ZFIN;Acc:ZDB-GENE-050506-82]
GO:0017004	cytochrome complex assembly	13	3	1.14	0.00108	ENSDARG00000045555	0.0100899	0.459126	sco2	SCO2 cytochrome c oxidase assembly protein [Source:ZFIN;Acc:ZDB-GENE-041210-173]
GO:0009451	RNA modification	89	20	7.81	0.00112	ENSDARG00000016484	3.14636e-05	0.444186	dkc1	dyskeratosis congenita 1, dyskerin [Source:ZFIN;Acc:ZDB-GENE-031118-120]
GO:0009451	RNA modification	89	20	7.81	0.00112	ENSDARG00000002830	3.60708e-05	0.499293	trmt2a	tRNA methyltransferase 2 homolog A [Source:ZFIN;Acc:ZDB-GENE-030131-6876]
GO:0009451	RNA modification	89	20	7.81	0.00112	ENSDARG00000000747	0.000628107	0.531692	lcmt2	leucine carboxyl methyltransferase 2 [Source:ZFIN;Acc:ZDB-GENE-110714-2]
GO:0009451	RNA modification	89	20	7.81	0.00112	ENSDARG00000076526	0.000742136	0.391577	gar1	GAR1 homolog, ribonucleoprotein [Source:ZFIN;Acc:ZDB-GENE-040426-893]
GO:0009451	RNA modification	89	20	7.81	0.00112	ENSDARG00000090581	0.00251439	0.410963	wdr4	WD repeat domain 4 [Source:ZFIN;Acc:ZDB-GENE-060810-10]
GO:0009451	RNA modification	89	20	7.81	0.00112	ENSDARG00000074756	0.00708868	0.261223	tfb2m	transcription factor B2, mitochondrial [Source:ZFIN;Acc:ZDB-GENE-070521-3]
GO:0009451	RNA modification	89	20	7.81	0.00112	ENSDARG00000104938	0.00866673	0.372413	ftsj3	FtsJ homolog 3 (E. coli) [Source:ZFIN;Acc:ZDB-GENE-030131-9828]
GO:0009451	RNA modification	89	20	7.81	0.00112	ENSDARG00000042057	0.00868338	0.37866	trmt1l	tRNA methyltransferase 1-like [Source:ZFIN;Acc:ZDB-GENE-041014-189]
GO:0009451	RNA modification	89	20	7.81	0.00112	ENSDARG00000069780	0.0144722	-0.347043	pus7l	pseudouridylate synthase 7-like [Source:ZFIN;Acc:ZDB-GENE-050419-188]
GO:0009451	RNA modification	89	20	7.81	0.00112	ENSDARG00000076518	0.0200477	0.351089	mettl1	methyltransferase like 1 [Source:ZFIN;Acc:ZDB-GENE-041010-24]
GO:0009451	RNA modification	89	20	7.81	0.00112	ENSDARG00000005057	0.0218449	0.34071	dimt1l	DIM1 dimethyladenosine transferase 1-like (S. cerevisiae) [Source:ZFIN;Acc:ZDB-GENE-040801-75]
GO:0009451	RNA modification	89	20	7.81	0.00112	ENSDARG00000045562	0.0233396	0.311861	pus1	pseudouridylate synthase 1 [Source:ZFIN;Acc:ZDB-GENE-041212-26]
GO:0009451	RNA modification	89	20	7.81	0.00112	ENSDARG00000054259	0.0243298	0.199112	nat10	N-acetyltransferase 10 [Source:ZFIN;Acc:ZDB-GENE-040426-1543]
GO:0009451	RNA modification	89	20	7.81	0.00112	ENSDARG00000069142	0.0298009	0.20228	aars	alanyl-tRNA synthetase [Source:ZFIN;Acc:ZDB-GENE-030131-3663]
GO:0009451	RNA modification	89	20	7.81	0.00112	ENSDARG00000043209	0.0308148	0.272162	nsun5	NOP2/Sun domain family, member 5 [Source:ZFIN;Acc:ZDB-GENE-040426-2476]
GO:0009451	RNA modification	89	20	7.81	0.00112	ENSDARG00000012674	0.0315851	0.320357	rpusd4	RNA pseudouridylate synthase domain containing 4 [Source:ZFIN;Acc:ZDB-GENE-040801-238]
GO:0009451	RNA modification	89	20	7.81	0.00112	ENSDARG00000008480	0.0318397	0.286422	trmt61a	tRNA methyltransferase 61A [Source:ZFIN;Acc:ZDB-GENE-040718-5]
GO:0009451	RNA modification	89	20	7.81	0.00112	ENSDARG00000044925	0.0355244	0.305111	cdk5rap1	CDK5 regulatory subunit associated protein 1 [Source:ZFIN;Acc:ZDB-GENE-070424-90]
GO:0009451	RNA modification	89	20	7.81	0.00112	ENSDARG00000012820	0.0369043	0.221925	nop56	NOP56 ribonucleoprotein homolog [Source:ZFIN;Acc:ZDB-GENE-040109-1]
GO:0009451	RNA modification	89	20	7.81	0.00112	ENSDARG00000043304	0.0418722	0.225282	nop2	NOP2 nucleolar protein homolog (yeast) [Source:ZFIN;Acc:ZDB-GENE-050309-7]
GO:0042254	ribosome biogenesis	155	43	13.6	0.0012	ENSDARG00000004774	3.48308e-07	0.446729	wdr36	WD repeat domain 36 [Source:ZFIN;Acc:ZDB-GENE-030131-464]
GO:0042254	ribosome biogenesis	155	43	13.6	0.0012	ENSDARG00000016484	3.14636e-05	0.444186	dkc1	dyskeratosis congenita 1, dyskerin [Source:ZFIN;Acc:ZDB-GENE-031118-120]
GO:0042254	ribosome biogenesis	155	43	13.6	0.0012	ENSDARG00000007744	3.25493e-05	0.360425	tsr1	TSR1, 20S rRNA accumulation, homolog (S. cerevisiae) [Source:ZFIN;Acc:ZDB-GENE-030131-3762]
GO:0042254	ribosome biogenesis	155	43	13.6	0.0012	ENSDARG00000054540	5.61659e-05	0.457502	imp4	IMP4, U3 small nucleolar ribonucleoprotein, homolog (yeast) [Source:ZFIN;Acc:ZDB-GENE-040718-474]
GO:0042254	ribosome biogenesis	155	43	13.6	0.0012	ENSDARG00000023299	0.000108645	0.424963	snu13b	SNU13 homolog, small nuclear ribonucleoprotein b (U4/U6.U5) [Source:ZFIN;Acc:ZDB-GENE-030131-9670]
GO:0042254	ribosome biogenesis	155	43	13.6	0.0012	ENSDARG00000042864	0.000261805	0.401803	rpl7l1	ribosomal protein L7-like 1 [Source:ZFIN;Acc:ZDB-GENE-030131-970]
GO:0042254	ribosome biogenesis	155	43	13.6	0.0012	ENSDARG00000018334	0.000416494	0.234028	rpl35	ribosomal protein L35 [Source:ZFIN;Acc:ZDB-GENE-020419-2]
GO:0042254	ribosome biogenesis	155	43	13.6	0.0012	ENSDARG00000042520	0.000632337	0.309126	UTP14C	si:dkey-251i10.3 [Source:ZFIN;Acc:ZDB-GENE-060526-271]
GO:0042254	ribosome biogenesis	155	43	13.6	0.0012	ENSDARG00000054154	0.000665606	0.380847	bms1	BMS1 ribosome biogenesis factor [Source:ZFIN;Acc:ZDB-GENE-060720-2]
GO:0042254	ribosome biogenesis	155	43	13.6	0.0012	ENSDARG00000076526	0.000742136	0.391577	gar1	GAR1 homolog, ribonucleoprotein [Source:ZFIN;Acc:ZDB-GENE-040426-893]
GO:0042254	ribosome biogenesis	155	43	13.6	0.0012	ENSDARG00000042566	0.00132936	0.219759	rps7	ribosomal protein S7 [Source:ZFIN;Acc:ZDB-GENE-040426-1718]
GO:0042254	ribosome biogenesis	155	43	13.6	0.0012	ENSDARG00000007130	0.00209142	0.402617	mrto4	MRT4 homolog, ribosome maturation factor [Source:ZFIN;Acc:ZDB-GENE-050417-142]
GO:0042254	ribosome biogenesis	155	43	13.6	0.0012	ENSDARG00000059075	0.00230526	0.395546	nip7	NIP7, nucleolar pre-rRNA processing protein [Source:ZFIN;Acc:ZDB-GENE-050522-256]
GO:0042254	ribosome biogenesis	155	43	13.6	0.0012	ENSDARG00000001754	0.00357097	0.388347	noc2l	NOC2-like nucleolar associated transcriptional repressor [Source:ZFIN;Acc:ZDB-GENE-000607-75]
GO:0042254	ribosome biogenesis	155	43	13.6	0.0012	ENSDARG00000068755	0.00375857	0.329059	exosc8	exosome component 8 [Source:ZFIN;Acc:ZDB-GENE-030131-1736]
GO:0042254	ribosome biogenesis	155	43	13.6	0.0012	ENSDARG00000074756	0.00708868	0.261223	tfb2m	transcription factor B2, mitochondrial [Source:ZFIN;Acc:ZDB-GENE-070521-3]
GO:0042254	ribosome biogenesis	155	43	13.6	0.0012	ENSDARG00000007216	0.00819288	0.314033	abce1	ATP-binding cassette, sub-family E (OABP), member 1 [Source:ZFIN;Acc:ZDB-GENE-040426-1995]
GO:0042254	ribosome biogenesis	155	43	13.6	0.0012	ENSDARG00000063229	0.0083145	0.201828	xpo1b	exportin 1 (CRM1 homolog, yeast) b [Source:ZFIN;Acc:ZDB-GENE-070530-6]
GO:0042254	ribosome biogenesis	155	43	13.6	0.0012	ENSDARG00000029500	0.00855559	0.189985	rpl34	ribosomal protein L34 [Source:ZFIN;Acc:ZDB-GENE-040426-1033]
GO:0042254	ribosome biogenesis	155	43	13.6	0.0012	ENSDARG00000104938	0.00866673	0.372413	ftsj3	FtsJ homolog 3 (E. coli) [Source:ZFIN;Acc:ZDB-GENE-030131-9828]
GO:0042254	ribosome biogenesis	155	43	13.6	0.0012	ENSDARG00000006691	0.00984144	0.227211	rpl12	ribosomal protein L12 [Source:ZFIN;Acc:ZDB-GENE-030131-5297]
GO:0042254	ribosome biogenesis	155	43	13.6	0.0012	ENSDARG00000045091	0.0100899	0.298962	mrpl10	mitochondrial ribosomal protein L10 [Source:ZFIN;Acc:ZDB-GENE-050320-19]
GO:0042254	ribosome biogenesis	155	43	13.6	0.0012	ENSDARG00000020232	0.0112376	0.271058	eif6	eukaryotic translation initiation factor 6 [Source:ZFIN;Acc:ZDB-GENE-031118-110]
GO:0042254	ribosome biogenesis	155	43	13.6	0.0012	ENSDARG00000022232	0.0140206	0.304207	ppan	peter pan homolog (Drosophila) [Source:ZFIN;Acc:ZDB-GENE-030114-4]
GO:0042254	ribosome biogenesis	155	43	13.6	0.0012	ENSDARG00000003599	0.0145306	0.191225	rpl3	ribosomal protein L3 [Source:ZFIN;Acc:ZDB-GENE-030131-1291]
GO:0042254	ribosome biogenesis	155	43	13.6	0.0012	ENSDARG00000102934	0.0173385	-0.315183	noa1	nitric oxide associated 1 [Source:ZFIN;Acc:ZDB-GENE-080220-18]
GO:0042254	ribosome biogenesis	155	43	13.6	0.0012	ENSDARG00000019230	0.0174558	0.192921	rpl7a	ribosomal protein L7a [Source:ZFIN;Acc:ZDB-GENE-031001-9]
GO:0042254	ribosome biogenesis	155	43	13.6	0.0012	ENSDARG00000100392	0.0216791	0.180606	rps18	ribosomal protein S18 [Source:ZFIN;Acc:ZDB-GENE-020419-20]
GO:0042254	ribosome biogenesis	155	43	13.6	0.0012	ENSDARG00000005057	0.0218449	0.34071	dimt1l	DIM1 dimethyladenosine transferase 1-like (S. cerevisiae) [Source:ZFIN;Acc:ZDB-GENE-040801-75]
GO:0042254	ribosome biogenesis	155	43	13.6	0.0012	ENSDARG00000028688	0.022097	0.35578	exosc2	exosome component 2 [Source:ZFIN;Acc:ZDB-GENE-050417-27]
GO:0042254	ribosome biogenesis	155	43	13.6	0.0012	ENSDARG00000054259	0.0243298	0.199112	nat10	N-acetyltransferase 10 [Source:ZFIN;Acc:ZDB-GENE-040426-1543]
GO:0042254	ribosome biogenesis	155	43	13.6	0.0012	ENSDARG00000007320	0.0250779	0.162908	rpl7	ribosomal protein L7 [Source:ZFIN;Acc:ZDB-GENE-030131-8654]
GO:0042254	ribosome biogenesis	155	43	13.6	0.0012	ENSDARG00000042905	0.0289244	0.193265	rpl10a	ribosomal protein L10a [Source:ZFIN;Acc:ZDB-GENE-030131-2025]
GO:0042254	ribosome biogenesis	155	43	13.6	0.0012	ENSDARG00000044402	0.0294848	0.305968	nop16	NOP16 nucleolar protein homolog (yeast) [Source:ZFIN;Acc:ZDB-GENE-040718-267]
GO:0042254	ribosome biogenesis	155	43	13.6	0.0012	ENSDARG00000043209	0.0308148	0.272162	nsun5	NOP2/Sun domain family, member 5 [Source:ZFIN;Acc:ZDB-GENE-040426-2476]
GO:0042254	ribosome biogenesis	155	43	13.6	0.0012	ENSDARG00000056720	0.0342387	0.288634	utp3	UTP3, small subunit (SSU) processome component, homolog (S. cerevisiae) [Source:ZFIN;Acc:ZDB-GENE-040912-163]
GO:0042254	ribosome biogenesis	155	43	13.6	0.0012	ENSDARG00000012820	0.0369043	0.221925	nop56	NOP56 ribonucleoprotein homolog [Source:ZFIN;Acc:ZDB-GENE-040109-1]
GO:0042254	ribosome biogenesis	155	43	13.6	0.0012	ENSDARG00000098080	0.0369193	0.267837	gnl2	guanine nucleotide binding protein-like 2 (nucleolar) [Source:ZFIN;Acc:ZDB-GENE-040426-2317]
GO:0042254	ribosome biogenesis	155	43	13.6	0.0012	ENSDARG00000077264	0.0377872	0.296785	wdr43	WD repeat domain 43 [Source:ZFIN;Acc:ZDB-GENE-021231-3]
GO:0042254	ribosome biogenesis	155	43	13.6	0.0012	ENSDARG00000074611	0.0412287	-0.176363	wdr37	WD repeat domain 37 [Source:ZFIN;Acc:ZDB-GENE-030131-8101]
GO:0042254	ribosome biogenesis	155	43	13.6	0.0012	ENSDARG00000043304	0.0418722	0.225282	nop2	NOP2 nucleolar protein homolog (yeast) [Source:ZFIN;Acc:ZDB-GENE-050309-7]
GO:0042254	ribosome biogenesis	155	43	13.6	0.0012	ENSDARG00000013478	0.0471643	0.265549	rrp15	ribosomal RNA processing 15 homolog [Source:ZFIN;Acc:ZDB-GENE-030131-5261]
GO:0042254	ribosome biogenesis	155	43	13.6	0.0012	ENSDARG00000054980	0.0480763	0.222975	ebna1bp2	EBNA1 binding protein 2 [Source:ZFIN;Acc:ZDB-GENE-030131-6989]
GO:0032543	mitochondrial translation	29	7	2.55	0.00121	ENSDARG00000099429	3.21705e-08	0.396156	mrps15	mitochondrial ribosomal protein S15 [Source:ZFIN;Acc:ZDB-GENE-040718-188]
GO:0032543	mitochondrial translation	29	7	2.55	0.00121	ENSDARG00000005561	0.00125786	-0.546361	gfm2	G elongation factor, mitochondrial 2 [Source:ZFIN;Acc:ZDB-GENE-060201-3]
GO:0032543	mitochondrial translation	29	7	2.55	0.00121	ENSDARG00000029100	0.0026426	0.319632	chchd1	coiled-coil-helix-coiled-coil-helix domain containing 1 [Source:ZFIN;Acc:ZDB-GENE-060810-176]
GO:0032543	mitochondrial translation	29	7	2.55	0.00121	ENSDARG00000037309	0.00607488	0.266471	gatb	glutamyl-tRNA(Gln) amidotransferase, subunit B [Source:ZFIN;Acc:ZDB-GENE-040724-131]
GO:0032543	mitochondrial translation	29	7	2.55	0.00121	ENSDARG00000045091	0.0100899	0.298962	mrpl10	mitochondrial ribosomal protein L10 [Source:ZFIN;Acc:ZDB-GENE-050320-19]
GO:0032543	mitochondrial translation	29	7	2.55	0.00121	ENSDARG00000062568	0.0196007	-0.238213	mrpl2	mitochondrial ribosomal protein L2 [Source:ZFIN;Acc:ZDB-GENE-050809-12]
GO:0032543	mitochondrial translation	29	7	2.55	0.00121	ENSDARG00000034174	0.03394	0.253109	mrrf	mitochondrial ribosome recycling factor [Source:ZFIN;Acc:ZDB-GENE-040704-12]
GO:0034968	histone lysine methylation	43	10	3.77	0.00142	ENSDARG00000042147	1.14473e-09	-0.606575	rbbp5	retinoblastoma binding protein 5 [Source:ZFIN;Acc:ZDB-GENE-040426-886]
GO:0034968	histone lysine methylation	43	10	3.77	0.00142	ENSDARG00000060705	2.44947e-07	-0.74906	nsd1b	nuclear receptor binding SET domain protein 1b [Source:ZFIN;Acc:ZDB-GENE-080519-2]
GO:0034968	histone lysine methylation	43	10	3.77	0.00142	ENSDARG00000057830	0.000171068	-0.637311	dnmt3bb.2	DNA (cytosine-5-)-methyltransferase 3 beta, duplicate b.2 [Source:ZFIN;Acc:ZDB-GENE-990712-11]
GO:0034968	histone lysine methylation	43	10	3.77	0.00142	ENSDARG00000005629	0.000298435	0.344149	smyd2b	SET and MYND domain containing 2b [Source:ZFIN;Acc:ZDB-GENE-041001-201]
GO:0034968	histone lysine methylation	43	10	3.77	0.00142	ENSDARG00000055753	0.00251551	0.502936	suv39h1b	suppressor of variegation 3-9 homolog 1b [Source:ZFIN;Acc:ZDB-GENE-030131-5105]
GO:0034968	histone lysine methylation	43	10	3.77	0.00142	ENSDARG00000060392	0.00527816	-0.260349	ash2l	ash2 (absent, small, or homeotic)-like (Drosophila) [Source:ZFIN;Acc:ZDB-GENE-030131-494]
GO:0034968	histone lysine methylation	43	10	3.77	0.00142	ENSDARG00000060016	0.0110098	-0.253703	nsd1a	nuclear receptor binding SET domain protein 1a [Source:ZFIN;Acc:ZDB-GENE-080519-3]
GO:0034968	histone lysine methylation	43	10	3.77	0.00142	ENSDARG00000087950	0.0123392	-0.350867	IWS1	IWS1, SUPT6H interacting protein [Source:HGNC Symbol;Acc:HGNC:25467]
GO:0034968	histone lysine methylation	43	10	3.77	0.00142	ENSDARG00000041081	0.0244345	-0.159537	suv420h1	suppressor of variegation 4-20 homolog 1 (Drosophila) [Source:ZFIN;Acc:ZDB-GENE-041114-22]
GO:0034968	histone lysine methylation	43	10	3.77	0.00142	ENSDARG00000101462	0.0377872	-0.250791	CABZ01090029.1
GO:0000209	protein polyubiquitination	68	8	5.97	0.00151	ENSDARG00000061397	3.25493e-05	-0.235635	trip12	thyroid hormone receptor interactor 12 [Source:ZFIN;Acc:ZDB-GENE-041111-262]
GO:0000209	protein polyubiquitination	68	8	5.97	0.00151	ENSDARG00000040571	5.27983e-05	-0.262758	ube4a	ubiquitination factor E4A (UFD2 homolog, yeast) [Source:ZFIN;Acc:ZDB-GENE-070410-21]
GO:0000209	protein polyubiquitination	68	8	5.97	0.00151	ENSDARG00000031775	0.000388435	-0.332383	ube2s	ubiquitin-conjugating enzyme E2S [Source:ZFIN;Acc:ZDB-GENE-050913-92]
GO:0000209	protein polyubiquitination	68	8	5.97	0.00151	ENSDARG00000089055	0.00335353	-0.251011	ube2ka	ubiquitin-conjugating enzyme E2Ka (UBC1 homolog, yeast) [Source:ZFIN;Acc:ZDB-GENE-050320-48]
GO:0000209	protein polyubiquitination	68	8	5.97	0.00151	ENSDARG00000022891	0.00984144	0.190172	zgc:175214	zgc:175214 [Source:ZFIN;Acc:ZDB-GENE-080303-32]
GO:0000209	protein polyubiquitination	68	8	5.97	0.00151	ENSDARG00000091727	0.0269281	0.383115	RNF14 (1 of many)	ring finger protein 14 [Source:HGNC Symbol;Acc:HGNC:10058]
GO:0000209	protein polyubiquitination	68	8	5.97	0.00151	ENSDARG00000020218	0.0324322	-0.160857	amfr	autocrine motility factor receptor, E3 ubiquitin protein ligase a [Source:ZFIN;Acc:ZDB-GENE-040426-2190]
GO:0000209	protein polyubiquitination	68	8	5.97	0.00151	ENSDARG00000043905	0.041924	0.229694	rnf14	ring finger protein 14 [Source:ZFIN;Acc:ZDB-GENE-040625-65]
GO:0033108	mitochondrial respiratory chain complex ...	16	2	1.4	0.00153	ENSDARG00000053652	0.000553976	0.400751	ndufaf6	NADH dehydrogenase (ubiquinone) complex I, assembly factor 6 [Source:ZFIN;Acc:ZDB-GENE-100112-1]
GO:0033108	mitochondrial respiratory chain complex ...	16	2	1.4	0.00153	ENSDARG00000069920	0.00204036	0.297396	cox17	COX17 cytochrome c oxidase copper chaperone [Source:ZFIN;Acc:ZDB-GENE-040912-91]
GO:0000027	ribosomal large subunit assembly	14	4	1.23	0.00168	ENSDARG00000007130	0.00209142	0.402617	mrto4	MRT4 homolog, ribosome maturation factor [Source:ZFIN;Acc:ZDB-GENE-050417-142]
GO:0000027	ribosomal large subunit assembly	14	4	1.23	0.00168	ENSDARG00000006691	0.00984144	0.227211	rpl12	ribosomal protein L12 [Source:ZFIN;Acc:ZDB-GENE-030131-5297]
GO:0000027	ribosomal large subunit assembly	14	4	1.23	0.00168	ENSDARG00000022232	0.0140206	0.304207	ppan	peter pan homolog (Drosophila) [Source:ZFIN;Acc:ZDB-GENE-030114-4]
GO:0000027	ribosomal large subunit assembly	14	4	1.23	0.00168	ENSDARG00000003599	0.0145306	0.191225	rpl3	ribosomal protein L3 [Source:ZFIN;Acc:ZDB-GENE-030131-1291]
GO:0006506	GPI anchor biosynthetic process	23	4	2.02	0.00172	ENSDARG00000101952	9.04223e-06	-0.580702	pigv	phosphatidylinositol glycan anchor biosynthesis, class V [Source:ZFIN;Acc:ZDB-GENE-121116-1]
GO:0006506	GPI anchor biosynthetic process	23	4	2.02	0.00172	ENSDARG00000069807	5.89633e-05	-0.308906	zdhhc18a	zinc finger, DHHC-type containing 18a [Source:ZFIN;Acc:ZDB-GENE-060929-424]
GO:0006506	GPI anchor biosynthetic process	23	4	2.02	0.00172	ENSDARG00000038097	0.000950409	-0.343834	pigq	phosphatidylinositol glycan anchor biosynthesis, class Q [Source:ZFIN;Acc:ZDB-GENE-030131-9793]
GO:0006506	GPI anchor biosynthetic process	23	4	2.02	0.00172	ENSDARG00000032780	0.00128369	0.365186	pigf	phosphatidylinositol glycan anchor biosynthesis, class F [Source:ZFIN;Acc:ZDB-GENE-040426-1801]
GO:0045737	positive regulation of cyclin-dependent ...	10	3	0.88	0.00182	ENSDARG00000009607	0.00366433	-0.273229	ccnc	cyclin C [Source:ZFIN;Acc:ZDB-GENE-030131-7369]
GO:0045737	positive regulation of cyclin-dependent ...	10	3	0.88	0.00182	ENSDARG00000036685	0.00971938	-0.225842	ccnt2a	cyclin T2a [Source:ZFIN;Acc:ZDB-GENE-030131-5779]
GO:0045737	positive regulation of cyclin-dependent ...	10	3	0.88	0.00182	ENSDARG00000034146	0.0468009	-0.282663	ccnk	cyclin K [Source:ZFIN;Acc:ZDB-GENE-030131-5126]
GO:0015671	oxygen transport	15	3	1.32	0.00239	ENSDARG00000099371	0.00686176	-0.267517	cygb1	cytoglobin 1 [Source:ZFIN;Acc:ZDB-GENE-020513-1]
GO:0015671	oxygen transport	15	3	1.32	0.00239	ENSDARG00000089963	0.0248971	0.373014	hbbe1.1	hemoglobin beta embryonic-1.1 [Source:ZFIN;Acc:ZDB-GENE-030616-7]
GO:0015671	oxygen transport	15	3	1.32	0.00239	ENSDARG00000045142	0.0440471	0.397866	hbz	hemoglobin zeta [Source:ZFIN;Acc:ZDB-GENE-101028-1]
GO:0043044	ATP-dependent chromatin remodeling	21	4	1.84	0.00253	ENSDARG00000033647	6.31055e-09	-0.397291	smarcb1a	SWI/SNF related, matrix associated, actin dependent regulator of chromatin, subfamily b, member 1a [Source:ZFIN;Acc:ZDB-GENE-041114-5]
GO:0043044	ATP-dependent chromatin remodeling	21	4	1.84	0.00253	ENSDARG00000006487	0.00216765	0.182098	anp32a	acidic (leucine-rich) nuclear phosphoprotein 32 family, member A [Source:ZFIN;Acc:ZDB-GENE-030131-7850]
GO:0043044	ATP-dependent chromatin remodeling	21	4	1.84	0.00253	ENSDARG00000054804	0.0177978	0.135813	anp32e	acidic (leucine-rich) nuclear phosphoprotein 32 family, member E [Source:ZFIN;Acc:ZDB-GENE-040426-2448]
GO:0043044	ATP-dependent chromatin remodeling	21	4	1.84	0.00253	ENSDARG00000016871	0.0240511	-0.203731	smarce1	SWI/SNF related, matrix associated, actin dependent regulator of chromatin, subfamily e, member 1 [Source:ZFIN;Acc:ZDB-GENE-030131-967]
GO:1902600	hydrogen ion transmembrane transport	103	21	9.04	0.00257	ENSDARG00000052700	7.15218e-09	0.645707	SLC9B2	si:dkey-162b23.4 [Source:ZFIN;Acc:ZDB-GENE-110411-203]
GO:1902600	hydrogen ion transmembrane transport	103	21	9.04	0.00257	ENSDARG00000089853	9.94227e-09	-0.501073	si:dkey-22n8.3	si:dkey-22n8.3 [Source:ZFIN;Acc:ZDB-GENE-110914-188]
GO:1902600	hydrogen ion transmembrane transport	103	21	9.04	0.00257	ENSDARG00000095897	3.64922e-05	0.370085	atp5e	ATP synthase, H+ transporting, mitochondrial F1 complex, epsilon subunit [Source:ZFIN;Acc:ZDB-GENE-110411-22]
GO:1902600	hydrogen ion transmembrane transport	103	21	9.04	0.00257	ENSDARG00000056108	0.000188288	0.279423	ndufa4	NADH dehydrogenase (ubiquinone) 1 alpha subcomplex, 4 [Source:ZFIN;Acc:ZDB-GENE-040426-1962]
GO:1902600	hydrogen ion transmembrane transport	103	21	9.04	0.00257	ENSDARG00000036722	0.000402711	0.479821	slc9a3.2	solute carrier family 9, subfamily A (NHE3, cation proton antiporter 3), member 3, tandem duplicate 2 [Source:ZFIN;Acc:ZDB-GENE-060503-640]
GO:1902600	hydrogen ion transmembrane transport	103	21	9.04	0.00257	ENSDARG00000017775	0.00176082	0.221049	atp5g3a	ATP synthase, H+ transporting, mitochondrial Fo complex, subunit C3 (subunit 9), genome duplicate a [Source:ZFIN;Acc:ZDB-GENE-040426-857]
GO:1902600	hydrogen ion transmembrane transport	103	21	9.04	0.00257	ENSDARG00000009209	0.00192753	-0.248034	slc9a6a	solute carrier family 9, subfamily A (NHE6, cation proton antiporter 6), member 6a [Source:ZFIN;Acc:ZDB-GENE-070424-104]
GO:1902600	hydrogen ion transmembrane transport	103	21	9.04	0.00257	ENSDARG00000045514	0.00292657	0.205373	atp5c1	ATP synthase, H+ transporting, mitochondrial F1 complex, gamma polypeptide 1 [Source:ZFIN;Acc:ZDB-GENE-030131-8901]
GO:1902600	hydrogen ion transmembrane transport	103	21	9.04	0.00257	ENSDARG00000007745	0.00453944	0.234313	uqcrfs1	ubiquinol-cytochrome c reductase, Rieske iron-sulfur polypeptide 1 [Source:ZFIN;Acc:ZDB-GENE-040426-2060]
GO:1902600	hydrogen ion transmembrane transport	103	21	9.04	0.00257	ENSDARG00000063924	0.00495611	0.168711	mt-cyb	cytochrome b, mitochondrial [Source:ZFIN;Acc:ZDB-GENE-011205-17]
GO:1902600	hydrogen ion transmembrane transport	103	21	9.04	0.00257	ENSDARG00000053217	0.00512411	0.231207	cox7a2a	cytochrome c oxidase subunit VIIa polypeptide 2a (liver) [Source:ZFIN;Acc:ZDB-GENE-050522-153]
GO:1902600	hydrogen ion transmembrane transport	103	21	9.04	0.00257	ENSDARG00000059128	0.00941118	0.221614	uqcrh	ubiquinol-cytochrome c reductase hinge protein [Source:ZFIN;Acc:ZDB-GENE-051030-93]
GO:1902600	hydrogen ion transmembrane transport	103	21	9.04	0.00257	ENSDARG00000098355	0.0110098	0.172349	atp5h	ATP synthase, H+ transporting, mitochondrial Fo complex, subunit d [Source:ZFIN;Acc:ZDB-GENE-040426-1658]
GO:1902600	hydrogen ion transmembrane transport	103	21	9.04	0.00257	ENSDARG00000069090	0.0146023	-0.178	atp6v0d1	ATPase, H+ transporting, lysosomal V0 subunit d1 [Source:ZFIN;Acc:ZDB-GENE-030131-1531]
GO:1902600	hydrogen ion transmembrane transport	103	21	9.04	0.00257	ENSDARG00000063908	0.0233396	0.173773	mt-co2	cytochrome c oxidase II, mitochondrial [Source:ZFIN;Acc:ZDB-GENE-011205-15]
GO:1902600	hydrogen ion transmembrane transport	103	21	9.04	0.00257	ENSDARG00000003592	0.0284898	0.238604	surf1	surfeit 1 [Source:ZFIN;Acc:ZDB-GENE-041108-2]
GO:1902600	hydrogen ion transmembrane transport	103	21	9.04	0.00257	ENSDARG00000038577	0.0285005	0.187372	cox6c	cytochrome c oxidase subunit VIc [Source:ZFIN;Acc:ZDB-GENE-040724-95]
GO:1902600	hydrogen ion transmembrane transport	103	21	9.04	0.00257	ENSDARG00000063905	0.0309223	0.14365	mt-co1	cytochrome c oxidase I, mitochondrial [Source:ZFIN;Acc:ZDB-GENE-011205-14]
GO:1902600	hydrogen ion transmembrane transport	103	21	9.04	0.00257	ENSDARG00000010472	0.0348225	0.243732	atp1a2a	ATPase, Na+/K+ transporting, alpha 2a polypeptide [Source:ZFIN;Acc:ZDB-GENE-001212-6]
GO:1902600	hydrogen ion transmembrane transport	103	21	9.04	0.00257	ENSDARG00000029064	0.0383952	0.187143	uqcrq	ubiquinol-cytochrome c reductase, complex III subunit VII [Source:ZFIN;Acc:ZDB-GENE-040718-199]
GO:1902600	hydrogen ion transmembrane transport	103	21	9.04	0.00257	ENSDARG00000056008	0.0491321	0.227921	atp5g1	ATP synthase, H+ transporting, mitochondrial Fo complex, subunit C1 (subunit 9) [Source:ZFIN;Acc:ZDB-GENE-040426-1966]
GO:0070646	protein modification by small protein re...	89	10	7.81	0.00309	ENSDARG00000056741	8.06711e-06	-0.430399	senp3b	SUMO1/sentrin/SMT3 specific peptidase 3b [Source:ZFIN;Acc:ZDB-GENE-030131-6714]
GO:0070646	protein modification by small protein re...	89	10	7.81	0.00309	ENSDARG00000102252	8.85892e-05	-0.31866	USP34	ubiquitin specific peptidase 34 [Source:HGNC Symbol;Acc:HGNC:20066]
GO:0070646	protein modification by small protein re...	89	10	7.81	0.00309	ENSDARG00000077526	0.00156319	-0.334884	babam1	BRISC and BRCA1 A complex member 1 [Source:ZFIN;Acc:ZDB-GENE-040808-6]
GO:0070646	protein modification by small protein re...	89	10	7.81	0.00309	ENSDARG00000071197	0.00503313	-0.326675	usp40	ubiquitin specific peptidase 40 [Source:ZFIN;Acc:ZDB-GENE-060518-5]
GO:0070646	protein modification by small protein re...	89	10	7.81	0.00309	ENSDARG00000076303	0.0140955	-0.352572	usp11	ubiquitin specific peptidase 11 [Source:ZFIN;Acc:ZDB-GENE-081104-421]
GO:0070646	protein modification by small protein re...	89	10	7.81	0.00309	ENSDARG00000070046	0.0157953	-0.410045	eny2	enhancer of yellow 2 homolog (Drosophila) [Source:ZFIN;Acc:ZDB-GENE-040718-124]
GO:0070646	protein modification by small protein re...	89	10	7.81	0.00309	ENSDARG00000004132	0.0270046	-0.148051	usp19	ubiquitin specific peptidase 19 [Source:ZFIN;Acc:ZDB-GENE-030131-3055]
GO:0070646	protein modification by small protein re...	89	10	7.81	0.00309	ENSDARG00000073710	0.0302296	-0.185643	usp7	ubiquitin specific peptidase 7 (herpes virus-associated) [Source:ZFIN;Acc:ZDB-GENE-030131-3656]
GO:0070646	protein modification by small protein re...	89	10	7.81	0.00309	ENSDARG00000027777	0.0397679	-0.307984	tnfaip3	tumor necrosis factor, alpha-induced protein 3 [Source:ZFIN;Acc:ZDB-GENE-100212-2]
GO:0070646	protein modification by small protein re...	89	10	7.81	0.00309	ENSDARG00000102645	0.042855	-0.180494	usp47	ubiquitin specific peptidase 47 [Source:ZFIN;Acc:ZDB-GENE-070719-7]
GO:0033539	fatty acid beta-oxidation using acyl-CoA...	12	3	1.05	0.00349	ENSDARG00000037057	0.00338375	0.255094	gcdha	glutaryl-CoA dehydrogenase a [Source:ZFIN;Acc:ZDB-GENE-040426-1855]
GO:0033539	fatty acid beta-oxidation using acyl-CoA...	12	3	1.05	0.00349	ENSDARG00000042658	0.0379442	0.25787	acad8	acyl-CoA dehydrogenase family, member 8 [Source:ZFIN;Acc:ZDB-GENE-040426-828]
GO:0033539	fatty acid beta-oxidation using acyl-CoA...	12	3	1.05	0.00349	ENSDARG00000042853	0.045984	0.190622	ivd	isovaleryl-CoA dehydrogenase [Source:ZFIN;Acc:ZDB-GENE-030616-262]
GO:0006006	glucose metabolic process	38	7	3.33	0.00353	ENSDARG00000040988	8.46377e-07	0.293428	tpi1b	triosephosphate isomerase 1b [Source:ZFIN;Acc:ZDB-GENE-020416-4]
GO:0006006	glucose metabolic process	38	7	3.33	0.00353	ENSDARG00000005251	0.000228501	0.400984	rpe	ribulose-5-phosphate-3-epimerase [Source:ZFIN;Acc:ZDB-GENE-030131-6837]
GO:0006006	glucose metabolic process	38	7	3.33	0.00353	ENSDARG00000069377	0.00724344	-0.484886	si:dkey-242g16.2	si:dkey-242g16.2 [Source:ZFIN;Acc:ZDB-GENE-030131-8324]
GO:0006006	glucose metabolic process	38	7	3.33	0.00353	ENSDARG00000056640	0.016418	0.254606	rpia	ribose 5-phosphate isomerase A (ribose 5-phosphate epimerase) [Source:ZFIN;Acc:ZDB-GENE-041114-24]
GO:0006006	glucose metabolic process	38	7	3.33	0.00353	ENSDARG00000013721	0.0169517	-0.338887	g6pca.2	glucose-6-phosphatase a, catalytic subunit, tandem duplicate 2 [Source:ZFIN;Acc:ZDB-GENE-050309-17]
GO:0006006	glucose metabolic process	38	7	3.33	0.00353	ENSDARG00000020956	0.021499	0.25694	pck2	phosphoenolpyruvate carboxykinase 2 (mitochondrial) [Source:ZFIN;Acc:ZDB-GENE-040426-2266]
GO:0006006	glucose metabolic process	38	7	3.33	0.00353	ENSDARG00000057630	0.0233369	0.374831	galm	galactose mutarotase [Source:ZFIN;Acc:ZDB-GENE-040718-66]
GO:0007131	reciprocal meiotic recombination	16	2	1.4	0.00403	ENSDARG00000061414	0.00966621	-0.354845	slx4	SLX4 structure-specific endonuclease subunit homolog (S. cerevisiae) [Source:ZFIN;Acc:ZDB-GENE-050208-359]
GO:0007131	reciprocal meiotic recombination	16	2	1.4	0.00403	ENSDARG00000056334	0.0217536	-0.362204	mlh3	mutL homolog 3 (E. coli) [Source:ZFIN;Acc:ZDB-GENE-060810-45]
GO:0034976	response to endoplasmic reticulum stress	38	8	3.33	0.00433	ENSDARG00000017740	1.25281e-06	-0.336926	sec63	SEC63 homolog, protein translocation regulator [Source:ZFIN;Acc:ZDB-GENE-040718-328]
GO:0034976	response to endoplasmic reticulum stress	38	8	3.33	0.00433	ENSDARG00000077531	1.80809e-05	-0.310457	bag6l	BCL2-associated athanogene 6, like [Source:ZFIN;Acc:ZDB-GENE-060307-2]
GO:0034976	response to endoplasmic reticulum stress	38	8	3.33	0.00433	ENSDARG00000058445	3.14636e-05	0.327549	zgc:136472	zgc:136472 [Source:ZFIN;Acc:ZDB-GENE-060421-2552]
GO:0034976	response to endoplasmic reticulum stress	38	8	3.33	0.00433	ENSDARG00000039008	0.00178571	0.29887	zgc:85858	zgc:85858 [Source:ZFIN;Acc:ZDB-GENE-040426-2333]
GO:0034976	response to endoplasmic reticulum stress	38	8	3.33	0.00433	ENSDARG00000014015	0.0122739	0.246077	zgc:77086	zgc:77086 [Source:ZFIN;Acc:ZDB-GENE-040426-2238]
GO:0034976	response to endoplasmic reticulum stress	38	8	3.33	0.00433	ENSDARG00000020218	0.0324322	-0.160857	amfr	autocrine motility factor receptor, E3 ubiquitin protein ligase a [Source:ZFIN;Acc:ZDB-GENE-040426-2190]
GO:0034976	response to endoplasmic reticulum stress	38	8	3.33	0.00433	ENSDARG00000059836	0.0417954	0.212187	ddit3	DNA-damage-inducible transcript 3 [Source:ZFIN;Acc:ZDB-GENE-070410-90]
GO:0034976	response to endoplasmic reticulum stress	38	8	3.33	0.00433	ENSDARG00000033599	0.0499829	0.283268	zgc:100906	zgc:100906 [Source:ZFIN;Acc:ZDB-GENE-040801-20]
GO:0009069	serine family amino acid metabolic proce...	19	8	1.67	0.00438	ENSDARG00000053500	3.23778e-06	0.492892	cbsa	cystathionine-beta-synthase a [Source:ZFIN;Acc:ZDB-GENE-050417-367]
GO:0009069	serine family amino acid metabolic proce...	19	8	1.67	0.00438	ENSDARG00000074301	6.63116e-05	0.410137	cth	cystathionase (cystathionine gamma-lyase) [Source:ZFIN;Acc:ZDB-GENE-030131-774]
GO:0009069	serine family amino acid metabolic proce...	19	8	1.67	0.00438	ENSDARG00000018478	0.000205941	0.473294	agxtb	alanine-glyoxylate aminotransferase b [Source:ZFIN;Acc:ZDB-GENE-010302-3]
GO:0009069	serine family amino acid metabolic proce...	19	8	1.67	0.00438	ENSDARG00000052816	0.000232508	0.364	shmt1	serine hydroxymethyltransferase 1 (soluble) [Source:ZFIN;Acc:ZDB-GENE-040426-1558]
GO:0009069	serine family amino acid metabolic proce...	19	8	1.67	0.00438	ENSDARG00000010862	0.000586761	0.332513	amt	aminomethyltransferase [Source:ZFIN;Acc:ZDB-GENE-041010-114]
GO:0009069	serine family amino acid metabolic proce...	19	8	1.67	0.00438	ENSDARG00000035120	0.00259866	0.258145	GLDC	glycine decarboxylase [Source:HGNC Symbol;Acc:HGNC:4313]
GO:0009069	serine family amino acid metabolic proce...	19	8	1.67	0.00438	ENSDARG00000016733	0.00705603	0.28906	psat1	phosphoserine aminotransferase 1 [Source:ZFIN;Acc:ZDB-GENE-030131-5723]
GO:0009069	serine family amino acid metabolic proce...	19	8	1.67	0.00438	ENSDARG00000013095	0.023778	0.18272	gclc	glutamate-cysteine ligase, catalytic subunit [Source:ZFIN;Acc:ZDB-GENE-030131-5056]
GO:0042773	ATP synthesis coupled electron transport	33	12	2.9	0.00441	ENSDARG00000052304	2.07253e-06	0.239284	uqcrc1	ubiquinol-cytochrome c reductase core protein I [Source:ZFIN;Acc:ZDB-GENE-040426-1792]
GO:0042773	ATP synthesis coupled electron transport	33	12	2.9	0.00441	ENSDARG00000071691	3.89873e-05	0.263661	uqcrc2b	ubiquinol-cytochrome c reductase core protein IIb [Source:ZFIN;Acc:ZDB-GENE-030131-1269]
GO:0042773	ATP synthesis coupled electron transport	33	12	2.9	0.00441	ENSDARG00000038608	0.000213134	0.297958	sdhc	succinate dehydrogenase complex, subunit C, integral membrane protein [Source:ZFIN;Acc:ZDB-GENE-040801-26]
GO:0042773	ATP synthesis coupled electron transport	33	12	2.9	0.00441	ENSDARG00000044562	0.000428443	0.31703	cycsb	cytochrome c, somatic b [Source:ZFIN;Acc:ZDB-GENE-040625-38]
GO:0042773	ATP synthesis coupled electron transport	33	12	2.9	0.00441	ENSDARG00000063924	0.00495611	0.168711	mt-cyb	cytochrome b, mitochondrial [Source:ZFIN;Acc:ZDB-GENE-011205-17]
GO:0042773	ATP synthesis coupled electron transport	33	12	2.9	0.00441	ENSDARG00000059128	0.00941118	0.221614	uqcrh	ubiquinol-cytochrome c reductase hinge protein [Source:ZFIN;Acc:ZDB-GENE-051030-93]
GO:0042773	ATP synthesis coupled electron transport	33	12	2.9	0.00441	ENSDARG00000028546	0.0193853	0.139248	ndufs1	NADH dehydrogenase (ubiquinone) Fe-S protein 1 [Source:ZFIN;Acc:ZDB-GENE-030131-478]
GO:0042773	ATP synthesis coupled electron transport	33	12	2.9	0.00441	ENSDARG00000062971	0.0203327	0.257048	sdhaf2	succinate dehydrogenase complex assembly factor 2 [Source:ZFIN;Acc:ZDB-GENE-030131-7564]
GO:0042773	ATP synthesis coupled electron transport	33	12	2.9	0.00441	ENSDARG00000036684	0.0232317	0.260826	ndufa7	NADH dehydrogenase (ubiquinone) 1 alpha subcomplex, 7 [Source:ZFIN;Acc:ZDB-GENE-040801-169]
GO:0042773	ATP synthesis coupled electron transport	33	12	2.9	0.00441	ENSDARG00000056583	0.0346247	0.208609	ndufs6	NADH dehydrogenase (ubiquinone) Fe-S protein 6 [Source:ZFIN;Acc:ZDB-GENE-040912-86]
GO:0042773	ATP synthesis coupled electron transport	33	12	2.9	0.00441	ENSDARG00000063899	0.042855	0.151908	mt-nd2	NADH dehydrogenase 2, mitochondrial [Source:ZFIN;Acc:ZDB-GENE-011205-8]
GO:0042773	ATP synthesis coupled electron transport	33	12	2.9	0.00441	ENSDARG00000063917	0.0449736	0.142922	mt-nd4	NADH dehydrogenase 4, mitochondrial [Source:ZFIN;Acc:ZDB-GENE-011205-10]
GO:0008033	tRNA processing	81	14	7.11	0.00458	ENSDARG00000091247	0.000220526	0.348766	fars2	phenylalanyl-tRNA synthetase 2, mitochondrial [Source:ZFIN;Acc:ZDB-GENE-070928-38]
GO:0008033	tRNA processing	81	14	7.11	0.00458	ENSDARG00000000747	0.000628107	0.531692	lcmt2	leucine carboxyl methyltransferase 2 [Source:ZFIN;Acc:ZDB-GENE-110714-2]
GO:0008033	tRNA processing	81	14	7.11	0.00458	ENSDARG00000090581	0.00251439	0.410963	wdr4	WD repeat domain 4 [Source:ZFIN;Acc:ZDB-GENE-060810-10]
GO:0008033	tRNA processing	81	14	7.11	0.00458	ENSDARG00000075297	0.00731577	-0.307253	trnt1	tRNA nucleotidyl transferase, CCA-adding, 1 [Source:ZFIN;Acc:ZDB-GENE-040625-176]
GO:0008033	tRNA processing	81	14	7.11	0.00458	ENSDARG00000042057	0.00868338	0.37866	trmt1l	tRNA methyltransferase 1-like [Source:ZFIN;Acc:ZDB-GENE-041014-189]
GO:0008033	tRNA processing	81	14	7.11	0.00458	ENSDARG00000069780	0.0144722	-0.347043	pus7l	pseudouridylate synthase 7-like [Source:ZFIN;Acc:ZDB-GENE-050419-188]
GO:0008033	tRNA processing	81	14	7.11	0.00458	ENSDARG00000076518	0.0200477	0.351089	mettl1	methyltransferase like 1 [Source:ZFIN;Acc:ZDB-GENE-041010-24]
GO:0008033	tRNA processing	81	14	7.11	0.00458	ENSDARG00000045562	0.0233396	0.311861	pus1	pseudouridylate synthase 1 [Source:ZFIN;Acc:ZDB-GENE-041212-26]
GO:0008033	tRNA processing	81	14	7.11	0.00458	ENSDARG00000054259	0.0243298	0.199112	nat10	N-acetyltransferase 10 [Source:ZFIN;Acc:ZDB-GENE-040426-1543]
GO:0008033	tRNA processing	81	14	7.11	0.00458	ENSDARG00000069142	0.0298009	0.20228	aars	alanyl-tRNA synthetase [Source:ZFIN;Acc:ZDB-GENE-030131-3663]
GO:0008033	tRNA processing	81	14	7.11	0.00458	ENSDARG00000012674	0.0315851	0.320357	rpusd4	RNA pseudouridylate synthase domain containing 4 [Source:ZFIN;Acc:ZDB-GENE-040801-238]
GO:0008033	tRNA processing	81	14	7.11	0.00458	ENSDARG00000008480	0.0318397	0.286422	trmt61a	tRNA methyltransferase 61A [Source:ZFIN;Acc:ZDB-GENE-040718-5]
GO:0008033	tRNA processing	81	14	7.11	0.00458	ENSDARG00000044925	0.0355244	0.305111	cdk5rap1	CDK5 regulatory subunit associated protein 1 [Source:ZFIN;Acc:ZDB-GENE-070424-90]
GO:0008033	tRNA processing	81	14	7.11	0.00458	ENSDARG00000036394	0.0482111	-0.268122	pop7	POP7 homolog, ribonuclease P/MRP subunit [Source:ZFIN;Acc:ZDB-GENE-041010-88]
GO:0000075	cell cycle checkpoint	53	3	4.65	0.0047	ENSDARG00000077526	0.00156319	-0.334884	babam1	BRISC and BRCA1 A complex member 1 [Source:ZFIN;Acc:ZDB-GENE-040808-6]
GO:0000075	cell cycle checkpoint	53	3	4.65	0.0047	ENSDARG00000004692	0.0265295	-0.300812	nabp1a	nucleic acid binding protein 1a [Source:ZFIN;Acc:ZDB-GENE-041212-71]
GO:0000075	cell cycle checkpoint	53	3	4.65	0.0047	ENSDARG00000077029	0.0445523	0.319466	bub1	BUB1 mitotic checkpoint serine/threonine kinase [Source:ZFIN;Acc:ZDB-GENE-081104-75]
GO:1901991	negative regulation of mitotic cell cycl...	40	2	3.51	0.00472	ENSDARG00000004692	0.0265295	-0.300812	nabp1a	nucleic acid binding protein 1a [Source:ZFIN;Acc:ZDB-GENE-041212-71]
GO:1901991	negative regulation of mitotic cell cycl...	40	2	3.51	0.00472	ENSDARG00000077029	0.0445523	0.319466	bub1	BUB1 mitotic checkpoint serine/threonine kinase [Source:ZFIN;Acc:ZDB-GENE-081104-75]
GO:0032784	regulation of DNA-templated transcriptio...	19	4	1.67	0.00522	ENSDARG00000003531	0.00490941	-0.204723	tcea1	transcription elongation factor A (SII), 1 [Source:ZFIN;Acc:ZDB-GENE-030131-8049]
GO:0032784	regulation of DNA-templated transcriptio...	19	4	1.67	0.00522	ENSDARG00000035505	0.00716423	-0.283347	nelfb	negative elongation factor complex member B [Source:ZFIN;Acc:ZDB-GENE-040426-765]
GO:0032784	regulation of DNA-templated transcriptio...	19	4	1.67	0.00522	ENSDARG00000087950	0.0123392	-0.350867	IWS1	IWS1, SUPT6H interacting protein [Source:HGNC Symbol;Acc:HGNC:25467]
GO:0032784	regulation of DNA-templated transcriptio...	19	4	1.67	0.00522	ENSDARG00000032129	0.0152605	-0.184194	gtf2f1	general transcription factor IIF, polypeptide 1 [Source:ZFIN;Acc:ZDB-GENE-030131-4557]
GO:0006144	purine nucleobase metabolic process	21	1	1.84	0.00547	ENSDARG00000008884	0.0122616	0.225113	hprt1	hypoxanthine phosphoribosyltransferase 1 [Source:ZFIN;Acc:ZDB-GENE-040426-1918]
GO:0051168	nuclear export	49	12	4.3	0.00552	ENSDARG00000015394	0.000679245	0.378432	thoc7	THO complex 7 [Source:ZFIN;Acc:ZDB-GENE-040801-17]
GO:0051168	nuclear export	49	12	4.3	0.00552	ENSDARG00000060767	0.000680665	-0.150953	smg7	SMG7 nonsense mediated mRNA decay factor [Source:ZFIN;Acc:ZDB-GENE-030131-9122]
GO:0051168	nuclear export	49	12	4.3	0.00552	ENSDARG00000007216	0.00819288	0.314033	abce1	ATP-binding cassette, sub-family E (OABP), member 1 [Source:ZFIN;Acc:ZDB-GENE-040426-1995]
GO:0051168	nuclear export	49	12	4.3	0.00552	ENSDARG00000063229	0.0083145	0.201828	xpo1b	exportin 1 (CRM1 homolog, yeast) b [Source:ZFIN;Acc:ZDB-GENE-070530-6]
GO:0051168	nuclear export	49	12	4.3	0.00552	ENSDARG00000020232	0.0112376	0.271058	eif6	eukaryotic translation initiation factor 6 [Source:ZFIN;Acc:ZDB-GENE-031118-110]
GO:0051168	nuclear export	49	12	4.3	0.00552	ENSDARG00000087950	0.0123392	-0.350867	IWS1	IWS1, SUPT6H interacting protein [Source:HGNC Symbol;Acc:HGNC:25467]
GO:0051168	nuclear export	49	12	4.3	0.00552	ENSDARG00000041481	0.0124014	-0.199425	smg5	SMG5 nonsense mediated mRNA decay factor [Source:ZFIN;Acc:ZDB-GENE-050913-144]
GO:0051168	nuclear export	49	12	4.3	0.00552	ENSDARG00000070046	0.0157953	-0.410045	eny2	enhancer of yellow 2 homolog (Drosophila) [Source:ZFIN;Acc:ZDB-GENE-040718-124]
GO:0051168	nuclear export	49	12	4.3	0.00552	ENSDARG00000005699	0.0182292	-0.287408	ddx19	DEAD/H (Asp-Glu-Ala-Asp/His) box polypeptide 19 (DBP5 homolog, yeast) [Source:ZFIN;Acc:ZDB-GENE-020419-30]
GO:0051168	nuclear export	49	12	4.3	0.00552	ENSDARG00000007196	0.0240097	-0.228989	rae1	ribonucleic acid export 1 [Source:ZFIN;Acc:ZDB-GENE-040426-1029]
GO:0051168	nuclear export	49	12	4.3	0.00552	ENSDARG00000074955	0.0294848	-0.12818	nup98	nucleoporin 98 [Source:ZFIN;Acc:ZDB-GENE-040426-1180]
GO:0051168	nuclear export	49	12	4.3	0.00552	ENSDARG00000036069	0.0315789	-0.219223	ddx39b	DEAD (Asp-Glu-Ala-Asp) box polypeptide 39B [Source:ZFIN;Acc:ZDB-GENE-040426-1259]
GO:0090305	nucleic acid phosphodiester bond hydroly...	138	21	12.11	0.00572	ENSDARG00000007744	3.25493e-05	0.360425	tsr1	TSR1, 20S rRNA accumulation, homolog (S. cerevisiae) [Source:ZFIN;Acc:ZDB-GENE-030131-3762]
GO:0090305	nucleic acid phosphodiester bond hydroly...	138	21	12.11	0.00572	ENSDARG00000054154	0.000665606	0.380847	bms1	BMS1 ribosome biogenesis factor [Source:ZFIN;Acc:ZDB-GENE-060720-2]
GO:0090305	nucleic acid phosphodiester bond hydroly...	138	21	12.11	0.00572	ENSDARG00000060767	0.000680665	-0.150953	smg7	SMG7 nonsense mediated mRNA decay factor [Source:ZFIN;Acc:ZDB-GENE-030131-9122]
GO:0090305	nucleic acid phosphodiester bond hydroly...	138	21	12.11	0.00572	ENSDARG00000034178	0.000709253	-0.286212	cpsf1	cleavage and polyadenylation specific factor 1 [Source:ZFIN;Acc:ZDB-GENE-040709-2]
GO:0090305	nucleic acid phosphodiester bond hydroly...	138	21	12.11	0.00572	ENSDARG00000023678	0.0007569	-0.296336	ercc5	excision repair cross-complementation group 5 [Source:ZFIN;Acc:ZDB-GENE-050327-28]
GO:0090305	nucleic acid phosphodiester bond hydroly...	138	21	12.11	0.00572	ENSDARG00000040350	0.00264854	-0.441574	rpp38	ribonuclease P/MRP 38 subunit [Source:ZFIN;Acc:ZDB-GENE-040718-258]
GO:0090305	nucleic acid phosphodiester bond hydroly...	138	21	12.11	0.00572	ENSDARG00000045308	0.00362677	0.359445	pola1	polymerase (DNA directed), alpha 1 [Source:ZFIN;Acc:ZDB-GENE-030114-9]
GO:0090305	nucleic acid phosphodiester bond hydroly...	138	21	12.11	0.00572	ENSDARG00000068755	0.00375857	0.329059	exosc8	exosome component 8 [Source:ZFIN;Acc:ZDB-GENE-030131-1736]
GO:0090305	nucleic acid phosphodiester bond hydroly...	138	21	12.11	0.00572	ENSDARG00000011404	0.00624469	0.385721	fen1	flap structure-specific endonuclease 1 [Source:ZFIN;Acc:ZDB-GENE-031112-11]
GO:0090305	nucleic acid phosphodiester bond hydroly...	138	21	12.11	0.00572	ENSDARG00000045484	0.00868338	-0.274326	dcp1b	decapping mRNA 1B [Source:ZFIN;Acc:ZDB-GENE-040819-1]
GO:0090305	nucleic acid phosphodiester bond hydroly...	138	21	12.11	0.00572	ENSDARG00000061414	0.00966621	-0.354845	slx4	SLX4 structure-specific endonuclease subunit homolog (S. cerevisiae) [Source:ZFIN;Acc:ZDB-GENE-050208-359]
GO:0090305	nucleic acid phosphodiester bond hydroly...	138	21	12.11	0.00572	ENSDARG00000041481	0.0124014	-0.199425	smg5	SMG5 nonsense mediated mRNA decay factor [Source:ZFIN;Acc:ZDB-GENE-050913-144]
GO:0090305	nucleic acid phosphodiester bond hydroly...	138	21	12.11	0.00572	ENSDARG00000036171	0.0131379	-0.46978	rnasel3	ribonuclease like 3 [Source:ZFIN;Acc:ZDB-GENE-050809-5]
GO:0090305	nucleic acid phosphodiester bond hydroly...	138	21	12.11	0.00572	ENSDARG00000020217	0.0133134	-0.259361	cpsf4	cleavage and polyadenylation specific factor 4 [Source:ZFIN;Acc:ZDB-GENE-990415-180]
GO:0090305	nucleic acid phosphodiester bond hydroly...	138	21	12.11	0.00572	ENSDARG00000023861	0.0180811	0.365071	dnase1l3l	deoxyribonuclease I-like 3, like [Source:ZFIN;Acc:ZDB-GENE-040718-100]
GO:0090305	nucleic acid phosphodiester bond hydroly...	138	21	12.11	0.00572	ENSDARG00000058533	0.0203296	0.402207	pole	polymerase (DNA directed), epsilon [Source:ZFIN;Acc:ZDB-GENE-070705-557]
GO:0090305	nucleic acid phosphodiester bond hydroly...	138	21	12.11	0.00572	ENSDARG00000028688	0.022097	0.35578	exosc2	exosome component 2 [Source:ZFIN;Acc:ZDB-GENE-050417-27]
GO:0090305	nucleic acid phosphodiester bond hydroly...	138	21	12.11	0.00572	ENSDARG00000074675	0.0243323	-0.182236	pan2	PAN2 poly(A) specific ribonuclease subunit homolog (S. cerevisiae) [Source:ZFIN;Acc:ZDB-GENE-030131-3113]
GO:0090305	nucleic acid phosphodiester bond hydroly...	138	21	12.11	0.00572	ENSDARG00000098080	0.0369193	0.267837	gnl2	guanine nucleotide binding protein-like 2 (nucleolar) [Source:ZFIN;Acc:ZDB-GENE-040426-2317]
GO:0090305	nucleic acid phosphodiester bond hydroly...	138	21	12.11	0.00572	ENSDARG00000001129	0.0465271	-0.144931	dicer1	dicer 1, ribonuclease type III [Source:ZFIN;Acc:ZDB-GENE-030131-3445]
GO:0090305	nucleic acid phosphodiester bond hydroly...	138	21	12.11	0.00572	ENSDARG00000036394	0.0482111	-0.268122	pop7	POP7 homolog, ribonuclease P/MRP subunit [Source:ZFIN;Acc:ZDB-GENE-041010-88]
GO:0000723	telomere maintenance	19	3	1.67	0.00576	ENSDARG00000078055	7.81959e-05	-0.525215	acd	adrenocortical dysplasia homolog [Source:ZFIN;Acc:ZDB-GENE-081022-45]
GO:0000723	telomere maintenance	19	3	1.67	0.00576	ENSDARG00000060767	0.000680665	-0.150953	smg7	SMG7 nonsense mediated mRNA decay factor [Source:ZFIN;Acc:ZDB-GENE-030131-9122]
GO:0000723	telomere maintenance	19	3	1.67	0.00576	ENSDARG00000041481	0.0124014	-0.199425	smg5	SMG5 nonsense mediated mRNA decay factor [Source:ZFIN;Acc:ZDB-GENE-050913-144]
GO:0006090	pyruvate metabolic process	40	7	3.51	0.00603	ENSDARG00000040988	8.46377e-07	0.293428	tpi1b	triosephosphate isomerase 1b [Source:ZFIN;Acc:ZDB-GENE-020416-4]
GO:0006090	pyruvate metabolic process	40	7	3.51	0.00603	ENSDARG00000054191	0.00012228	0.2573	pgk1	phosphoglycerate kinase 1 [Source:ZFIN;Acc:ZDB-GENE-040426-2711]
GO:0006090	pyruvate metabolic process	40	7	3.51	0.00603	ENSDARG00000014179	0.00801284	0.251515	pfkma	phosphofructokinase, muscle a [Source:ZFIN;Acc:ZDB-GENE-040912-135]
GO:0006090	pyruvate metabolic process	40	7	3.51	0.00603	ENSDARG00000015918	0.0192687	0.128636	dlat	dihydrolipoamide S-acetyltransferase (E2 component of pyruvate dehydrogenase complex) [Source:ZFIN;Acc:ZDB-GENE-030131-2921]
GO:0006090	pyruvate metabolic process	40	7	3.51	0.00603	ENSDARG00000038703	0.0289244	0.309018	hkdc1	hexokinase domain containing 1 [Source:ZFIN;Acc:ZDB-GENE-030131-9801]
GO:0006090	pyruvate metabolic process	40	7	3.51	0.00603	ENSDARG00000028000	0.0291839	0.177314	pfkpa	phosphofructokinase, platelet a [Source:ZFIN;Acc:ZDB-GENE-091112-22]
GO:0006090	pyruvate metabolic process	40	7	3.51	0.00603	ENSDARG00000010555	0.0379983	0.372013	pdha1b	pyruvate dehydrogenase (lipoamide) alpha 1b [Source:ZFIN;Acc:ZDB-GENE-040718-96]
GO:0030903	notochord development	53	2	4.65	0.00647	ENSDARG00000102184	0.00190608	-0.209253	mib1	mindbomb E3 ubiquitin protein ligase 1 [Source:ZFIN;Acc:ZDB-GENE-030404-2]
GO:0030903	notochord development	53	2	4.65	0.00647	ENSDARG00000042934	0.0260551	-0.212179	ctgfa	connective tissue growth factor a [Source:ZFIN;Acc:ZDB-GENE-030131-102]
GO:0008152	metabolic process	7943	864	697.09	0.00654	ENSDARG00000005236	9.22226e-23	0.538643	srcap	Snf2-related CREBBP activator protein [Source:ZFIN;Acc:ZDB-GENE-041008-127]
GO:0008152	metabolic process	7943	864	697.09	0.00654	ENSDARG00000104049	6.78744e-16	-0.505989	crebl2	cAMP responsive element binding protein-like 2 [Source:ZFIN;Acc:ZDB-GENE-040718-456]
GO:0008152	metabolic process	7943	864	697.09	0.00654	ENSDARG00000041068	2.19709e-15	0.387799	got2a	glutamic-oxaloacetic transaminase 2a, mitochondrial [Source:ZFIN;Acc:ZDB-GENE-040426-2703]
GO:0008152	metabolic process	7943	864	697.09	0.00654	ENSDARG00000011740	1.49642e-14	-0.367841	u2af2b	U2 small nuclear RNA auxiliary factor 2b [Source:ZFIN;Acc:ZDB-GENE-040426-1881]
GO:0008152	metabolic process	7943	864	697.09	0.00654	ENSDARG00000027620	1.00937e-11	0.835577	bco2l	beta-carotene 15, 15-dioxygenase 2, like [Source:ZFIN;Acc:ZDB-GENE-010509-1]
GO:0008152	metabolic process	7943	864	697.09	0.00654	ENSDARG00000040555	3.02293e-10	0.302876	bckdha	branched chain keto acid dehydrogenase E1, alpha polypeptide [Source:ZFIN;Acc:ZDB-GENE-050522-376]
GO:0008152	metabolic process	7943	864	697.09	0.00654	ENSDARG00000056160	7.29449e-10	0.551727	hspd1	heat shock 60 protein 1 [Source:ZFIN;Acc:ZDB-GENE-021206-1]
GO:0008152	metabolic process	7943	864	697.09	0.00654	ENSDARG00000057058	1.12796e-09	-0.467942	minpp1a	multiple inositol-polyphosphate phosphatase 1a [Source:ZFIN;Acc:ZDB-GENE-060929-1194]
GO:0008152	metabolic process	7943	864	697.09	0.00654	ENSDARG00000042147	1.14473e-09	-0.606575	rbbp5	retinoblastoma binding protein 5 [Source:ZFIN;Acc:ZDB-GENE-040426-886]
GO:0008152	metabolic process	7943	864	697.09	0.00654	ENSDARG00000076627	1.14473e-09	-0.53622	smg9	smg9 nonsense mediated mRNA decay factor [Source:ZFIN;Acc:ZDB-GENE-030131-9385]
GO:0008152	metabolic process	7943	864	697.09	0.00654	ENSDARG00000024112	3.22525e-09	0.439317	gmppaa	GDP-mannose pyrophosphorylase Aa [Source:ZFIN;Acc:ZDB-GENE-040704-37]
GO:0008152	metabolic process	7943	864	697.09	0.00654	ENSDARG00000040492	3.88198e-09	0.408075	mthfd1b	methylenetetrahydrofolate dehydrogenase (NADP+ dependent) 1b [Source:ZFIN;Acc:ZDB-GENE-020905-4]
GO:0008152	metabolic process	7943	864	697.09	0.00654	ENSDARG00000032985	5.92265e-09	0.584098	mrpl27	mitochondrial ribosomal protein L27 [Source:ZFIN;Acc:ZDB-GENE-050522-129]
GO:0008152	metabolic process	7943	864	697.09	0.00654	ENSDARG00000019239	6.31055e-09	-0.293068	cul1a	cullin 1a [Source:ZFIN;Acc:ZDB-GENE-030131-2603]
GO:0008152	metabolic process	7943	864	697.09	0.00654	ENSDARG00000033647	6.31055e-09	-0.397291	smarcb1a	SWI/SNF related, matrix associated, actin dependent regulator of chromatin, subfamily b, member 1a [Source:ZFIN;Acc:ZDB-GENE-041114-5]
GO:0008152	metabolic process	7943	864	697.09	0.00654	ENSDARG00000061052	6.31055e-09	-0.413557	nipblb	nipped-B homolog b (Drosophila) [Source:ZFIN;Acc:ZDB-GENE-030131-6070]
GO:0008152	metabolic process	7943	864	697.09	0.00654	ENSDARG00000089853	9.94227e-09	-0.501073	si:dkey-22n8.3	si:dkey-22n8.3 [Source:ZFIN;Acc:ZDB-GENE-110914-188]
GO:0008152	metabolic process	7943	864	697.09	0.00654	ENSDARG00000014572	3.21705e-08	0.287855	chpt1	choline phosphotransferase 1 [Source:ZFIN;Acc:ZDB-GENE-030131-1325]
GO:0008152	metabolic process	7943	864	697.09	0.00654	ENSDARG00000099429	3.21705e-08	0.396156	mrps15	mitochondrial ribosomal protein S15 [Source:ZFIN;Acc:ZDB-GENE-040718-188]
GO:0008152	metabolic process	7943	864	697.09	0.00654	ENSDARG00000053476	3.88957e-08	0.899648	lipca	lipase, hepatic a [Source:ZFIN;Acc:ZDB-GENE-040426-1361]
GO:0008152	metabolic process	7943	864	697.09	0.00654	ENSDARG00000008703	4.26768e-08	0.431574	apeh	acylaminoacyl-peptide hydrolase [Source:ZFIN;Acc:ZDB-GENE-030131-9870]
GO:0008152	metabolic process	7943	864	697.09	0.00654	ENSDARG00000104906	5.26754e-08	0.635836	mtr	5-methyltetrahydrofolate-homocysteine methyltransferase [Source:ZFIN;Acc:ZDB-GENE-031001-5]
GO:0008152	metabolic process	7943	864	697.09	0.00654	ENSDARG00000062085	5.4924e-08	-0.435319	tkfc	triokinase/FMN cyclase [Source:ZFIN;Acc:ZDB-GENE-060929-652]
GO:0008152	metabolic process	7943	864	697.09	0.00654	ENSDARG00000021405	5.99469e-08	-0.306681	chd3	chromodomain helicase DNA binding protein 3 [Source:ZFIN;Acc:ZDB-GENE-121031-4]
GO:0008152	metabolic process	7943	864	697.09	0.00654	ENSDARG00000020001	7.21778e-08	-0.422894	rad23aa	RAD23 homolog A, nucleotide excision repair protein a [Source:ZFIN;Acc:ZDB-GENE-040808-59]
GO:0008152	metabolic process	7943	864	697.09	0.00654	ENSDARG00000038909	7.67769e-08	-0.422573	msl2a	male-specific lethal 2 homolog a (Drosophila) [Source:ZFIN;Acc:ZDB-GENE-070912-449]
GO:0008152	metabolic process	7943	864	697.09	0.00654	ENSDARG00000042816	1.0106e-07	-0.776104	mmp9	matrix metallopeptidase 9 [Source:ZFIN;Acc:ZDB-GENE-040426-2132]
GO:0008152	metabolic process	7943	864	697.09	0.00654	ENSDARG00000101251	1.07708e-07	0.290088	ldha	lactate dehydrogenase A4 [Source:ZFIN;Acc:ZDB-GENE-991026-5]
GO:0008152	metabolic process	7943	864	697.09	0.00654	ENSDARG00000036061	1.16578e-07	0.528409	ogfod1	2-oxoglutarate and iron-dependent oxygenase domain containing 1 [Source:ZFIN;Acc:ZDB-GENE-030131-3294]
GO:0008152	metabolic process	7943	864	697.09	0.00654	ENSDARG00000013250	1.55397e-07	0.39461	tars	threonyl-tRNA synthetase [Source:ZFIN;Acc:ZDB-GENE-041010-218]
GO:0008152	metabolic process	7943	864	697.09	0.00654	ENSDARG00000030441	1.55397e-07	0.3034	ppa1b	pyrophosphatase (inorganic) 1b [Source:ZFIN;Acc:ZDB-GENE-050417-375]
GO:0008152	metabolic process	7943	864	697.09	0.00654	ENSDARG00000034313	1.77044e-07	0.294533	ppp5c	protein phosphatase 5, catalytic subunit [Source:ZFIN;Acc:ZDB-GENE-050327-75]
GO:0008152	metabolic process	7943	864	697.09	0.00654	ENSDARG00000003035	2.25587e-07	0.405606	hspa9	heat shock protein 9 [Source:ZFIN;Acc:ZDB-GENE-030828-12]
GO:0008152	metabolic process	7943	864	697.09	0.00654	ENSDARG00000058646	2.32944e-07	-0.268043	ptprna	protein tyrosine phosphatase, receptor type, Na [Source:ZFIN;Acc:ZDB-GENE-030131-3511]
GO:0008152	metabolic process	7943	864	697.09	0.00654	ENSDARG00000060705	2.44947e-07	-0.74906	nsd1b	nuclear receptor binding SET domain protein 1b [Source:ZFIN;Acc:ZDB-GENE-080519-2]
GO:0008152	metabolic process	7943	864	697.09	0.00654	ENSDARG00000075569	2.64431e-07	-0.225691	gpbp1l1	GC-rich promoter binding protein 1-like 1 [Source:ZFIN;Acc:ZDB-GENE-031118-220]
GO:0008152	metabolic process	7943	864	697.09	0.00654	ENSDARG00000004774	3.48308e-07	0.446729	wdr36	WD repeat domain 36 [Source:ZFIN;Acc:ZDB-GENE-030131-464]
GO:0008152	metabolic process	7943	864	697.09	0.00654	ENSDARG00000005191	3.7787e-07	0.337381	ahcy	adenosylhomocysteinase [Source:ZFIN;Acc:ZDB-GENE-031219-6]
GO:0008152	metabolic process	7943	864	697.09	0.00654	ENSDARG00000006395	4.50942e-07	-0.447723	rbm25b	RNA binding motif protein 25b [Source:ZFIN;Acc:ZDB-GENE-030131-5547]
GO:0008152	metabolic process	7943	864	697.09	0.00654	ENSDARG00000074457	4.74816e-07	0.720476	PFKFB1 (1 of many)	si:dkey-96f10.1 [Source:ZFIN;Acc:ZDB-GENE-090312-154]
GO:0008152	metabolic process	7943	864	697.09	0.00654	ENSDARG00000013734	5.23583e-07	-0.510258	polr3glb	polymerase (RNA) III (DNA directed) polypeptide G like b [Source:ZFIN;Acc:ZDB-GENE-041010-32]
GO:0008152	metabolic process	7943	864	697.09	0.00654	ENSDARG00000026764	7.83415e-07	0.704421	ahsg1	alpha-2-HS-glycoprotein 1 [Source:ZFIN;Acc:ZDB-GENE-041114-50]
GO:0008152	metabolic process	7943	864	697.09	0.00654	ENSDARG00000038563	8.09688e-07	0.403065	pitrm1	pitrilysin metallopeptidase 1 [Source:ZFIN;Acc:ZDB-GENE-040426-2876]
GO:0008152	metabolic process	7943	864	697.09	0.00654	ENSDARG00000040988	8.46377e-07	0.293428	tpi1b	triosephosphate isomerase 1b [Source:ZFIN;Acc:ZDB-GENE-020416-4]
GO:0008152	metabolic process	7943	864	697.09	0.00654	ENSDARG00000104567	1.01808e-06	-0.580583	KDM5A	lysine demethylase 5A [Source:HGNC Symbol;Acc:HGNC:9886]
GO:0008152	metabolic process	7943	864	697.09	0.00654	ENSDARG00000007715	1.21677e-06	0.415723	lgsn	lengsin, lens protein with glutamine synthetase domain [Source:ZFIN;Acc:ZDB-GENE-060312-26]
GO:0008152	metabolic process	7943	864	697.09	0.00654	ENSDARG00000078592	1.23039e-06	0.388327	nomo	nodal modulator [Source:ZFIN;Acc:ZDB-GENE-040826-3]
GO:0008152	metabolic process	7943	864	697.09	0.00654	ENSDARG00000035821	1.37377e-06	-0.224977	si:ch211-173p18.3	si:ch211-173p18.3 [Source:ZFIN;Acc:ZDB-GENE-060503-672]
GO:0008152	metabolic process	7943	864	697.09	0.00654	ENSDARG00000087176	1.37377e-06	-0.46422	sgk494a	uncharacterized serine/threonine-protein kinase SgK494a [Source:ZFIN;Acc:ZDB-GENE-130103-8]
GO:0008152	metabolic process	7943	864	697.09	0.00654	ENSDARG00000098646	1.40803e-06	0.565621	mthfd2	methylenetetrahydrofolate dehydrogenase (NADP+ dependent) 2, methenyltetrahydrofolate cyclohydrolase [Source:ZFIN;Acc:ZDB-GENE-040704-20]
GO:0008152	metabolic process	7943	864	697.09	0.00654	ENSDARG00000052304	2.07253e-06	0.239284	uqcrc1	ubiquinol-cytochrome c reductase core protein I [Source:ZFIN;Acc:ZDB-GENE-040426-1792]
GO:0008152	metabolic process	7943	864	697.09	0.00654	ENSDARG00000100702	2.61833e-06	-0.793869	zgc:174680	zgc:174680 [Source:ZFIN;Acc:ZDB-GENE-080204-24]
GO:0008152	metabolic process	7943	864	697.09	0.00654	ENSDARG00000053500	3.23778e-06	0.492892	cbsa	cystathionine-beta-synthase a [Source:ZFIN;Acc:ZDB-GENE-050417-367]
GO:0008152	metabolic process	7943	864	697.09	0.00654	ENSDARG00000060510	3.61281e-06	-0.276854	cul4b	cullin 4B [Source:ZFIN;Acc:ZDB-GENE-041008-208]
GO:0008152	metabolic process	7943	864	697.09	0.00654	ENSDARG00000037783	4.10465e-06	-0.327788	proza	protein Z, vitamin K-dependent plasma glycoprotein a [Source:ZFIN;Acc:ZDB-GENE-061013-403]
GO:0008152	metabolic process	7943	864	697.09	0.00654	ENSDARG00000089646	5.43397e-06	-0.394836	ctdspl3	CTD (carboxy-terminal domain, RNA polymerase II, polypeptide A) small phosphatase like 3 [Source:ZFIN;Acc:ZDB-GENE-141215-56]
GO:0008152	metabolic process	7943	864	697.09	0.00654	ENSDARG00000025421	6.72607e-06	-0.366821	tdrd3	tudor domain containing 3 [Source:ZFIN;Acc:ZDB-GENE-040426-19]
GO:0008152	metabolic process	7943	864	697.09	0.00654	ENSDARG00000056741	8.06711e-06	-0.430399	senp3b	SUMO1/sentrin/SMT3 specific peptidase 3b [Source:ZFIN;Acc:ZDB-GENE-030131-6714]
GO:0008152	metabolic process	7943	864	697.09	0.00654	ENSDARG00000101952	9.04223e-06	-0.580702	pigv	phosphatidylinositol glycan anchor biosynthesis, class V [Source:ZFIN;Acc:ZDB-GENE-121116-1]
GO:0008152	metabolic process	7943	864	697.09	0.00654	ENSDARG00000040111	9.38224e-06	-0.278138	pi4kb	phosphatidylinositol 4-kinase, catalytic, beta [Source:ZFIN;Acc:ZDB-GENE-061013-96]
GO:0008152	metabolic process	7943	864	697.09	0.00654	ENSDARG00000020469	1.21094e-05	-0.288634	map3k7	mitogen-activated protein kinase kinase kinase 7 [Source:ZFIN;Acc:ZDB-GENE-041001-135]
GO:0008152	metabolic process	7943	864	697.09	0.00654	ENSDARG00000103553	1.39454e-05	0.243069	sf3b3	splicing factor 3b, subunit 3 [Source:ZFIN;Acc:ZDB-GENE-040426-2901]
GO:0008152	metabolic process	7943	864	697.09	0.00654	ENSDARG00000018426	1.41041e-05	0.298899	aldh7a1	aldehyde dehydrogenase 7 family, member A1 [Source:ZFIN;Acc:ZDB-GENE-030131-6129]
GO:0008152	metabolic process	7943	864	697.09	0.00654	ENSDARG00000008904	1.55797e-05	-0.221181	smarca2	SWI/SNF related, matrix associated, actin dependent regulator of chromatin, subfamily a, member 2 [Source:ZFIN;Acc:ZDB-GENE-030131-5964]
GO:0008152	metabolic process	7943	864	697.09	0.00654	ENSDARG00000041895	1.79527e-05	0.421673	cad	carbamoyl-phosphate synthetase 2, aspartate transcarbamylase, and dihydroorotase [Source:ZFIN;Acc:ZDB-GENE-021030-4]
GO:0008152	metabolic process	7943	864	697.09	0.00654	ENSDARG00000077531	1.80809e-05	-0.310457	bag6l	BCL2-associated athanogene 6, like [Source:ZFIN;Acc:ZDB-GENE-060307-2]
GO:0008152	metabolic process	7943	864	697.09	0.00654	ENSDARG00000016177	2.02568e-05	-0.42105	eif4enif1	eukaryotic translation initiation factor 4E nuclear import factor 1 [Source:ZFIN;Acc:ZDB-GENE-050320-113]
GO:0008152	metabolic process	7943	864	697.09	0.00654	ENSDARG00000092979	2.20451e-05	-0.301179	pias2	protein inhibitor of activated STAT, 2 [Source:ZFIN;Acc:ZDB-GENE-060424-1]
GO:0008152	metabolic process	7943	864	697.09	0.00654	ENSDARG00000039489	2.21291e-05	-0.302681	git1	G protein-coupled receptor kinase interacting ArfGAP 1 [Source:ZFIN;Acc:ZDB-GENE-100408-5]
GO:0008152	metabolic process	7943	864	697.09	0.00654	ENSDARG00000068096	2.27775e-05	0.33149	atf5a	activating transcription factor 5a [Source:ZFIN;Acc:ZDB-GENE-060526-205]
GO:0008152	metabolic process	7943	864	697.09	0.00654	ENSDARG00000020241	2.74127e-05	0.314247	icmt	isoprenylcysteine carboxyl methyltransferase [Source:ZFIN;Acc:ZDB-GENE-050417-90]
GO:0008152	metabolic process	7943	864	697.09	0.00654	ENSDARG00000030789	2.74127e-05	0.464752	ddx18	DEAD (Asp-Glu-Ala-Asp) box polypeptide 18 [Source:ZFIN;Acc:ZDB-GENE-030131-9685]
GO:0008152	metabolic process	7943	864	697.09	0.00654	ENSDARG00000007294	2.91207e-05	0.186828	aco2	aconitase 2, mitochondrial [Source:ZFIN;Acc:ZDB-GENE-030131-1390]
GO:0008152	metabolic process	7943	864	697.09	0.00654	ENSDARG00000100275	2.91207e-05	-0.516365	CU639413.1
GO:0008152	metabolic process	7943	864	697.09	0.00654	ENSDARG00000016484	3.14636e-05	0.444186	dkc1	dyskeratosis congenita 1, dyskerin [Source:ZFIN;Acc:ZDB-GENE-031118-120]
GO:0008152	metabolic process	7943	864	697.09	0.00654	ENSDARG00000058445	3.14636e-05	0.327549	zgc:136472	zgc:136472 [Source:ZFIN;Acc:ZDB-GENE-060421-2552]
GO:0008152	metabolic process	7943	864	697.09	0.00654	ENSDARG00000051816	3.18623e-05	0.366818	aass	aminoadipate-semialdehyde synthase [Source:ZFIN;Acc:ZDB-GENE-061220-8]
GO:0008152	metabolic process	7943	864	697.09	0.00654	ENSDARG00000007744	3.25493e-05	0.360425	tsr1	TSR1, 20S rRNA accumulation, homolog (S. cerevisiae) [Source:ZFIN;Acc:ZDB-GENE-030131-3762]
GO:0008152	metabolic process	7943	864	697.09	0.00654	ENSDARG00000061397	3.25493e-05	-0.235635	trip12	thyroid hormone receptor interactor 12 [Source:ZFIN;Acc:ZDB-GENE-041111-262]
GO:0008152	metabolic process	7943	864	697.09	0.00654	ENSDARG00000054155	3.36155e-05	0.47218	pcna	proliferating cell nuclear antigen [Source:ZFIN;Acc:ZDB-GENE-000210-8]
GO:0008152	metabolic process	7943	864	697.09	0.00654	ENSDARG00000099106	3.36771e-05	0.309886	afmid	arylformamidase [Source:ZFIN;Acc:ZDB-GENE-050417-166]
GO:0008152	metabolic process	7943	864	697.09	0.00654	ENSDARG00000074161	3.42121e-05	-0.2694	tnrc6b	trinucleotide repeat containing 6b [Source:ZFIN;Acc:ZDB-GENE-030131-13]
GO:0008152	metabolic process	7943	864	697.09	0.00654	ENSDARG00000017274	3.56247e-05	0.329692	opn1sw2	opsin 1 (cone pigments), short-wave-sensitive 2 [Source:ZFIN;Acc:ZDB-GENE-990604-40]
GO:0008152	metabolic process	7943	864	697.09	0.00654	ENSDARG00000058606	3.56247e-05	-0.409542	sik1	salt-inducible kinase 1 [Source:ZFIN;Acc:ZDB-GENE-030131-9446]
GO:0008152	metabolic process	7943	864	697.09	0.00654	ENSDARG00000002830	3.60708e-05	0.499293	trmt2a	tRNA methyltransferase 2 homolog A [Source:ZFIN;Acc:ZDB-GENE-030131-6876]
GO:0008152	metabolic process	7943	864	697.09	0.00654	ENSDARG00000095897	3.64922e-05	0.370085	atp5e	ATP synthase, H+ transporting, mitochondrial F1 complex, epsilon subunit [Source:ZFIN;Acc:ZDB-GENE-110411-22]
GO:0008152	metabolic process	7943	864	697.09	0.00654	ENSDARG00000019507	3.65876e-05	0.597795	mcm5	minichromosome maintenance complex component 5 [Source:ZFIN;Acc:ZDB-GENE-021209-1]
GO:0008152	metabolic process	7943	864	697.09	0.00654	ENSDARG00000089156	3.65876e-05	-0.602289	egr3	early growth response 3 [Source:ZFIN;Acc:ZDB-GENE-040718-394]
GO:0008152	metabolic process	7943	864	697.09	0.00654	ENSDARG00000035018	3.73626e-05	-0.637278	thy1	Thy-1 cell surface antigen [Source:ZFIN;Acc:ZDB-GENE-030131-8561]
GO:0008152	metabolic process	7943	864	697.09	0.00654	ENSDARG00000055752	3.76148e-05	-0.455208	npas4a	neuronal PAS domain protein 4a [Source:ZFIN;Acc:ZDB-GENE-060616-396]
GO:0008152	metabolic process	7943	864	697.09	0.00654	ENSDARG00000071691	3.89873e-05	0.263661	uqcrc2b	ubiquinol-cytochrome c reductase core protein IIb [Source:ZFIN;Acc:ZDB-GENE-030131-1269]
GO:0008152	metabolic process	7943	864	697.09	0.00654	ENSDARG00000015540	3.91047e-05	-0.333849	psen2	presenilin 2 [Source:ZFIN;Acc:ZDB-GENE-000330-9]
GO:0008152	metabolic process	7943	864	697.09	0.00654	ENSDARG00000079780	4.21895e-05	-0.190591	HNRNPUL1 (1 of many)	heterogeneous nuclear ribonucleoprotein U like 1 [Source:HGNC Symbol;Acc:HGNC:17011]
GO:0008152	metabolic process	7943	864	697.09	0.00654	ENSDARG00000007135	4.37746e-05	-0.209414	cnot3a	CCR4-NOT transcription complex, subunit 3a [Source:ZFIN;Acc:ZDB-GENE-040927-6]
GO:0008152	metabolic process	7943	864	697.09	0.00654	ENSDARG00000101074	4.8988e-05	0.200412	glud1b	glutamate dehydrogenase 1b [Source:ZFIN;Acc:ZDB-GENE-030828-1]
GO:0008152	metabolic process	7943	864	697.09	0.00654	ENSDARG00000040571	5.27983e-05	-0.262758	ube4a	ubiquitination factor E4A (UFD2 homolog, yeast) [Source:ZFIN;Acc:ZDB-GENE-070410-21]
GO:0008152	metabolic process	7943	864	697.09	0.00654	ENSDARG00000102295	5.31114e-05	0.426653	dnaja3b	DnaJ (Hsp40) homolog, subfamily A, member 3B [Source:ZFIN;Acc:ZDB-GENE-040115-3]
GO:0008152	metabolic process	7943	864	697.09	0.00654	ENSDARG00000008491	5.61659e-05	0.408688	RDH13 (1 of many)	si:ch211-107o10.3 [Source:ZFIN;Acc:ZDB-GENE-030131-4716]
GO:0008152	metabolic process	7943	864	697.09	0.00654	ENSDARG00000054540	5.61659e-05	0.457502	imp4	IMP4, U3 small nucleolar ribonucleoprotein, homolog (yeast) [Source:ZFIN;Acc:ZDB-GENE-040718-474]
GO:0008152	metabolic process	7943	864	697.09	0.00654	ENSDARG00000069807	5.89633e-05	-0.308906	zdhhc18a	zinc finger, DHHC-type containing 18a [Source:ZFIN;Acc:ZDB-GENE-060929-424]
GO:0008152	metabolic process	7943	864	697.09	0.00654	ENSDARG00000011537	5.95413e-05	-0.565264	ugt2a5	UDP glucuronosyltransferase 2 family, polypeptide A5 [Source:ZFIN;Acc:ZDB-GENE-060929-796]
GO:0008152	metabolic process	7943	864	697.09	0.00654	ENSDARG00000020607	6.2295e-05	-0.256708	emc3	ER membrane protein complex subunit 3 [Source:ZFIN;Acc:ZDB-GENE-040426-2904]
GO:0008152	metabolic process	7943	864	697.09	0.00654	ENSDARG00000074301	6.63116e-05	0.410137	cth	cystathionase (cystathionine gamma-lyase) [Source:ZFIN;Acc:ZDB-GENE-030131-774]
GO:0008152	metabolic process	7943	864	697.09	0.00654	ENSDARG00000036482	6.98423e-05	-0.359371	hexim1	hexamethylene bis-acetamide inducible 1 [Source:ZFIN;Acc:ZDB-GENE-030131-4637]
GO:0008152	metabolic process	7943	864	697.09	0.00654	ENSDARG00000078055	7.81959e-05	-0.525215	acd	adrenocortical dysplasia homolog [Source:ZFIN;Acc:ZDB-GENE-081022-45]
GO:0008152	metabolic process	7943	864	697.09	0.00654	ENSDARG00000007413	8.04659e-05	-0.31896	arid2	AT rich interactive domain 2 (ARID, RFX-like) [Source:ZFIN;Acc:ZDB-GENE-030131-6311]
GO:0008152	metabolic process	7943	864	697.09	0.00654	ENSDARG00000078935	8.3758e-05	0.310781	ttll4	tubulin tyrosine ligase-like family, member 4 [Source:ZFIN;Acc:ZDB-GENE-070912-313]
GO:0008152	metabolic process	7943	864	697.09	0.00654	ENSDARG00000102252	8.85892e-05	-0.31866	USP34	ubiquitin specific peptidase 34 [Source:HGNC Symbol;Acc:HGNC:20066]
GO:0008152	metabolic process	7943	864	697.09	0.00654	ENSDARG00000011932	9.01408e-05	0.268441	prkcbp1l	protein kinase C binding protein 1, like [Source:ZFIN;Acc:ZDB-GENE-030131-2199]
GO:0008152	metabolic process	7943	864	697.09	0.00654	ENSDARG00000005840	9.10546e-05	0.259581	got2b	glutamic-oxaloacetic transaminase 2b, mitochondrial [Source:ZFIN;Acc:ZDB-GENE-030131-7917]
GO:0008152	metabolic process	7943	864	697.09	0.00654	ENSDARG00000045776	9.34473e-05	0.2722	cnbpa	CCHC-type zinc finger, nucleic acid binding protein a [Source:ZFIN;Acc:ZDB-GENE-030131-5045]
GO:0008152	metabolic process	7943	864	697.09	0.00654	ENSDARG00000036698	9.41144e-05	-0.213884	znf865	zinc finger protein 865 [Source:ZFIN;Acc:ZDB-GENE-060503-896]
GO:0008152	metabolic process	7943	864	697.09	0.00654	ENSDARG00000044074	9.56859e-05	-0.511716	loxl2b	lysyl oxidase-like 2b [Source:ZFIN;Acc:ZDB-GENE-050208-29]
GO:0008152	metabolic process	7943	864	697.09	0.00654	ENSDARG00000037958	0.000104244	-0.322023	nosip	nitric oxide synthase interacting protein [Source:ZFIN;Acc:ZDB-GENE-041114-146]
GO:0008152	metabolic process	7943	864	697.09	0.00654	ENSDARG00000038207	0.000106295	0.206016	aldh4a1	aldehyde dehydrogenase 4 family, member A1 [Source:ZFIN;Acc:ZDB-GENE-040426-1179]
GO:0008152	metabolic process	7943	864	697.09	0.00654	ENSDARG00000023299	0.000108645	0.424963	snu13b	SNU13 homolog, small nuclear ribonucleoprotein b (U4/U6.U5) [Source:ZFIN;Acc:ZDB-GENE-030131-9670]
GO:0008152	metabolic process	7943	864	697.09	0.00654	ENSDARG00000013024	0.000109836	-0.530563	erap1a	endoplasmic reticulum aminopeptidase 1a [Source:ZFIN;Acc:ZDB-GENE-091113-7]
GO:0008152	metabolic process	7943	864	697.09	0.00654	ENSDARG00000029911	0.000120962	-0.456208	casc3	cancer susceptibility candidate 3 [Source:ZFIN;Acc:ZDB-GENE-040308-2]
GO:0008152	metabolic process	7943	864	697.09	0.00654	ENSDARG00000054191	0.00012228	0.2573	pgk1	phosphoglycerate kinase 1 [Source:ZFIN;Acc:ZDB-GENE-040426-2711]
GO:0008152	metabolic process	7943	864	697.09	0.00654	ENSDARG00000014986	0.000128488	-0.30444	acvr1l	activin A receptor, type I like [Source:ZFIN;Acc:ZDB-GENE-990415-9]
GO:0008152	metabolic process	7943	864	697.09	0.00654	ENSDARG00000100515	0.000137424	-0.571382	dusp1	dual specificity phosphatase 1 [Source:ZFIN;Acc:ZDB-GENE-040426-2018]
GO:0008152	metabolic process	7943	864	697.09	0.00654	ENSDARG00000028336	0.000138024	0.385479	dhdhl	dihydrodiol dehydrogenase (dimeric), like [Source:ZFIN;Acc:ZDB-GENE-040426-2180]
GO:0008152	metabolic process	7943	864	697.09	0.00654	ENSDARG00000097008	0.000138711	0.35294	opn1mw1	opsin 1 (cone pigments), medium-wave-sensitive, 1 [Source:ZFIN;Acc:ZDB-GENE-990604-42]
GO:0008152	metabolic process	7943	864	697.09	0.00654	ENSDARG00000035990	0.00014191	-0.337451	cited4a	Cbp/p300-interacting transactivator, with Glu/Asp-rich carboxy-terminal domain, 4a [Source:ZFIN;Acc:ZDB-GENE-030131-7661]
GO:0008152	metabolic process	7943	864	697.09	0.00654	ENSDARG00000015524	0.000144656	0.306547	prps1a	phosphoribosyl pyrophosphate synthetase 1A [Source:ZFIN;Acc:ZDB-GENE-011212-5]
GO:0008152	metabolic process	7943	864	697.09	0.00654	ENSDARG00000029150	0.00015771	0.193442	hsp90ab1	heat shock protein 90, alpha (cytosolic), class B member 1 [Source:ZFIN;Acc:ZDB-GENE-990415-95]
GO:0008152	metabolic process	7943	864	697.09	0.00654	ENSDARG00000042725	0.00016014	-0.589659	cebpb	CCAAT/enhancer binding protein (C/EBP), beta [Source:ZFIN;Acc:ZDB-GENE-020111-3]
GO:0008152	metabolic process	7943	864	697.09	0.00654	ENSDARG00000094443	0.000162871	0.620957	CT027609.1
GO:0008152	metabolic process	7943	864	697.09	0.00654	ENSDARG00000067639	0.000169496	0.324895	prpf4	PRP4 pre-mRNA processing factor 4 homolog (yeast) [Source:ZFIN;Acc:ZDB-GENE-030131-5143]
GO:0008152	metabolic process	7943	864	697.09	0.00654	ENSDARG00000038559	0.000169591	-0.282362	h1f0	H1 histone family, member 0 [Source:ZFIN;Acc:ZDB-GENE-030131-337]
GO:0008152	metabolic process	7943	864	697.09	0.00654	ENSDARG00000057830	0.000171068	-0.637311	dnmt3bb.2	DNA (cytosine-5-)-methyltransferase 3 beta, duplicate b.2 [Source:ZFIN;Acc:ZDB-GENE-990712-11]
GO:0008152	metabolic process	7943	864	697.09	0.00654	ENSDARG00000056108	0.000188288	0.279423	ndufa4	NADH dehydrogenase (ubiquinone) 1 alpha subcomplex, 4 [Source:ZFIN;Acc:ZDB-GENE-040426-1962]
GO:0008152	metabolic process	7943	864	697.09	0.00654	ENSDARG00000102965	0.000188723	-0.451487	BAHD1 (1 of many)	bromo adjacent homology domain containing 1 [Source:HGNC Symbol;Acc:HGNC:29153]
GO:0008152	metabolic process	7943	864	697.09	0.00654	ENSDARG00000100955	0.000194274	0.382644	stk24a	serine/threonine kinase 24a (STE20 homolog, yeast) [Source:ZFIN;Acc:ZDB-GENE-070424-52]
GO:0008152	metabolic process	7943	864	697.09	0.00654	ENSDARG00000018478	0.000205941	0.473294	agxtb	alanine-glyoxylate aminotransferase b [Source:ZFIN;Acc:ZDB-GENE-010302-3]
GO:0008152	metabolic process	7943	864	697.09	0.00654	ENSDARG00000038608	0.000213134	0.297958	sdhc	succinate dehydrogenase complex, subunit C, integral membrane protein [Source:ZFIN;Acc:ZDB-GENE-040801-26]
GO:0008152	metabolic process	7943	864	697.09	0.00654	ENSDARG00000055314	0.000213134	0.484755	mcmbp	minichromosome maintenance complex binding protein [Source:ZFIN;Acc:ZDB-GENE-030131-9676]
GO:0008152	metabolic process	7943	864	697.09	0.00654	ENSDARG00000091247	0.000220526	0.348766	fars2	phenylalanyl-tRNA synthetase 2, mitochondrial [Source:ZFIN;Acc:ZDB-GENE-070928-38]
GO:0008152	metabolic process	7943	864	697.09	0.00654	ENSDARG00000005251	0.000228501	0.400984	rpe	ribulose-5-phosphate-3-epimerase [Source:ZFIN;Acc:ZDB-GENE-030131-6837]
GO:0008152	metabolic process	7943	864	697.09	0.00654	ENSDARG00000003931	0.000229995	0.290398	cndp2	CNDP dipeptidase 2 (metallopeptidase M20 family) [Source:ZFIN;Acc:ZDB-GENE-030131-5499]
GO:0008152	metabolic process	7943	864	697.09	0.00654	ENSDARG00000019280	0.000231859	0.429833	larsb	leucyl-tRNA synthetase b [Source:ZFIN;Acc:ZDB-GENE-030114-7]
GO:0008152	metabolic process	7943	864	697.09	0.00654	ENSDARG00000052816	0.000232508	0.364	shmt1	serine hydroxymethyltransferase 1 (soluble) [Source:ZFIN;Acc:ZDB-GENE-040426-1558]
GO:0008152	metabolic process	7943	864	697.09	0.00654	ENSDARG00000026453	0.000240267	-0.321691	zgc:66474	zgc:66474 [Source:ZFIN;Acc:ZDB-GENE-030131-5711]
GO:0008152	metabolic process	7943	864	697.09	0.00654	ENSDARG00000042894	0.000240267	0.579941	tyms	thymidylate synthetase [Source:ZFIN;Acc:ZDB-GENE-040426-59]
GO:0008152	metabolic process	7943	864	697.09	0.00654	ENSDARG00000016263	0.000241019	-0.223529	zdhhc5a	zinc finger, DHHC-type containing 5a [Source:ZFIN;Acc:ZDB-GENE-090312-92]
GO:0008152	metabolic process	7943	864	697.09	0.00654	ENSDARG00000003681	0.000248447	0.239366	eif5	eukaryotic translation initiation factor 5 [Source:ZFIN;Acc:ZDB-GENE-030131-975]
GO:0008152	metabolic process	7943	864	697.09	0.00654	ENSDARG00000035256	0.000261036	0.162973	eef2l2	eukaryotic translation elongation factor 2, like 2 [Source:ZFIN;Acc:ZDB-GENE-030131-8112]
GO:0008152	metabolic process	7943	864	697.09	0.00654	ENSDARG00000042864	0.000261805	0.401803	rpl7l1	ribosomal protein L7-like 1 [Source:ZFIN;Acc:ZDB-GENE-030131-970]
GO:0008152	metabolic process	7943	864	697.09	0.00654	ENSDARG00000005629	0.000298435	0.344149	smyd2b	SET and MYND domain containing 2b [Source:ZFIN;Acc:ZDB-GENE-041001-201]
GO:0008152	metabolic process	7943	864	697.09	0.00654	ENSDARG00000101037	0.000306042	0.61245	asf1ba	anti-silencing function 1Ba histone chaperone [Source:ZFIN;Acc:ZDB-GENE-031118-197]
GO:0008152	metabolic process	7943	864	697.09	0.00654	ENSDARG00000021806	0.000306946	-0.240855	zfp36l2	zinc finger protein 36, C3H type-like 2 [Source:ZFIN;Acc:ZDB-GENE-030131-5873]
GO:0008152	metabolic process	7943	864	697.09	0.00654	ENSDARG00000087303	0.00033155	-0.49586	cebpd	CCAAT/enhancer binding protein (C/EBP), delta [Source:ZFIN;Acc:ZDB-GENE-020111-4]
GO:0008152	metabolic process	7943	864	697.09	0.00654	ENSDARG00000003462	0.000366484	0.584698	fech	ferrochelatase [Source:ZFIN;Acc:ZDB-GENE-000928-1]
GO:0008152	metabolic process	7943	864	697.09	0.00654	ENSDARG00000039934	0.000367729	-0.575831	hlcs	holocarboxylase synthetase (biotin-(proprionyl-CoA-carboxylase (ATP-hydrolysing)) ligase) [Source:ZFIN;Acc:ZDB-GENE-030131-5333]
GO:0008152	metabolic process	7943	864	697.09	0.00654	ENSDARG00000010244	0.000369843	0.32011	rpl22l1	ribosomal protein L22-like 1 [Source:ZFIN;Acc:ZDB-GENE-060804-3]
GO:0008152	metabolic process	7943	864	697.09	0.00654	ENSDARG00000071652	0.000369843	0.400515	RRP8	si:ch211-149e23.3 [Source:ZFIN;Acc:ZDB-GENE-030131-8898]
GO:0008152	metabolic process	7943	864	697.09	0.00654	ENSDARG00000044492	0.000385135	0.434714	ublcp1	ubiquitin-like domain containing CTD phosphatase 1 [Source:ZFIN;Acc:ZDB-GENE-040718-3]
GO:0008152	metabolic process	7943	864	697.09	0.00654	ENSDARG00000031775	0.000388435	-0.332383	ube2s	ubiquitin-conjugating enzyme E2S [Source:ZFIN;Acc:ZDB-GENE-050913-92]
GO:0008152	metabolic process	7943	864	697.09	0.00654	ENSDARG00000074346	0.000388435	0.352647	l3mbtl1b	l(3)mbt-like 1b (Drosophila) [Source:ZFIN;Acc:ZDB-GENE-100922-38]
GO:0008152	metabolic process	7943	864	697.09	0.00654	ENSDARG00000087443	0.000390396	-0.235321	ptp4a2a	protein tyrosine phosphatase type IVA, member 2a [Source:ZFIN;Acc:ZDB-GENE-040930-1]
GO:0008152	metabolic process	7943	864	697.09	0.00654	ENSDARG00000059794	0.000395433	-0.385955	kdm6al	lysine (K)-specific demethylase 6A, like [Source:ZFIN;Acc:ZDB-GENE-070112-2002]
GO:0008152	metabolic process	7943	864	697.09	0.00654	ENSDARG00000052470	0.000412293	0.28831	igfbp2a	insulin-like growth factor binding protein 2a [Source:ZFIN;Acc:ZDB-GENE-000125-12]
GO:0008152	metabolic process	7943	864	697.09	0.00654	ENSDARG00000018334	0.000416494	0.234028	rpl35	ribosomal protein L35 [Source:ZFIN;Acc:ZDB-GENE-020419-2]
GO:0008152	metabolic process	7943	864	697.09	0.00654	ENSDARG00000045160	0.00042335	0.374966	msrb1b	methionine sulfoxide reductase B1b [Source:ZFIN;Acc:ZDB-GENE-040912-88]
GO:0008152	metabolic process	7943	864	697.09	0.00654	ENSDARG00000044562	0.000428443	0.31703	cycsb	cytochrome c, somatic b [Source:ZFIN;Acc:ZDB-GENE-040625-38]
GO:0008152	metabolic process	7943	864	697.09	0.00654	ENSDARG00000016154	0.000435625	-0.360228	zfp36l1a	zinc finger protein 36, C3H type-like 1a [Source:ZFIN;Acc:ZDB-GENE-030131-9860]
GO:0008152	metabolic process	7943	864	697.09	0.00654	ENSDARG00000055344	0.000435677	0.337559	mipep	mitochondrial intermediate peptidase [Source:ZFIN;Acc:ZDB-GENE-060503-662]
GO:0008152	metabolic process	7943	864	697.09	0.00654	ENSDARG00000063895	0.000454994	0.254293	mt-nd1	NADH dehydrogenase 1, mitochondrial [Source:ZFIN;Acc:ZDB-GENE-011205-7]
GO:0008152	metabolic process	7943	864	697.09	0.00654	ENSDARG00000040623	0.000459129	-0.417738	fosl2	fos-like antigen 2 [Source:ZFIN;Acc:ZDB-GENE-070209-164]
GO:0008152	metabolic process	7943	864	697.09	0.00654	ENSDARG00000057940	0.000459129	-0.158602	dido1	death inducer-obliterator 1 [Source:ZFIN;Acc:ZDB-GENE-030131-6117]
GO:0008152	metabolic process	7943	864	697.09	0.00654	ENSDARG00000079306	0.00047286	-0.223695	rlim	ring finger protein, LIM domain interacting [Source:ZFIN;Acc:ZDB-GENE-120809-2]
GO:0008152	metabolic process	7943	864	697.09	0.00654	ENSDARG00000063922	0.000504366	0.407432	mt-nd6	NADH dehydrogenase 6, mitochondrial [Source:ZFIN;Acc:ZDB-GENE-011205-13]
GO:0008152	metabolic process	7943	864	697.09	0.00654	ENSDARG00000020850	0.000508879	0.220736	eef1a1l1	eukaryotic translation elongation factor 1 alpha 1, like 1 [Source:ZFIN;Acc:ZDB-GENE-990415-52]
GO:0008152	metabolic process	7943	864	697.09	0.00654	ENSDARG00000037873	0.000508879	0.507259	cyp3c3	cytochrome P450, family 3, subfamily c, polypeptide 3 [Source:ZFIN;Acc:ZDB-GENE-041114-102]
GO:0008152	metabolic process	7943	864	697.09	0.00654	ENSDARG00000062594	0.00052526	0.354924	coq7	coenzyme Q7 homolog, ubiquinone (yeast) [Source:ZFIN;Acc:ZDB-GENE-070209-262]
GO:0008152	metabolic process	7943	864	697.09	0.00654	ENSDARG00000017781	0.000545633	0.354638	hsd17b10	hydroxysteroid (17-beta) dehydrogenase 10 [Source:ZFIN;Acc:ZDB-GENE-041010-201]
GO:0008152	metabolic process	7943	864	697.09	0.00654	ENSDARG00000053652	0.000553976	0.400751	ndufaf6	NADH dehydrogenase (ubiquinone) complex I, assembly factor 6 [Source:ZFIN;Acc:ZDB-GENE-100112-1]
GO:0008152	metabolic process	7943	864	697.09	0.00654	ENSDARG00000044541	0.000557997	0.308542	ppp1r14ba	protein phosphatase 1, regulatory (inhibitor) subunit 14Ba [Source:ZFIN;Acc:ZDB-GENE-060825-331]
GO:0008152	metabolic process	7943	864	697.09	0.00654	ENSDARG00000010862	0.000586761	0.332513	amt	aminomethyltransferase [Source:ZFIN;Acc:ZDB-GENE-041010-114]
GO:0008152	metabolic process	7943	864	697.09	0.00654	ENSDARG00000032326	0.000599528	0.348726	mecr	mitochondrial trans-2-enoyl-CoA reductase [Source:ZFIN;Acc:ZDB-GENE-050417-399]
GO:0008152	metabolic process	7943	864	697.09	0.00654	ENSDARG00000000747	0.000628107	0.531692	lcmt2	leucine carboxyl methyltransferase 2 [Source:ZFIN;Acc:ZDB-GENE-110714-2]
GO:0008152	metabolic process	7943	864	697.09	0.00654	ENSDARG00000042520	0.000632337	0.309126	UTP14C	si:dkey-251i10.3 [Source:ZFIN;Acc:ZDB-GENE-060526-271]
GO:0008152	metabolic process	7943	864	697.09	0.00654	ENSDARG00000054154	0.000665606	0.380847	bms1	BMS1 ribosome biogenesis factor [Source:ZFIN;Acc:ZDB-GENE-060720-2]
GO:0008152	metabolic process	7943	864	697.09	0.00654	ENSDARG00000098749	0.000672383	-0.352936	tbcd	tubulin folding cofactor D [Source:ZFIN;Acc:ZDB-GENE-060823-1]
GO:0008152	metabolic process	7943	864	697.09	0.00654	ENSDARG00000015394	0.000679245	0.378432	thoc7	THO complex 7 [Source:ZFIN;Acc:ZDB-GENE-040801-17]
GO:0008152	metabolic process	7943	864	697.09	0.00654	ENSDARG00000060767	0.000680665	-0.150953	smg7	SMG7 nonsense mediated mRNA decay factor [Source:ZFIN;Acc:ZDB-GENE-030131-9122]
GO:0008152	metabolic process	7943	864	697.09	0.00654	ENSDARG00000059070	0.000688432	0.24806	gars	glycyl-tRNA synthetase [Source:ZFIN;Acc:ZDB-GENE-030131-9174]
GO:0008152	metabolic process	7943	864	697.09	0.00654	ENSDARG00000090418	0.000708215	-0.297312	wdsub1	WD repeat, sterile alpha motif and U-box domain containing 1 [Source:ZFIN;Acc:ZDB-GENE-061110-97]
GO:0008152	metabolic process	7943	864	697.09	0.00654	ENSDARG00000034178	0.000709253	-0.286212	cpsf1	cleavage and polyadenylation specific factor 1 [Source:ZFIN;Acc:ZDB-GENE-040709-2]
GO:0008152	metabolic process	7943	864	697.09	0.00654	ENSDARG00000076526	0.000742136	0.391577	gar1	GAR1 homolog, ribonucleoprotein [Source:ZFIN;Acc:ZDB-GENE-040426-893]
GO:0008152	metabolic process	7943	864	697.09	0.00654	ENSDARG00000023678	0.0007569	-0.296336	ercc5	excision repair cross-complementation group 5 [Source:ZFIN;Acc:ZDB-GENE-050327-28]
GO:0008152	metabolic process	7943	864	697.09	0.00654	ENSDARG00000056167	0.000789189	0.316716	hspe1	heat shock 10 protein 1 [Source:ZFIN;Acc:ZDB-GENE-000906-2]
GO:0008152	metabolic process	7943	864	697.09	0.00654	ENSDARG00000044098	0.000861812	-0.595323	egr2a	early growth response 2a [Source:ZFIN;Acc:ZDB-GENE-030723-6]
GO:0008152	metabolic process	7943	864	697.09	0.00654	ENSDARG00000042826	0.000874504	-0.441368	egr2b	early growth response 2b [Source:ZFIN;Acc:ZDB-GENE-980526-283]
GO:0008152	metabolic process	7943	864	697.09	0.00654	ENSDARG00000070109	0.000874504	0.444597	ncapg	non-SMC condensin I complex, subunit G [Source:ZFIN;Acc:ZDB-GENE-041111-282]
GO:0008152	metabolic process	7943	864	697.09	0.00654	ENSDARG00000091609	0.00088634	0.372441	spink4	serine peptidase inhibitor, Kazal type 4 [Source:ZFIN;Acc:ZDB-GENE-130821-1]
GO:0008152	metabolic process	7943	864	697.09	0.00654	ENSDARG00000052840	0.000890432	0.226103	ndufs4	NADH dehydrogenase (ubiquinone) Fe-S protein 4, (NADH-coenzyme Q reductase) [Source:ZFIN;Acc:ZDB-GENE-050522-421]
GO:0008152	metabolic process	7943	864	697.09	0.00654	ENSDARG00000042252	0.000905354	-0.245258	eif4h	eukaryotic translation initiation factor 4h [Source:ZFIN;Acc:ZDB-GENE-010328-19]
GO:0008152	metabolic process	7943	864	697.09	0.00654	ENSDARG00000090752	0.000905354	-0.329846	plk2a	polo-like kinase 2a (Drosophila) [Source:ZFIN;Acc:ZDB-GENE-060810-71]
GO:0008152	metabolic process	7943	864	697.09	0.00654	ENSDARG00000038097	0.000950409	-0.343834	pigq	phosphatidylinositol glycan anchor biosynthesis, class Q [Source:ZFIN;Acc:ZDB-GENE-030131-9793]
GO:0008152	metabolic process	7943	864	697.09	0.00654	ENSDARG00000034826	0.000953812	0.353262	park7	parkinson protein 7 [Source:ZFIN;Acc:ZDB-GENE-041010-5]
GO:0008152	metabolic process	7943	864	697.09	0.00654	ENSDARG00000104604	0.000956403	0.585896	znf1099	zinc finger protein 1099 [Source:ZFIN;Acc:ZDB-GENE-060503-829]
GO:0008152	metabolic process	7943	864	697.09	0.00654	ENSDARG00000014875	0.00096471	-0.146905	abi2b	abl-interactor 2b [Source:ZFIN;Acc:ZDB-GENE-060519-5]
GO:0008152	metabolic process	7943	864	697.09	0.00654	ENSDARG00000079823	0.00098987	0.273232	mrps36	mitochondrial ribosomal protein S36 [Source:ZFIN;Acc:ZDB-GENE-081104-343]
GO:0008152	metabolic process	7943	864	697.09	0.00654	ENSDARG00000030560	0.000992086	-0.335304	helz	helicase with zinc finger [Source:ZFIN;Acc:ZDB-GENE-040426-2419]
GO:0008152	metabolic process	7943	864	697.09	0.00654	ENSDARG00000030139	0.00100301	0.221399	sdhdb	succinate dehydrogenase complex, subunit D, integral membrane protein b [Source:ZFIN;Acc:ZDB-GENE-040822-17]
GO:0008152	metabolic process	7943	864	697.09	0.00654	ENSDARG00000003151	0.00100625	-0.207765	skp1	S-phase kinase-associated protein 1 [Source:ZFIN;Acc:ZDB-GENE-040426-1707]
GO:0008152	metabolic process	7943	864	697.09	0.00654	ENSDARG00000056089	0.00103443	-0.290806	nrbp1	nuclear receptor binding protein 1 [Source:ZFIN;Acc:ZDB-GENE-041001-146]
GO:0008152	metabolic process	7943	864	697.09	0.00654	ENSDARG00000100741	0.00105323	0.456876	cdc20	cell division cycle 20 homolog [Source:ZFIN;Acc:ZDB-GENE-040426-2044]
GO:0008152	metabolic process	7943	864	697.09	0.00654	ENSDARG00000079972	0.00112931	-0.577172	NFATC2 (1 of many)	nuclear factor of activated T-cells 2 [Source:HGNC Symbol;Acc:HGNC:7776]
GO:0008152	metabolic process	7943	864	697.09	0.00654	ENSDARG00000076791	0.00114004	-0.459634	cdk13	cyclin-dependent kinase 13 [Source:ZFIN;Acc:ZDB-GENE-030131-4975]
GO:0008152	metabolic process	7943	864	697.09	0.00654	ENSDARG00000032619	0.00115155	-0.262519	tob1a	transducer of ERBB2, 1a [Source:ZFIN;Acc:ZDB-GENE-031030-4]
GO:0008152	metabolic process	7943	864	697.09	0.00654	ENSDARG00000015502	0.00122954	-0.306423	adam10b	ADAM metallopeptidase domain 10b [Source:ZFIN;Acc:ZDB-GENE-071115-1]
GO:0008152	metabolic process	7943	864	697.09	0.00654	ENSDARG00000038754	0.00124519	-0.348548	plk3	polo-like kinase 3 (Drosophila) [Source:ZFIN;Acc:ZDB-GENE-030131-6134]
GO:0008152	metabolic process	7943	864	697.09	0.00654	ENSDARG00000005561	0.00125786	-0.546361	gfm2	G elongation factor, mitochondrial 2 [Source:ZFIN;Acc:ZDB-GENE-060201-3]
GO:0008152	metabolic process	7943	864	697.09	0.00654	ENSDARG00000032780	0.00128369	0.365186	pigf	phosphatidylinositol glycan anchor biosynthesis, class F [Source:ZFIN;Acc:ZDB-GENE-040426-1801]
GO:0008152	metabolic process	7943	864	697.09	0.00654	ENSDARG00000031435	0.00130688	0.27833	zgc:56493	zgc:56493 [Source:ZFIN;Acc:ZDB-GENE-030131-8581]
GO:0008152	metabolic process	7943	864	697.09	0.00654	ENSDARG00000019299	0.00130839	-0.231939	znf687b	zinc finger protein 687b [Source:ZFIN;Acc:ZDB-GENE-041111-214]
GO:0008152	metabolic process	7943	864	697.09	0.00654	ENSDARG00000071076	0.00130839	-0.323829	ldhbb	lactate dehydrogenase Bb [Source:ZFIN;Acc:ZDB-GENE-040718-176]
GO:0008152	metabolic process	7943	864	697.09	0.00654	ENSDARG00000100013	0.00130839	-0.332656	dhx38	DEAH (Asp-Glu-Ala-His) box polypeptide 38 [Source:ZFIN;Acc:ZDB-GENE-040426-1144]
GO:0008152	metabolic process	7943	864	697.09	0.00654	ENSDARG00000055292	0.00131451	0.328191	atg9b	autophagy related 9B [Source:ZFIN;Acc:ZDB-GENE-091111-3]
GO:0008152	metabolic process	7943	864	697.09	0.00654	ENSDARG00000042566	0.00132936	0.219759	rps7	ribosomal protein S7 [Source:ZFIN;Acc:ZDB-GENE-040426-1718]
GO:0008152	metabolic process	7943	864	697.09	0.00654	ENSDARG00000061345	0.00141454	-0.213791	wwp2	WW domain containing E3 ubiquitin protein ligase 2 [Source:ZFIN;Acc:ZDB-GENE-000607-82]
GO:0008152	metabolic process	7943	864	697.09	0.00654	ENSDARG00000008840	0.00146694	0.41644	hmbsa	hydroxymethylbilane synthase a [Source:ZFIN;Acc:ZDB-GENE-040426-1375]
GO:0008152	metabolic process	7943	864	697.09	0.00654	ENSDARG00000039351	0.00146972	-0.569355	ccl19b	chemokine (C-C motif) ligand 19b [Source:ZFIN;Acc:ZDB-GENE-091204-19]
GO:0008152	metabolic process	7943	864	697.09	0.00654	ENSDARG00000087333	0.00149227	-0.274388	scoca	short coiled-coil protein a [Source:ZFIN;Acc:ZDB-GENE-061013-114]
GO:0008152	metabolic process	7943	864	697.09	0.00654	ENSDARG00000015474	0.00151624	-0.216863	ppp2r5ea	protein phosphatase 2, regulatory subunit B', epsilon isoform a [Source:ZFIN;Acc:ZDB-GENE-030904-7]
GO:0008152	metabolic process	7943	864	697.09	0.00654	ENSDARG00000077526	0.00156319	-0.334884	babam1	BRISC and BRCA1 A complex member 1 [Source:ZFIN;Acc:ZDB-GENE-040808-6]
GO:0008152	metabolic process	7943	864	697.09	0.00654	ENSDARG00000103799	0.00158694	0.249698	kars	lysyl-tRNA synthetase [Source:ZFIN;Acc:ZDB-GENE-021115-8]
GO:0008152	metabolic process	7943	864	697.09	0.00654	ENSDARG00000089159	0.00166067	-0.482407	si:dkeyp-89c11.2	si:dkeyp-89c11.2 [Source:ZFIN;Acc:ZDB-GENE-041210-202]
GO:0008152	metabolic process	7943	864	697.09	0.00654	ENSDARG00000076800	0.00167632	-0.562519	tnfrsf18	tumor necrosis factor receptor superfamily, member 18 [Source:ZFIN;Acc:ZDB-GENE-101104-7]
GO:0008152	metabolic process	7943	864	697.09	0.00654	ENSDARG00000054903	0.00171441	-0.28991	mta3	metastasis associated 1 family, member 3 [Source:ZFIN;Acc:ZDB-GENE-030131-6485]
GO:0008152	metabolic process	7943	864	697.09	0.00654	ENSDARG00000078784	0.00176058	-0.245737	mgaa	MGA, MAX dimerization protein a [Source:ZFIN;Acc:ZDB-GENE-030603-1]
GO:0008152	metabolic process	7943	864	697.09	0.00654	ENSDARG00000017775	0.00176082	0.221049	atp5g3a	ATP synthase, H+ transporting, mitochondrial Fo complex, subunit C3 (subunit 9), genome duplicate a [Source:ZFIN;Acc:ZDB-GENE-040426-857]
GO:0008152	metabolic process	7943	864	697.09	0.00654	ENSDARG00000030514	0.00176082	0.321895	acsl1a	acyl-CoA synthetase long-chain family member 1a [Source:ZFIN;Acc:ZDB-GENE-050809-115]
GO:0008152	metabolic process	7943	864	697.09	0.00654	ENSDARG00000070918	0.0017666	0.316241	si:ch211-284e20.8	si:ch211-284e20.8 [Source:ZFIN;Acc:ZDB-GENE-050208-451]
GO:0008152	metabolic process	7943	864	697.09	0.00654	ENSDARG00000056119	0.00177272	0.194279	eef1g	eukaryotic translation elongation factor 1 gamma [Source:ZFIN;Acc:ZDB-GENE-020423-3]
GO:0008152	metabolic process	7943	864	697.09	0.00654	ENSDARG00000039008	0.00178571	0.29887	zgc:85858	zgc:85858 [Source:ZFIN;Acc:ZDB-GENE-040426-2333]
GO:0008152	metabolic process	7943	864	697.09	0.00654	ENSDARG00000004187	0.00181891	-0.359225	DNAJB5 (1 of many)	zgc:122979 [Source:ZFIN;Acc:ZDB-GENE-051127-45]
GO:0008152	metabolic process	7943	864	697.09	0.00654	ENSDARG00000099966	0.00185566	0.207965	polr2a	polymerase (RNA) II (DNA directed) polypeptide A [Source:ZFIN;Acc:ZDB-GENE-041008-78]
GO:0008152	metabolic process	7943	864	697.09	0.00654	ENSDARG00000042982	0.00187305	0.291362	cyp2p8	cytochrome P450, family 2, subfamily P, polypeptide 8 [Source:ZFIN;Acc:ZDB-GENE-061030-1]
GO:0008152	metabolic process	7943	864	697.09	0.00654	ENSDARG00000102184	0.00190608	-0.209253	mib1	mindbomb E3 ubiquitin protein ligase 1 [Source:ZFIN;Acc:ZDB-GENE-030404-2]
GO:0008152	metabolic process	7943	864	697.09	0.00654	ENSDARG00000003867	0.00191764	-0.433391	cdk20	cyclin-dependent kinase 20 [Source:ZFIN;Acc:ZDB-GENE-041212-84]
GO:0008152	metabolic process	7943	864	697.09	0.00654	ENSDARG00000035198	0.00192065	-0.411278	gcnt4a	glucosaminyl (N-acetyl) transferase 4, core 2, a [Source:ZFIN;Acc:ZDB-GENE-030131-3231]
GO:0008152	metabolic process	7943	864	697.09	0.00654	ENSDARG00000041864	0.00192753	0.234732	capn3a	calpain 3a, (p94) [Source:ZFIN;Acc:ZDB-GENE-040912-97]
GO:0008152	metabolic process	7943	864	697.09	0.00654	ENSDARG00000077549	0.00192753	0.322472	AIFM2	apoptosis inducing factor, mitochondria associated 2 [Source:HGNC Symbol;Acc:HGNC:21411]
GO:0008152	metabolic process	7943	864	697.09	0.00654	ENSDARG00000028335	0.00201612	0.23832	hmga1a	high mobility group AT-hook 1a [Source:ZFIN;Acc:ZDB-GENE-010502-1]
GO:0008152	metabolic process	7943	864	697.09	0.00654	ENSDARG00000056186	0.00203459	0.157128	eif5a2	eukaryotic translation initiation factor 5A2 [Source:ZFIN;Acc:ZDB-GENE-040426-2405]
GO:0008152	metabolic process	7943	864	697.09	0.00654	ENSDARG00000070057	0.00207796	0.328433	si:dkey-69o16.5	si:dkey-69o16.5 [Source:ZFIN;Acc:ZDB-GENE-081104-432]
GO:0008152	metabolic process	7943	864	697.09	0.00654	ENSDARG00000007130	0.00209142	0.402617	mrto4	MRT4 homolog, ribosome maturation factor [Source:ZFIN;Acc:ZDB-GENE-050417-142]
GO:0008152	metabolic process	7943	864	697.09	0.00654	ENSDARG00000022203	0.00209142	-0.259268	gtf2ird1	GTF2I repeat domain containing 1 [Source:ZFIN;Acc:ZDB-GENE-010328-18]
GO:0008152	metabolic process	7943	864	697.09	0.00654	ENSDARG00000005643	0.00210222	0.308889	gcat	glycine C-acetyltransferase [Source:ZFIN;Acc:ZDB-GENE-060518-3]
GO:0008152	metabolic process	7943	864	697.09	0.00654	ENSDARG00000019496	0.00210552	0.263416	esd	esterase D/formylglutathione hydrolase [Source:ZFIN;Acc:ZDB-GENE-050417-328]
GO:0008152	metabolic process	7943	864	697.09	0.00654	ENSDARG00000060030	0.00212073	-0.185349	setd1a	SET domain containing 1A [Source:ZFIN;Acc:ZDB-GENE-080521-4]
GO:0008152	metabolic process	7943	864	697.09	0.00654	ENSDARG00000015460	0.00212665	0.431266	racgap1	Rac GTPase activating protein 1 [Source:ZFIN;Acc:ZDB-GENE-030131-1917]
GO:0008152	metabolic process	7943	864	697.09	0.00654	ENSDARG00000006487	0.00216765	0.182098	anp32a	acidic (leucine-rich) nuclear phosphoprotein 32 family, member A [Source:ZFIN;Acc:ZDB-GENE-030131-7850]
GO:0008152	metabolic process	7943	864	697.09	0.00654	ENSDARG00000089888	0.00216765	-0.322186	daglb	diacylglycerol lipase, beta [Source:ZFIN;Acc:ZDB-GENE-070619-2]
GO:0008152	metabolic process	7943	864	697.09	0.00654	ENSDARG00000053447	0.00219402	0.239975	ppp4r2b	protein phosphatase 4, regulatory subunit 2b [Source:ZFIN;Acc:ZDB-GENE-030131-3008]
GO:0008152	metabolic process	7943	864	697.09	0.00654	ENSDARG00000022939	0.00222051	-0.361244	ino80e	INO80 complex subunit E [Source:ZFIN;Acc:ZDB-GENE-040426-1818]
GO:0008152	metabolic process	7943	864	697.09	0.00654	ENSDARG00000012818	0.00222767	-0.216987	csnk2a2a	casein kinase 2, alpha prime polypeptide a [Source:ZFIN;Acc:ZDB-GENE-990415-28]
GO:0008152	metabolic process	7943	864	697.09	0.00654	ENSDARG00000070021	0.00227874	0.431593	cyp3c4	cytochrome P450, family 3, subfamily C, polypeptide 4 [Source:ZFIN;Acc:ZDB-GENE-060929-96]
GO:0008152	metabolic process	7943	864	697.09	0.00654	ENSDARG00000077089	0.00230526	0.448493	blm	Bloom syndrome, RecQ helicase-like [Source:ZFIN;Acc:ZDB-GENE-070702-5]
GO:0008152	metabolic process	7943	864	697.09	0.00654	ENSDARG00000100209	0.00230526	-0.256677	prpf39	PRP39 pre-mRNA processing factor 39 homolog (yeast) [Source:ZFIN;Acc:ZDB-GENE-030616-420]
GO:0008152	metabolic process	7943	864	697.09	0.00654	ENSDARG00000042124	0.00233744	0.369291	si:dkey-4e7.3	si:dkey-4e7.3 [Source:ZFIN;Acc:ZDB-GENE-070912-542]
GO:0008152	metabolic process	7943	864	697.09	0.00654	ENSDARG00000025522	0.00241773	-0.37581	sgk1	serum/glucocorticoid regulated kinase 1 [Source:ZFIN;Acc:ZDB-GENE-030131-2860]
GO:0008152	metabolic process	7943	864	697.09	0.00654	ENSDARG00000096152	0.00245022	0.558252	si:dkey-149m13.4	si:dkey-149m13.4 [Source:ZFIN;Acc:ZDB-GENE-110914-34]
GO:0008152	metabolic process	7943	864	697.09	0.00654	ENSDARG00000090581	0.00251439	0.410963	wdr4	WD repeat domain 4 [Source:ZFIN;Acc:ZDB-GENE-060810-10]
GO:0008152	metabolic process	7943	864	697.09	0.00654	ENSDARG00000055753	0.00251551	0.502936	suv39h1b	suppressor of variegation 3-9 homolog 1b [Source:ZFIN;Acc:ZDB-GENE-030131-5105]
GO:0008152	metabolic process	7943	864	697.09	0.00654	ENSDARG00000061759	0.00252445	-0.183658	kdm6a	lysine (K)-specific demethylase 6A [Source:ZFIN;Acc:ZDB-GENE-081105-56]
GO:0008152	metabolic process	7943	864	697.09	0.00654	ENSDARG00000068822	0.00253961	-0.206431	purba	purine-rich element binding protein Ba [Source:ZFIN;Acc:ZDB-GENE-060531-100]
GO:0008152	metabolic process	7943	864	697.09	0.00654	ENSDARG00000100376	0.00255738	0.267083	amdhd2	amidohydrolase domain containing 2 [Source:ZFIN;Acc:ZDB-GENE-040426-1871]
GO:0008152	metabolic process	7943	864	697.09	0.00654	ENSDARG00000059097	0.00259043	-0.215496	nktr	natural killer cell triggering receptor [Source:ZFIN;Acc:ZDB-GENE-030131-1725]
GO:0008152	metabolic process	7943	864	697.09	0.00654	ENSDARG00000035120	0.00259866	0.258145	GLDC	glycine decarboxylase [Source:HGNC Symbol;Acc:HGNC:4313]
GO:0008152	metabolic process	7943	864	697.09	0.00654	ENSDARG00000061355	0.00262281	0.297991	aoc1	amine oxidase, copper containing 1 [Source:ZFIN;Acc:ZDB-GENE-061103-112]
GO:0008152	metabolic process	7943	864	697.09	0.00654	ENSDARG00000029100	0.0026426	0.319632	chchd1	coiled-coil-helix-coiled-coil-helix domain containing 1 [Source:ZFIN;Acc:ZDB-GENE-060810-176]
GO:0008152	metabolic process	7943	864	697.09	0.00654	ENSDARG00000040350	0.00264854	-0.441574	rpp38	ribonuclease P/MRP 38 subunit [Source:ZFIN;Acc:ZDB-GENE-040718-258]
GO:0008152	metabolic process	7943	864	697.09	0.00654	ENSDARG00000016302	0.0026744	-0.15498	upf1	upf1 regulator of nonsense transcripts homolog (yeast) [Source:ZFIN;Acc:ZDB-GENE-040426-2836]
GO:0008152	metabolic process	7943	864	697.09	0.00654	ENSDARG00000054530	0.0026744	0.325321	rars	arginyl-tRNA synthetase [Source:ZFIN;Acc:ZDB-GENE-030131-9014]
GO:0008152	metabolic process	7943	864	697.09	0.00654	ENSDARG00000056203	0.00269629	0.400649	si:ch211-201h21.5	si:ch211-201h21.5 [Source:ZFIN;Acc:ZDB-GENE-030131-9599]
GO:0008152	metabolic process	7943	864	697.09	0.00654	ENSDARG00000045257	0.002824	0.334023	decr2	2,4-dienoyl CoA reductase 2, peroxisomal [Source:ZFIN;Acc:ZDB-GENE-040426-2612]
GO:0008152	metabolic process	7943	864	697.09	0.00654	ENSDARG00000043371	0.00288337	0.172864	mdh2	malate dehydrogenase 2, NAD (mitochondrial) [Source:ZFIN;Acc:ZDB-GENE-040426-2143]
GO:0008152	metabolic process	7943	864	697.09	0.00654	ENSDARG00000045514	0.00292657	0.205373	atp5c1	ATP synthase, H+ transporting, mitochondrial F1 complex, gamma polypeptide 1 [Source:ZFIN;Acc:ZDB-GENE-030131-8901]
GO:0008152	metabolic process	7943	864	697.09	0.00654	ENSDARG00000016415	0.0030312	0.282032	dhtkd1	dehydrogenase E1 and transketolase domain containing 1 [Source:ZFIN;Acc:ZDB-GENE-041212-44]
GO:0008152	metabolic process	7943	864	697.09	0.00654	ENSDARG00000051986	0.0030312	0.164328	ndufs8a	NADH dehydrogenase (ubiquinone) Fe-S protein 8a [Source:ZFIN;Acc:ZDB-GENE-040426-2153]
GO:0008152	metabolic process	7943	864	697.09	0.00654	ENSDARG00000068305	0.0030312	0.290105	mrps14	mitochondrial ribosomal protein S14 [Source:ZFIN;Acc:ZDB-GENE-060825-75]
GO:0008152	metabolic process	7943	864	697.09	0.00654	ENSDARG00000062152	0.00304238	0.332183	chaf1a	chromatin assembly factor 1, subunit A (p150) [Source:ZFIN;Acc:ZDB-GENE-030131-5366]
GO:0008152	metabolic process	7943	864	697.09	0.00654	ENSDARG00000052649	0.00306983	-0.297719	ube2ia	ubiquitin-conjugating enzyme E2Ia [Source:ZFIN;Acc:ZDB-GENE-010607-1]
GO:0008152	metabolic process	7943	864	697.09	0.00654	ENSDARG00000078425	0.00311807	0.366571	oat	ornithine aminotransferase [Source:ZFIN;Acc:ZDB-GENE-110411-148]
GO:0008152	metabolic process	7943	864	697.09	0.00654	ENSDARG00000016674	0.00317098	-0.50933	si:ch73-166o21.1	si:ch73-166o21.1 [Source:ZFIN;Acc:ZDB-GENE-131120-76]
GO:0008152	metabolic process	7943	864	697.09	0.00654	ENSDARG00000077202	0.00318576	0.429116	mocs2	molybdenum cofactor synthesis 2 [Source:ZFIN;Acc:ZDB-GENE-110411-53]
GO:0008152	metabolic process	7943	864	697.09	0.00654	ENSDARG00000004078	0.00327656	0.294579	acsl4a	acyl-CoA synthetase long-chain family member 4a [Source:ZFIN;Acc:ZDB-GENE-040426-1565]
GO:0008152	metabolic process	7943	864	697.09	0.00654	ENSDARG00000008637	0.00327656	0.355047	mtp	microsomal triglyceride transfer protein [Source:ZFIN;Acc:ZDB-GENE-040419-2]
GO:0008152	metabolic process	7943	864	697.09	0.00654	ENSDARG00000089055	0.00335353	-0.251011	ube2ka	ubiquitin-conjugating enzyme E2Ka (UBC1 homolog, yeast) [Source:ZFIN;Acc:ZDB-GENE-050320-48]
GO:0008152	metabolic process	7943	864	697.09	0.00654	ENSDARG00000027978	0.00335832	-0.259572	yy1b	YY1 transcription factor b [Source:ZFIN;Acc:ZDB-GENE-040426-2127]
GO:0008152	metabolic process	7943	864	697.09	0.00654	ENSDARG00000057789	0.00337905	0.480066	lyz	lysozyme [Source:ZFIN;Acc:ZDB-GENE-020515-2]
GO:0008152	metabolic process	7943	864	697.09	0.00654	ENSDARG00000101160	0.00337905	0.543631	apoa4a	apolipoprotein A-IV a [Source:ZFIN;Acc:ZDB-GENE-050417-469]
GO:0008152	metabolic process	7943	864	697.09	0.00654	ENSDARG00000104495	0.00337905	-0.433551	pltp	phospholipid transfer protein [Source:ZFIN;Acc:ZDB-GENE-040801-22]
GO:0008152	metabolic process	7943	864	697.09	0.00654	ENSDARG00000037057	0.00338375	0.255094	gcdha	glutaryl-CoA dehydrogenase a [Source:ZFIN;Acc:ZDB-GENE-040426-1855]
GO:0008152	metabolic process	7943	864	697.09	0.00654	ENSDARG00000078214	0.00338375	0.341982	mybbp1a	MYB binding protein (P160) 1a [Source:ZFIN;Acc:ZDB-GENE-030131-9864]
GO:0008152	metabolic process	7943	864	697.09	0.00654	ENSDARG00000102924	0.00339166	0.332266	zgc:112334	zgc:112334 [Source:ZFIN;Acc:ZDB-GENE-050809-120]
GO:0008152	metabolic process	7943	864	697.09	0.00654	ENSDARG00000010021	0.00343988	0.269468	grpel1	GrpE-like 1, mitochondrial [Source:ZFIN;Acc:ZDB-GENE-051120-111]
GO:0008152	metabolic process	7943	864	697.09	0.00654	ENSDARG00000052617	0.00344161	0.402255	raver1	ribonucleoprotein, PTB-binding 1 [Source:ZFIN;Acc:ZDB-GENE-050522-99]
GO:0008152	metabolic process	7943	864	697.09	0.00654	ENSDARG00000001549	0.00344643	-0.462103	sp3a	sp3a transcription factor [Source:ZFIN;Acc:ZDB-GENE-070410-111]
GO:0008152	metabolic process	7943	864	697.09	0.00654	ENSDARG00000059125	0.00344708	-0.268463	prkacbb	protein kinase, cAMP-dependent, catalytic, beta b [Source:ZFIN;Acc:ZDB-GENE-050904-4]
GO:0008152	metabolic process	7943	864	697.09	0.00654	ENSDARG00000040730	0.00345075	0.383087	wdr75	WD repeat domain 75 [Source:ZFIN;Acc:ZDB-GENE-030616-5]
GO:0008152	metabolic process	7943	864	697.09	0.00654	ENSDARG00000029445	0.00346536	0.22889	EIF1B	zgc:56676 [Source:ZFIN;Acc:ZDB-GENE-040426-1109]
GO:0008152	metabolic process	7943	864	697.09	0.00654	ENSDARG00000061004	0.00346536	0.387248	cox11	cytochrome c oxidase assembly homolog 11 (yeast) [Source:ZFIN;Acc:ZDB-GENE-050506-82]
GO:0008152	metabolic process	7943	864	697.09	0.00654	ENSDARG00000076406	0.00346761	-0.469879	ggcta	gamma-glutamylcyclotransferase a [Source:ZFIN;Acc:ZDB-GENE-081104-129]
GO:0008152	metabolic process	7943	864	697.09	0.00654	ENSDARG00000093199	0.0034864	-0.276889	A2ML1 (1 of many)	si:ch211-212c13.10 [Source:ZFIN;Acc:ZDB-GENE-131118-12]
GO:0008152	metabolic process	7943	864	697.09	0.00654	ENSDARG00000059654	0.00349596	0.174295	eif3ba	eukaryotic translation initiation factor 3, subunit Ba [Source:ZFIN;Acc:ZDB-GENE-030131-2748]
GO:0008152	metabolic process	7943	864	697.09	0.00654	ENSDARG00000077785	0.00349596	0.238367	atf5b	activating transcription factor 5b [Source:ZFIN;Acc:ZDB-GENE-030131-2637]
GO:0008152	metabolic process	7943	864	697.09	0.00654	ENSDARG00000001754	0.00357097	0.388347	noc2l	NOC2-like nucleolar associated transcriptional repressor [Source:ZFIN;Acc:ZDB-GENE-000607-75]
GO:0008152	metabolic process	7943	864	697.09	0.00654	ENSDARG00000045308	0.00362677	0.359445	pola1	polymerase (DNA directed), alpha 1 [Source:ZFIN;Acc:ZDB-GENE-030114-9]
GO:0008152	metabolic process	7943	864	697.09	0.00654	ENSDARG00000079905	0.00365029	-0.149575	mark2a	MAP/microtubule affinity-regulating kinase 2a [Source:ZFIN;Acc:ZDB-GENE-030131-4145]
GO:0008152	metabolic process	7943	864	697.09	0.00654	ENSDARG00000058471	0.00365398	0.395444	plk1	polo-like kinase 1 (Drosophila) [Source:ZFIN;Acc:ZDB-GENE-021115-7]
GO:0008152	metabolic process	7943	864	697.09	0.00654	ENSDARG00000009607	0.00366433	-0.273229	ccnc	cyclin C [Source:ZFIN;Acc:ZDB-GENE-030131-7369]
GO:0008152	metabolic process	7943	864	697.09	0.00654	ENSDARG00000092170	0.00367206	0.356108	apoc1	apolipoprotein C-I [Source:ZFIN;Acc:ZDB-GENE-030131-1074]
GO:0008152	metabolic process	7943	864	697.09	0.00654	ENSDARG00000057683	0.00373862	0.436868	mcm6	minichromosome maintenance complex component 6 [Source:ZFIN;Acc:ZDB-GENE-030909-6]
GO:0008152	metabolic process	7943	864	697.09	0.00654	ENSDARG00000068755	0.00375857	0.329059	exosc8	exosome component 8 [Source:ZFIN;Acc:ZDB-GENE-030131-1736]
GO:0008152	metabolic process	7943	864	697.09	0.00654	ENSDARG00000079416	0.00378513	-0.45217	zgc:174895	zgc:174895 [Source:ZFIN;Acc:ZDB-GENE-070928-41]
GO:0008152	metabolic process	7943	864	697.09	0.00654	ENSDARG00000075209	0.00381406	-0.296793	p4htm	prolyl 4-hydroxylase, transmembrane (endoplasmic reticulum) [Source:ZFIN;Acc:ZDB-GENE-110131-7]
GO:0008152	metabolic process	7943	864	697.09	0.00654	ENSDARG00000017653	0.00382816	-0.493495	rgs13	regulator of G-protein signaling 13 [Source:ZFIN;Acc:ZDB-GENE-070410-138]
GO:0008152	metabolic process	7943	864	697.09	0.00654	ENSDARG00000100374	0.00383115	0.207215	txnrd1	thioredoxin reductase 1 [Source:ZFIN;Acc:ZDB-GENE-030327-2]
GO:0008152	metabolic process	7943	864	697.09	0.00654	ENSDARG00000090337	0.00387058	0.416631	pprc1	peroxisome proliferator-activated receptor gamma, coactivator-related 1 [Source:ZFIN;Acc:ZDB-GENE-030131-9858]
GO:0008152	metabolic process	7943	864	697.09	0.00654	ENSDARG00000097537	0.0038987	-0.307035	wwp1	WW domain containing E3 ubiquitin protein ligase 1 [Source:ZFIN;Acc:ZDB-GENE-131120-84]
GO:0008152	metabolic process	7943	864	697.09	0.00654	ENSDARG00000003675	0.00395968	0.349529	cryl1	crystallin, lambda 1 [Source:ZFIN;Acc:ZDB-GENE-060810-7]
GO:0008152	metabolic process	7943	864	697.09	0.00654	ENSDARG00000010051	0.00395968	0.256411	ufd1l	ubiquitin fusion degradation 1 like (yeast) [Source:ZFIN;Acc:ZDB-GENE-040718-150]
GO:0008152	metabolic process	7943	864	697.09	0.00654	ENSDARG00000015824	0.00400969	-0.213934	lemd3	LEM domain containing 3 [Source:ZFIN;Acc:ZDB-GENE-030131-490]
GO:0008152	metabolic process	7943	864	697.09	0.00654	ENSDARG00000033594	0.00407978	0.533016	ido1	indoleamine 2,3-dioxygenase 1 [Source:ZFIN;Acc:ZDB-GENE-080228-2]
GO:0008152	metabolic process	7943	864	697.09	0.00654	ENSDARG00000041839	0.00428467	-0.237511	tsc22d2	TSC22 domain family 2 [Source:ZFIN;Acc:ZDB-GENE-031001-12]
GO:0008152	metabolic process	7943	864	697.09	0.00654	ENSDARG00000044093	0.00430779	0.218874	rpl13a	ribosomal protein L13a [Source:ZFIN;Acc:ZDB-GENE-030131-168]
GO:0008152	metabolic process	7943	864	697.09	0.00654	ENSDARG00000037501	0.00433455	0.38825	aasdhppt	aminoadipate-semialdehyde dehydrogenase-phosphopantetheinyl transferase [Source:ZFIN;Acc:ZDB-GENE-050913-36]
GO:0008152	metabolic process	7943	864	697.09	0.00654	ENSDARG00000074166	0.00436273	-0.244596	birc6	baculoviral IAP repeat containing 6 [Source:ZFIN;Acc:ZDB-GENE-091202-7]
GO:0008152	metabolic process	7943	864	697.09	0.00654	ENSDARG00000010831	0.00440575	0.268975	churc1	churchill domain containing 1 [Source:ZFIN;Acc:ZDB-GENE-041001-150]
GO:0008152	metabolic process	7943	864	697.09	0.00654	ENSDARG00000055481	0.00445672	-0.146027	atf7b	activating transcription factor 7b [Source:ZFIN;Acc:ZDB-GENE-030131-3028]
GO:0008152	metabolic process	7943	864	697.09	0.00654	ENSDARG00000035602	0.0045096	0.317873	dao.1	D-amino-acid oxidase, tandem duplicate 1 [Source:ZFIN;Acc:ZDB-GENE-050913-127]
GO:0008152	metabolic process	7943	864	697.09	0.00654	ENSDARG00000007745	0.00453944	0.234313	uqcrfs1	ubiquinol-cytochrome c reductase, Rieske iron-sulfur polypeptide 1 [Source:ZFIN;Acc:ZDB-GENE-040426-2060]
GO:0008152	metabolic process	7943	864	697.09	0.00654	ENSDARG00000015422	0.0046019	0.353487	ppil1	peptidylprolyl isomerase (cyclophilin)-like 1 [Source:ZFIN;Acc:ZDB-GENE-051009-1]
GO:0008152	metabolic process	7943	864	697.09	0.00654	ENSDARG00000103409	0.00470913	0.439585	uhrf1	ubiquitin-like with PHD and ring finger domains 1 [Source:ZFIN;Acc:ZDB-GENE-040426-2039]
GO:0008152	metabolic process	7943	864	697.09	0.00654	ENSDARG00000035573	0.00471424	0.393221	AK6	zgc:86811 [Source:ZFIN;Acc:ZDB-GENE-040625-113]
GO:0008152	metabolic process	7943	864	697.09	0.00654	ENSDARG00000037928	0.00471424	-0.167512	ddx42	DEAD (Asp-Glu-Ala-Asp) box helicase 42 [Source:ZFIN;Acc:ZDB-GENE-050706-53]
GO:0008152	metabolic process	7943	864	697.09	0.00654	ENSDARG00000058740	0.00472369	-0.25317	ube2r2	ubiquitin-conjugating enzyme E2R 2 [Source:ZFIN;Acc:ZDB-GENE-040718-344]
GO:0008152	metabolic process	7943	864	697.09	0.00654	ENSDARG00000033184	0.0048202	-0.243877	prkar2aa	protein kinase, cAMP-dependent, regulatory, type II, alpha A [Source:ZFIN;Acc:ZDB-GENE-030131-1007]
GO:0008152	metabolic process	7943	864	697.09	0.00654	ENSDARG00000060506	0.00483655	-0.219679	sos2	son of sevenless homolog 2 (Drosophila) [Source:ZFIN;Acc:ZDB-GENE-090319-5]
GO:0008152	metabolic process	7943	864	697.09	0.00654	ENSDARG00000076143	0.00487845	-0.205408	ppip5k1a	diphosphoinositol pentakisphosphate kinase 1a [Source:ZFIN;Acc:ZDB-GENE-100426-4]
GO:0008152	metabolic process	7943	864	697.09	0.00654	ENSDARG00000035514	0.00490235	-0.354804	adam28	ADAM metallopeptidase domain 28 [Source:ZFIN;Acc:ZDB-GENE-060929-532]
GO:0008152	metabolic process	7943	864	697.09	0.00654	ENSDARG00000003531	0.00490941	-0.204723	tcea1	transcription elongation factor A (SII), 1 [Source:ZFIN;Acc:ZDB-GENE-030131-8049]
GO:0008152	metabolic process	7943	864	697.09	0.00654	ENSDARG00000032866	0.00490941	-0.192093	erh	enhancer of rudimentary homolog (Drosophila) [Source:ZFIN;Acc:ZDB-GENE-990415-57]
GO:0008152	metabolic process	7943	864	697.09	0.00654	ENSDARG00000051762	0.00493174	0.357068	DNAJA4	DnaJ heat shock protein family (Hsp40) member A4 [Source:HGNC Symbol;Acc:HGNC:14885]
GO:0008152	metabolic process	7943	864	697.09	0.00654	ENSDARG00000074378	0.00494934	-0.524919	junba	jun B proto-oncogene a [Source:ZFIN;Acc:ZDB-GENE-040426-2172]
GO:0008152	metabolic process	7943	864	697.09	0.00654	ENSDARG00000079605	0.00494934	0.331071	prmt5	protein arginine methyltransferase 5 [Source:ZFIN;Acc:ZDB-GENE-030616-585]
GO:0008152	metabolic process	7943	864	697.09	0.00654	ENSDARG00000063924	0.00495611	0.168711	mt-cyb	cytochrome b, mitochondrial [Source:ZFIN;Acc:ZDB-GENE-011205-17]
GO:0008152	metabolic process	7943	864	697.09	0.00654	ENSDARG00000071197	0.00503313	-0.326675	usp40	ubiquitin specific peptidase 40 [Source:ZFIN;Acc:ZDB-GENE-060518-5]
GO:0008152	metabolic process	7943	864	697.09	0.00654	ENSDARG00000027826	0.00512411	-0.478145	pudp	pseudouridine 5'-phosphatase [Source:ZFIN;Acc:ZDB-GENE-050522-36]
GO:0008152	metabolic process	7943	864	697.09	0.00654	ENSDARG00000006434	0.00515253	0.304117	polr1e	polymerase (RNA) I polypeptide E [Source:ZFIN;Acc:ZDB-GENE-050522-251]
GO:0008152	metabolic process	7943	864	697.09	0.00654	ENSDARG00000055648	0.00522038	-0.243405	cpda	carboxypeptidase D, a [Source:ZFIN;Acc:ZDB-GENE-081112-2]
GO:0008152	metabolic process	7943	864	697.09	0.00654	ENSDARG00000103271	0.00522075	0.316876	pla2g15	phospholipase A2, group XV [Source:ZFIN;Acc:ZDB-GENE-030131-6948]
GO:0008152	metabolic process	7943	864	697.09	0.00654	ENSDARG00000060392	0.00527816	-0.260349	ash2l	ash2 (absent, small, or homeotic)-like (Drosophila) [Source:ZFIN;Acc:ZDB-GENE-030131-494]
GO:0008152	metabolic process	7943	864	697.09	0.00654	ENSDARG00000038024	0.00535943	-0.271539	flr	fleer [Source:ZFIN;Acc:ZDB-GENE-070117-2066]
GO:0008152	metabolic process	7943	864	697.09	0.00654	ENSDARG00000017261	0.00536699	0.338905	gdpd1	glycerophosphodiester phosphodiesterase domain containing 1 [Source:ZFIN;Acc:ZDB-GENE-040822-22]
GO:0008152	metabolic process	7943	864	697.09	0.00654	ENSDARG00000010276	0.00539211	-0.521655	ptgs2b	prostaglandin-endoperoxide synthase 2b [Source:ZFIN;Acc:ZDB-GENE-041014-323]
GO:0008152	metabolic process	7943	864	697.09	0.00654	ENSDARG00000098228	0.0054671	-0.146571	thrap3b	thyroid hormone receptor associated protein 3b [Source:ZFIN;Acc:ZDB-GENE-040516-9]
GO:0008152	metabolic process	7943	864	697.09	0.00654	ENSDARG00000079249	0.00549805	-0.311044	OGDHL	oxoglutarate dehydrogenase-like [Source:HGNC Symbol;Acc:HGNC:25590]
GO:0008152	metabolic process	7943	864	697.09	0.00654	ENSDARG00000070560	0.00550814	0.269421	nap1l4a	nucleosome assembly protein 1-like 4a [Source:ZFIN;Acc:ZDB-GENE-030131-9099]
GO:0008152	metabolic process	7943	864	697.09	0.00654	ENSDARG00000061490	0.00551818	-0.151899	u2surp	U2 snRNP-associated SURP domain containing [Source:ZFIN;Acc:ZDB-GENE-070912-400]
GO:0008152	metabolic process	7943	864	697.09	0.00654	ENSDARG00000016519	0.00554247	-0.327755	ctdnep1a	CTD nuclear envelope phosphatase 1a [Source:ZFIN;Acc:ZDB-GENE-041114-177]
GO:0008152	metabolic process	7943	864	697.09	0.00654	ENSDARG00000045598	0.00564786	0.182261	AKR1B1	si:dkey-180p18.9 [Source:ZFIN;Acc:ZDB-GENE-041210-132]
GO:0008152	metabolic process	7943	864	697.09	0.00654	ENSDARG00000062987	0.00564786	-0.280055	tyw1	tRNA-yW synthesizing protein 1 homolog (S. cerevisiae) [Source:ZFIN;Acc:ZDB-GENE-060929-688]
GO:0008152	metabolic process	7943	864	697.09	0.00654	ENSDARG00000008278	0.00575882	0.329797	rcor2	REST corepressor 2 [Source:ZFIN;Acc:ZDB-GENE-040426-1812]
GO:0008152	metabolic process	7943	864	697.09	0.00654	ENSDARG00000037309	0.00607488	0.266471	gatb	glutamyl-tRNA(Gln) amidotransferase, subunit B [Source:ZFIN;Acc:ZDB-GENE-040724-131]
GO:0008152	metabolic process	7943	864	697.09	0.00654	ENSDARG00000011094	0.00613555	0.413267	ccna2	cyclin A2 [Source:ZFIN;Acc:ZDB-GENE-020418-1]
GO:0008152	metabolic process	7943	864	697.09	0.00654	ENSDARG00000074362	0.00620208	-0.454183	FUT9 (1 of many)	zgc:165582 [Source:ZFIN;Acc:ZDB-GENE-070820-9]
GO:0008152	metabolic process	7943	864	697.09	0.00654	ENSDARG00000011404	0.00624469	0.385721	fen1	flap structure-specific endonuclease 1 [Source:ZFIN;Acc:ZDB-GENE-031112-11]
GO:0008152	metabolic process	7943	864	697.09	0.00654	ENSDARG00000104580	0.00645777	0.503477	znf1099	zinc finger protein 1099 [Source:ZFIN;Acc:ZDB-GENE-060503-829]
GO:0008152	metabolic process	7943	864	697.09	0.00654	ENSDARG00000055639	0.00648376	-0.347976	ruvbl2	RuvB-like AAA ATPase 2 [Source:ZFIN;Acc:ZDB-GENE-030109-1]
GO:0008152	metabolic process	7943	864	697.09	0.00654	ENSDARG00000014148	0.00662561	-0.363789	med22	mediator complex subunit 22 [Source:ZFIN;Acc:ZDB-GENE-040625-156]
GO:0008152	metabolic process	7943	864	697.09	0.00654	ENSDARG00000040024	0.0066837	0.300484	gpd1l	glycerol-3-phosphate dehydrogenase 1-like [Source:ZFIN;Acc:ZDB-GENE-041010-220]
GO:0008152	metabolic process	7943	864	697.09	0.00654	ENSDARG00000006900	0.00672115	0.334343	impdh2	IMP (inosine 5'-monophosphate) dehydrogenase 2 [Source:ZFIN;Acc:ZDB-GENE-030114-5]
GO:0008152	metabolic process	7943	864	697.09	0.00654	ENSDARG00000042978	0.00672115	-0.42398	cyp2p6	cytochrome P450, family 2, subfamily P, polypeptide 6 [Source:ZFIN;Acc:ZDB-GENE-040426-790]
GO:0008152	metabolic process	7943	864	697.09	0.00654	ENSDARG00000059059	0.00673423	-0.369639	emsy	EMSY BRCA2-interacting transcriptional repressor [Source:ZFIN;Acc:ZDB-GENE-030131-7832]
GO:0008152	metabolic process	7943	864	697.09	0.00654	ENSDARG00000079013	0.00677228	-0.188931	dpy19l3	dpy-19-like 3 (C. elegans) [Source:ZFIN;Acc:ZDB-GENE-100319-1]
GO:0008152	metabolic process	7943	864	697.09	0.00654	ENSDARG00000101719	0.00678741	-0.3323	pargl	poly (ADP-ribose) glycohydrolase, like [Source:ZFIN;Acc:ZDB-GENE-090313-286]
GO:0008152	metabolic process	7943	864	697.09	0.00654	ENSDARG00000007901	0.00695727	-0.257925	crnkl1	crooked neck pre-mRNA splicing factor 1 [Source:ZFIN;Acc:ZDB-GENE-040426-694]
GO:0008152	metabolic process	7943	864	697.09	0.00654	ENSDARG00000011405	0.00703502	0.218819	rps9	ribosomal protein S9 [Source:ZFIN;Acc:ZDB-GENE-010724-15]
GO:0008152	metabolic process	7943	864	697.09	0.00654	ENSDARG00000016733	0.00705603	0.28906	psat1	phosphoserine aminotransferase 1 [Source:ZFIN;Acc:ZDB-GENE-030131-5723]
GO:0008152	metabolic process	7943	864	697.09	0.00654	ENSDARG00000025977	0.00705895	0.243623	blmh	bleomycin hydrolase [Source:ZFIN;Acc:ZDB-GENE-030131-8485]
GO:0008152	metabolic process	7943	864	697.09	0.00654	ENSDARG00000044142	0.00705895	0.235149	acss1	acyl-CoA synthetase short-chain family member 1 [Source:ZFIN;Acc:ZDB-GENE-050320-139]
GO:0008152	metabolic process	7943	864	697.09	0.00654	ENSDARG00000053457	0.00705895	0.246155	rpl23	ribosomal protein L23 [Source:ZFIN;Acc:ZDB-GENE-030131-8756]
GO:0008152	metabolic process	7943	864	697.09	0.00654	ENSDARG00000010160	0.00708394	0.233306	rps15a	ribosomal protein S15a [Source:ZFIN;Acc:ZDB-GENE-030131-8708]
GO:0008152	metabolic process	7943	864	697.09	0.00654	ENSDARG00000074756	0.00708868	0.261223	tfb2m	transcription factor B2, mitochondrial [Source:ZFIN;Acc:ZDB-GENE-070521-3]
GO:0008152	metabolic process	7943	864	697.09	0.00654	ENSDARG00000060847	0.00716022	-0.180264	setd1ba	SET domain containing 1B, a [Source:ZFIN;Acc:ZDB-GENE-050309-289]
GO:0008152	metabolic process	7943	864	697.09	0.00654	ENSDARG00000035505	0.00716423	-0.283347	nelfb	negative elongation factor complex member B [Source:ZFIN;Acc:ZDB-GENE-040426-765]
GO:0008152	metabolic process	7943	864	697.09	0.00654	ENSDARG00000069377	0.00724344	-0.484886	si:dkey-242g16.2	si:dkey-242g16.2 [Source:ZFIN;Acc:ZDB-GENE-030131-8324]
GO:0008152	metabolic process	7943	864	697.09	0.00654	ENSDARG00000011885	0.00725431	0.254588	mrpl19	mitochondrial ribosomal protein L19 [Source:ZFIN;Acc:ZDB-GENE-040801-55]
GO:0008152	metabolic process	7943	864	697.09	0.00654	ENSDARG00000068493	0.00730153	0.497007	si:zfos-411a11.2	si:zfos-411a11.2 [Source:ZFIN;Acc:ZDB-GENE-131119-33]
GO:0008152	metabolic process	7943	864	697.09	0.00654	ENSDARG00000031709	0.00731577	-0.383757	mllt1b	myeloid/lymphoid or mixed-lineage leukemia; translocated to, 1b [Source:ZFIN;Acc:ZDB-GENE-060421-7142]
GO:0008152	metabolic process	7943	864	697.09	0.00654	ENSDARG00000075297	0.00731577	-0.307253	trnt1	tRNA nucleotidyl transferase, CCA-adding, 1 [Source:ZFIN;Acc:ZDB-GENE-040625-176]
GO:0008152	metabolic process	7943	864	697.09	0.00654	ENSDARG00000098272	0.00735144	-0.157424	nipbla	nipped-B homolog a (Drosophila) [Source:ZFIN;Acc:ZDB-GENE-060526-121]
GO:0008152	metabolic process	7943	864	697.09	0.00654	ENSDARG00000020891	0.00735335	0.286138	PARL (1 of many)	presenilin associated rhomboid like [Source:HGNC Symbol;Acc:HGNC:18253]
GO:0008152	metabolic process	7943	864	697.09	0.00654	ENSDARG00000018049	0.00735522	-0.186837	sf3b2	splicing factor 3b, subunit 2 [Source:ZFIN;Acc:ZDB-GENE-070928-1]
GO:0008152	metabolic process	7943	864	697.09	0.00654	ENSDARG00000045398	0.00735935	0.346345	mtrr	5-methyltetrahydrofolate-homocysteine methyltransferase reductase [Source:ZFIN;Acc:ZDB-GENE-101115-3]
GO:0008152	metabolic process	7943	864	697.09	0.00654	ENSDARG00000102294	0.00746487	-0.180673	fbxo11a	F-box protein 11a [Source:ZFIN;Acc:ZDB-GENE-061103-70]
GO:0008152	metabolic process	7943	864	697.09	0.00654	ENSDARG00000087837	0.00746769	0.505778	FO834877.1
GO:0008152	metabolic process	7943	864	697.09	0.00654	ENSDARG00000057108	0.00748748	0.503655	serpine3	serpin peptidase inhibitor, clade E (nexin, plasminogen activator inhibitor type 1), member 3 [Source:ZFIN;Acc:ZDB-GENE-050309-223]
GO:0008152	metabolic process	7943	864	697.09	0.00654	ENSDARG00000070230	0.0077109	0.367628	aldh1l2	aldehyde dehydrogenase 1 family, member L2 [Source:ZFIN;Acc:ZDB-GENE-100426-6]
GO:0008152	metabolic process	7943	864	697.09	0.00654	ENSDARG00000038176	0.00774531	-0.464752	cyb561	cytochrome b561 [Source:ZFIN;Acc:ZDB-GENE-070713-3]
GO:0008152	metabolic process	7943	864	697.09	0.00654	ENSDARG00000102805	0.00783746	0.333526	cyp2aa12	cytochrome P450, family 2, subfamily AA, polypeptide 12 [Source:ZFIN;Acc:ZDB-GENE-071004-47]
GO:0008152	metabolic process	7943	864	697.09	0.00654	ENSDARG00000014179	0.00801284	0.251515	pfkma	phosphofructokinase, muscle a [Source:ZFIN;Acc:ZDB-GENE-040912-135]
GO:0008152	metabolic process	7943	864	697.09	0.00654	ENSDARG00000077057	0.00801284	-0.235033	esco1	establishment of sister chromatid cohesion N-acetyltransferase 1 [Source:ZFIN;Acc:ZDB-GENE-130530-818]
GO:0008152	metabolic process	7943	864	697.09	0.00654	ENSDARG00000010246	0.00814965	0.159384	prmt1	protein arginine methyltransferase 1 [Source:ZFIN;Acc:ZDB-GENE-030131-693]
GO:0008152	metabolic process	7943	864	697.09	0.00654	ENSDARG00000043511	0.00818095	0.177638	prdx6	peroxiredoxin 6 [Source:ZFIN;Acc:ZDB-GENE-040426-1778]
GO:0008152	metabolic process	7943	864	697.09	0.00654	ENSDARG00000007216	0.00819288	0.314033	abce1	ATP-binding cassette, sub-family E (OABP), member 1 [Source:ZFIN;Acc:ZDB-GENE-040426-1995]
GO:0008152	metabolic process	7943	864	697.09	0.00654	ENSDARG00000096000	0.00827168	0.412712	si:dkey-29j8.2	si:dkey-29j8.2 [Source:ZFIN;Acc:ZDB-GENE-110913-58]
GO:0008152	metabolic process	7943	864	697.09	0.00654	ENSDARG00000099519	0.00830915	0.213564	zgc:66475	zgc:66475 [Source:ZFIN;Acc:ZDB-GENE-040426-1644]
GO:0008152	metabolic process	7943	864	697.09	0.00654	ENSDARG00000086041	0.00847909	0.492659	zgc:174650	zgc:174650 [Source:ZFIN;Acc:ZDB-GENE-080219-10]
GO:0008152	metabolic process	7943	864	697.09	0.00654	ENSDARG00000029500	0.00855559	0.189985	rpl34	ribosomal protein L34 [Source:ZFIN;Acc:ZDB-GENE-040426-1033]
GO:0008152	metabolic process	7943	864	697.09	0.00654	ENSDARG00000104938	0.00866673	0.372413	ftsj3	FtsJ homolog 3 (E. coli) [Source:ZFIN;Acc:ZDB-GENE-030131-9828]
GO:0008152	metabolic process	7943	864	697.09	0.00654	ENSDARG00000042057	0.00868338	0.37866	trmt1l	tRNA methyltransferase 1-like [Source:ZFIN;Acc:ZDB-GENE-041014-189]
GO:0008152	metabolic process	7943	864	697.09	0.00654	ENSDARG00000045484	0.00868338	-0.274326	dcp1b	decapping mRNA 1B [Source:ZFIN;Acc:ZDB-GENE-040819-1]
GO:0008152	metabolic process	7943	864	697.09	0.00654	ENSDARG00000059035	0.00868338	0.319047	porb	P450 (cytochrome) oxidoreductase b [Source:ZFIN;Acc:ZDB-GENE-030131-5767]
GO:0008152	metabolic process	7943	864	697.09	0.00654	ENSDARG00000087753	0.00891371	-0.461298	npas4b	neuronal PAS domain protein 4b [Source:ZFIN;Acc:ZDB-GENE-091117-33]
GO:0008152	metabolic process	7943	864	697.09	0.00654	ENSDARG00000009267	0.00892226	0.363056	zgc:136439	zgc:136439 [Source:ZFIN;Acc:ZDB-GENE-060421-2858]
GO:0008152	metabolic process	7943	864	697.09	0.00654	ENSDARG00000021433	0.00892474	0.249486	asmtl	acetylserotonin O-methyltransferase-like [Source:ZFIN;Acc:ZDB-GENE-030131-2854]
GO:0008152	metabolic process	7943	864	697.09	0.00654	ENSDARG00000043848	0.00892474	0.254331	sod1	superoxide dismutase 1, soluble [Source:ZFIN;Acc:ZDB-GENE-990415-258]
GO:0008152	metabolic process	7943	864	697.09	0.00654	ENSDARG00000056029	0.00918046	-0.37437	cyp26c1	cytochrome P450, family 26, subfamily C, polypeptide 1 [Source:ZFIN;Acc:ZDB-GENE-050714-2]
GO:0008152	metabolic process	7943	864	697.09	0.00654	ENSDARG00000059128	0.00941118	0.221614	uqcrh	ubiquinol-cytochrome c reductase hinge protein [Source:ZFIN;Acc:ZDB-GENE-051030-93]
GO:0008152	metabolic process	7943	864	697.09	0.00654	ENSDARG00000061201	0.0096591	0.324305	acsf2	acyl-CoA synthetase family member 2 [Source:ZFIN;Acc:ZDB-GENE-060825-7]
GO:0008152	metabolic process	7943	864	697.09	0.00654	ENSDARG00000061375	0.0096591	0.222068	sgpl1	sphingosine-1-phosphate lyase 1 [Source:ZFIN;Acc:ZDB-GENE-070410-24]
GO:0008152	metabolic process	7943	864	697.09	0.00654	ENSDARG00000061414	0.00966621	-0.354845	slx4	SLX4 structure-specific endonuclease subunit homolog (S. cerevisiae) [Source:ZFIN;Acc:ZDB-GENE-050208-359]
GO:0008152	metabolic process	7943	864	697.09	0.00654	ENSDARG00000102798	0.00970534	0.414691	mcm2	minichromosome maintenance complex component 2 [Source:ZFIN;Acc:ZDB-GENE-020419-24]
GO:0008152	metabolic process	7943	864	697.09	0.00654	ENSDARG00000096708	0.00970793	0.418059	si:dkeyp-104f11.8	si:dkeyp-104f11.8 [Source:ZFIN;Acc:ZDB-GENE-130531-24]
GO:0008152	metabolic process	7943	864	697.09	0.00654	ENSDARG00000013576	0.00971938	-0.46309	gadd45bb	growth arrest and DNA-damage-inducible, beta b [Source:ZFIN;Acc:ZDB-GENE-050223-1]
GO:0008152	metabolic process	7943	864	697.09	0.00654	ENSDARG00000023814	0.00971938	-0.224985	dyrk1ab	dual-specificity tyrosine-(Y)-phosphorylation regulated kinase 1A, b [Source:ZFIN;Acc:ZDB-GENE-030131-5677]
GO:0008152	metabolic process	7943	864	697.09	0.00654	ENSDARG00000036685	0.00971938	-0.225842	ccnt2a	cyclin T2a [Source:ZFIN;Acc:ZDB-GENE-030131-5779]
GO:0008152	metabolic process	7943	864	697.09	0.00654	ENSDARG00000062063	0.00971938	-0.235104	tab3	TGF-beta activated kinase 1/MAP3K7 binding protein 3 [Source:ZFIN;Acc:ZDB-GENE-060503-408]
GO:0008152	metabolic process	7943	864	697.09	0.00654	ENSDARG00000058824	0.00974756	0.275027	mrpl4	mitochondrial ribosomal protein L4 [Source:ZFIN;Acc:ZDB-GENE-050522-388]
GO:0008152	metabolic process	7943	864	697.09	0.00654	ENSDARG00000006220	0.00976852	0.430088	ugt1ab	UDP glucuronosyltransferase 1 family a, b [Source:ZFIN;Acc:ZDB-GENE-040426-2762]
GO:0008152	metabolic process	7943	864	697.09	0.00654	ENSDARG00000089361	0.00977373	0.303204	wu:fb59d01	wu:fb59d01 [Source:ZFIN;Acc:ZDB-GENE-030131-1098]
GO:0008152	metabolic process	7943	864	697.09	0.00654	ENSDARG00000006691	0.00984144	0.227211	rpl12	ribosomal protein L12 [Source:ZFIN;Acc:ZDB-GENE-030131-5297]
GO:0008152	metabolic process	7943	864	697.09	0.00654	ENSDARG00000022891	0.00984144	0.190172	zgc:175214	zgc:175214 [Source:ZFIN;Acc:ZDB-GENE-080303-32]
GO:0008152	metabolic process	7943	864	697.09	0.00654	ENSDARG00000070914	0.00984528	-0.246397	dusp6	dual specificity phosphatase 6 [Source:ZFIN;Acc:ZDB-GENE-030613-1]
GO:0008152	metabolic process	7943	864	697.09	0.00654	ENSDARG00000102004	0.0098818	0.401762	apoea	apolipoprotein Ea [Source:ZFIN;Acc:ZDB-GENE-010724-18]
GO:0008152	metabolic process	7943	864	697.09	0.00654	ENSDARG00000052606	0.00989265	-0.177866	dpp9	dipeptidyl-peptidase 9 [Source:ZFIN;Acc:ZDB-GENE-061013-777]
GO:0008152	metabolic process	7943	864	697.09	0.00654	ENSDARG00000019529	0.00993198	0.236838	parp1	poly (ADP-ribose) polymerase 1 [Source:ZFIN;Acc:ZDB-GENE-030131-3955]
GO:0008152	metabolic process	7943	864	697.09	0.00654	ENSDARG00000100076	0.0100466	0.459388	BX640547.1
GO:0008152	metabolic process	7943	864	697.09	0.00654	ENSDARG00000045091	0.0100899	0.298962	mrpl10	mitochondrial ribosomal protein L10 [Source:ZFIN;Acc:ZDB-GENE-050320-19]
GO:0008152	metabolic process	7943	864	697.09	0.00654	ENSDARG00000061378	0.0100899	-0.228202	smg8	SMG8 nonsense mediated mRNA decay factor [Source:ZFIN;Acc:ZDB-GENE-091204-279]
GO:0008152	metabolic process	7943	864	697.09	0.00654	ENSDARG00000044521	0.0104755	0.199164	eef1b2	eukaryotic translation elongation factor 1 beta 2 [Source:ZFIN;Acc:ZDB-GENE-030131-7310]
GO:0008152	metabolic process	7943	864	697.09	0.00654	ENSDARG00000019307	0.0104887	-0.335045	dusp5	dual specificity phosphatase 5 [Source:ZFIN;Acc:ZDB-GENE-010625-1]
GO:0008152	metabolic process	7943	864	697.09	0.00654	ENSDARG00000027750	0.0107705	0.263915	dpp7	dipeptidyl-peptidase 7 [Source:ZFIN;Acc:ZDB-GENE-050306-16]
GO:0008152	metabolic process	7943	864	697.09	0.00654	ENSDARG00000030700	0.0108045	0.347882	ctps1a	CTP synthase 1a [Source:ZFIN;Acc:ZDB-GENE-030131-808]
GO:0008152	metabolic process	7943	864	697.09	0.00654	ENSDARG00000032102	0.0108045	0.200903	prdx3	peroxiredoxin 3 [Source:ZFIN;Acc:ZDB-GENE-030826-18]
GO:0008152	metabolic process	7943	864	697.09	0.00654	ENSDARG00000057262	0.0108045	-0.396228	si:dkey-91i10.3	si:dkey-91i10.3 [Source:ZFIN;Acc:ZDB-GENE-081105-124]
GO:0008152	metabolic process	7943	864	697.09	0.00654	ENSDARG00000087779	0.0108045	0.28335	pum3	pumilio RNA-binding family member 3 [Source:ZFIN;Acc:ZDB-GENE-030131-9808]
GO:0008152	metabolic process	7943	864	697.09	0.00654	ENSDARG00000090788	0.0108045	-0.25659	cstf2	cleavage stimulation factor, 3' pre-RNA, subunit 2 [Source:ZFIN;Acc:ZDB-GENE-031118-2]
GO:0008152	metabolic process	7943	864	697.09	0.00654	ENSDARG00000088798	0.0109446	0.365431	plcxd1	phosphatidylinositol-specific phospholipase C, X domain containing 1 [Source:ZFIN;Acc:ZDB-GENE-131127-240]
GO:0008152	metabolic process	7943	864	697.09	0.00654	ENSDARG00000035625	0.0109496	-0.251797	snrnp27	small nuclear ribonucleoprotein 27 (U4/U6.U5) [Source:ZFIN;Acc:ZDB-GENE-040718-457]
GO:0008152	metabolic process	7943	864	697.09	0.00654	ENSDARG00000096578	0.0109752	-0.177558	cul4a	cullin 4A [Source:ZFIN;Acc:ZDB-GENE-040426-1357]
GO:0008152	metabolic process	7943	864	697.09	0.00654	ENSDARG00000000175	0.0110098	-0.354909	hoxb2a	homeobox B2a [Source:ZFIN;Acc:ZDB-GENE-990415-103]
GO:0008152	metabolic process	7943	864	697.09	0.00654	ENSDARG00000000796	0.0110098	-0.394573	nr4a1	nuclear receptor subfamily 4, group A, member 1 [Source:ZFIN;Acc:ZDB-GENE-040704-11]
GO:0008152	metabolic process	7943	864	697.09	0.00654	ENSDARG00000060016	0.0110098	-0.253703	nsd1a	nuclear receptor binding SET domain protein 1a [Source:ZFIN;Acc:ZDB-GENE-080519-3]
GO:0008152	metabolic process	7943	864	697.09	0.00654	ENSDARG00000062147	0.0110098	0.37118	otc	ornithine carbamoyltransferase [Source:ZFIN;Acc:ZDB-GENE-070912-422]
GO:0008152	metabolic process	7943	864	697.09	0.00654	ENSDARG00000098355	0.0110098	0.172349	atp5h	ATP synthase, H+ transporting, mitochondrial Fo complex, subunit d [Source:ZFIN;Acc:ZDB-GENE-040426-1658]
GO:0008152	metabolic process	7943	864	697.09	0.00654	ENSDARG00000079015	0.0110162	0.370091	brca2	breast cancer 2, early onset [Source:ZFIN;Acc:ZDB-GENE-060510-3]
GO:0008152	metabolic process	7943	864	697.09	0.00654	ENSDARG00000100352	0.0110853	0.397982	aglb	amylo-alpha-1, 6-glucosidase, 4-alpha-glucanotransferase b [Source:ZFIN;Acc:ZDB-GENE-050309-54]
GO:0008152	metabolic process	7943	864	697.09	0.00654	ENSDARG00000004539	0.011151	-0.440823	ptgs2a	prostaglandin-endoperoxide synthase 2a [Source:ZFIN;Acc:ZDB-GENE-020530-2]
GO:0008152	metabolic process	7943	864	697.09	0.00654	ENSDARG00000102455	0.0111566	0.462411	znf1133	zinc finger protein 1133 [Source:ZFIN;Acc:ZDB-GENE-110913-178]
GO:0008152	metabolic process	7943	864	697.09	0.00654	ENSDARG00000020232	0.0112376	0.271058	eif6	eukaryotic translation initiation factor 6 [Source:ZFIN;Acc:ZDB-GENE-031118-110]
GO:0008152	metabolic process	7943	864	697.09	0.00654	ENSDARG00000067630	0.0112498	-0.282411	zgc:154075	zgc:154075 [Source:ZFIN;Acc:ZDB-GENE-060929-910]
GO:0008152	metabolic process	7943	864	697.09	0.00654	ENSDARG00000077018	0.0113137	-0.241074	socs7	suppressor of cytokine signaling 7 [Source:ZFIN;Acc:ZDB-GENE-080204-125]
GO:0008152	metabolic process	7943	864	697.09	0.00654	ENSDARG00000058292	0.0113697	0.350809	sephs1	selenophosphate synthetase 1 [Source:ZFIN;Acc:ZDB-GENE-030131-3670]
GO:0008152	metabolic process	7943	864	697.09	0.00654	ENSDARG00000068021	0.0114813	0.472184	ece2a	endothelin converting enzyme 2a [Source:ZFIN;Acc:ZDB-GENE-070912-214]
GO:0008152	metabolic process	7943	864	697.09	0.00654	ENSDARG00000096186	0.0116049	0.472636	si:dkey-247i3.5	si:dkey-247i3.5 [Source:ZFIN;Acc:ZDB-GENE-110914-32]
GO:0008152	metabolic process	7943	864	697.09	0.00654	ENSDARG00000020960	0.0116327	-0.207125	hgs	hepatocyte growth factor-regulated tyrosine kinase substrate [Source:ZFIN;Acc:ZDB-GENE-030131-6107]
GO:0008152	metabolic process	7943	864	697.09	0.00654	ENSDARG00000100136	0.0117315	-0.270981	dcp1a	decapping mRNA 1A [Source:ZFIN;Acc:ZDB-GENE-030723-5]
GO:0008152	metabolic process	7943	864	697.09	0.00654	ENSDARG00000079702	0.0117767	0.222902	wdr81	WD repeat domain 81 [Source:ZFIN;Acc:ZDB-GENE-030131-3389]
GO:0008152	metabolic process	7943	864	697.09	0.00654	ENSDARG00000035692	0.0117873	0.204889	rps3a	ribosomal protein S3A [Source:ZFIN;Acc:ZDB-GENE-030131-9184]
GO:0008152	metabolic process	7943	864	697.09	0.00654	ENSDARG00000028082	0.0119474	-0.251119	mapkapk5	mitogen-activated protein kinase-activated protein kinase 5 [Source:ZFIN;Acc:ZDB-GENE-040718-25]
GO:0008152	metabolic process	7943	864	697.09	0.00654	ENSDARG00000005058	0.0119578	0.32429	ncapd2	non-SMC condensin I complex, subunit D2 [Source:ZFIN;Acc:ZDB-GENE-050506-59]
GO:0008152	metabolic process	7943	864	697.09	0.00654	ENSDARG00000042458	0.0120945	0.299057	rfc4	replication factor C (activator 1) 4 [Source:ZFIN;Acc:ZDB-GENE-040824-3]
GO:0008152	metabolic process	7943	864	697.09	0.00654	ENSDARG00000068732	0.01223	-0.260118	spry4	sprouty homolog 4 (Drosophila) [Source:ZFIN;Acc:ZDB-GENE-010803-2]
GO:0008152	metabolic process	7943	864	697.09	0.00654	ENSDARG00000008884	0.0122616	0.225113	hprt1	hypoxanthine phosphoribosyltransferase 1 [Source:ZFIN;Acc:ZDB-GENE-040426-1918]
GO:0008152	metabolic process	7943	864	697.09	0.00654	ENSDARG00000087554	0.0122637	0.371197	cdk1	cyclin-dependent kinase 1 [Source:ZFIN;Acc:ZDB-GENE-010320-1]
GO:0008152	metabolic process	7943	864	697.09	0.00654	ENSDARG00000006477	0.012266	-0.171209	ddi2	DNA-damage inducible protein 2 [Source:ZFIN;Acc:ZDB-GENE-031030-15]
GO:0008152	metabolic process	7943	864	697.09	0.00654	ENSDARG00000014015	0.0122739	0.246077	zgc:77086	zgc:77086 [Source:ZFIN;Acc:ZDB-GENE-040426-2238]
GO:0008152	metabolic process	7943	864	697.09	0.00654	ENSDARG00000055854	0.0123071	-0.340673	nr4a3	nuclear receptor subfamily 4, group A, member 3 [Source:ZFIN;Acc:ZDB-GENE-070824-4]
GO:0008152	metabolic process	7943	864	697.09	0.00654	ENSDARG00000013056	0.0123392	0.205593	itpk1a	inositol-tetrakisphosphate 1-kinase a [Source:ZFIN;Acc:ZDB-GENE-040426-1953]
GO:0008152	metabolic process	7943	864	697.09	0.00654	ENSDARG00000087950	0.0123392	-0.350867	IWS1	IWS1, SUPT6H interacting protein [Source:HGNC Symbol;Acc:HGNC:25467]
GO:0008152	metabolic process	7943	864	697.09	0.00654	ENSDARG00000041481	0.0124014	-0.199425	smg5	SMG5 nonsense mediated mRNA decay factor [Source:ZFIN;Acc:ZDB-GENE-050913-144]
GO:0008152	metabolic process	7943	864	697.09	0.00654	ENSDARG00000076142	0.0124383	-0.366927	trib1	tribbles pseudokinase 1 [Source:ZFIN;Acc:ZDB-GENE-091207-4]
GO:0008152	metabolic process	7943	864	697.09	0.00654	ENSDARG00000043684	0.0126377	0.250314	bpnt1	bisphosphate nucleotidase 1 [Source:ZFIN;Acc:ZDB-GENE-040718-46]
GO:0008152	metabolic process	7943	864	697.09	0.00654	ENSDARG00000011851	0.0127451	-0.301165	map2k5	mitogen-activated protein kinase kinase 5 [Source:ZFIN;Acc:ZDB-GENE-030131-1517]
GO:0008152	metabolic process	7943	864	697.09	0.00654	ENSDARG00000037855	0.0127451	-0.234384	taf11	TAF11 RNA polymerase II, TATA box binding protein (TBP)-associated factor [Source:ZFIN;Acc:ZDB-GENE-040718-283]
GO:0008152	metabolic process	7943	864	697.09	0.00654	ENSDARG00000038030	0.0128013	-0.2394	rbx1	ring-box 1, E3 ubiquitin protein ligase [Source:ZFIN;Acc:ZDB-GENE-041008-106]
GO:0008152	metabolic process	7943	864	697.09	0.00654	ENSDARG00000037570	0.0129204	0.387917	polr1d	polymerase (RNA) I polypeptide D [Source:ZFIN;Acc:ZDB-GENE-040930-4]
GO:0008152	metabolic process	7943	864	697.09	0.00654	ENSDARG00000053820	0.0129815	-0.189247	pcmtd2	protein-L-isoaspartate (D-aspartate) O-methyltransferase domain containing 2 [Source:ZFIN;Acc:ZDB-GENE-060312-14]
GO:0008152	metabolic process	7943	864	697.09	0.00654	ENSDARG00000061228	0.0129815	0.266823	pfdn4	prefoldin subunit 4 [Source:ZFIN;Acc:ZDB-GENE-100922-122]
GO:0008152	metabolic process	7943	864	697.09	0.00654	ENSDARG00000045482	0.0129939	0.316866	stk38l	serine/threonine kinase 38 like [Source:ZFIN;Acc:ZDB-GENE-040426-798]
GO:0008152	metabolic process	7943	864	697.09	0.00654	ENSDARG00000079698	0.0131089	-0.316246	asb13a.1	ankyrin repeat and SOCS box containing 13a, tandem duplicate 1 [Source:ZFIN;Acc:ZDB-GENE-040718-261]
GO:0008152	metabolic process	7943	864	697.09	0.00654	ENSDARG00000036171	0.0131379	-0.46978	rnasel3	ribonuclease like 3 [Source:ZFIN;Acc:ZDB-GENE-050809-5]
GO:0008152	metabolic process	7943	864	697.09	0.00654	ENSDARG00000019260	0.0131915	0.223918	dhrs9	dehydrogenase/reductase (SDR family) member 9 [Source:ZFIN;Acc:ZDB-GENE-030131-1249]
GO:0008152	metabolic process	7943	864	697.09	0.00654	ENSDARG00000074807	0.0132367	0.307094	tbrg4	transforming growth factor beta regulator 4 [Source:ZFIN;Acc:ZDB-GENE-091020-8]
GO:0008152	metabolic process	7943	864	697.09	0.00654	ENSDARG00000020217	0.0133134	-0.259361	cpsf4	cleavage and polyadenylation specific factor 4 [Source:ZFIN;Acc:ZDB-GENE-990415-180]
GO:0008152	metabolic process	7943	864	697.09	0.00654	ENSDARG00000015070	0.0134335	0.444667	pola2	polymerase (DNA directed), alpha 2 [Source:ZFIN;Acc:ZDB-GENE-030131-778]
GO:0008152	metabolic process	7943	864	697.09	0.00654	ENSDARG00000038635	0.0134335	-0.277897	magoh	mago homolog, exon junction complex core component [Source:ZFIN;Acc:ZDB-GENE-041216-1]
GO:0008152	metabolic process	7943	864	697.09	0.00654	ENSDARG00000039878	0.0134335	-0.274219	ambra1b	autophagy/beclin-1 regulator 1b [Source:ZFIN;Acc:ZDB-GENE-050208-235]
GO:0008152	metabolic process	7943	864	697.09	0.00654	ENSDARG00000075083	0.0135295	0.284547	prkdc	protein kinase, DNA-activated, catalytic polypeptide [Source:ZFIN;Acc:ZDB-GENE-030131-9008]
GO:0008152	metabolic process	7943	864	697.09	0.00654	ENSDARG00000099692	0.0135756	-0.256355	ccnyl1	cyclin Y-like 1 [Source:ZFIN;Acc:ZDB-GENE-060929-732]
GO:0008152	metabolic process	7943	864	697.09	0.00654	ENSDARG00000008237	0.0137127	0.209531	sars	seryl-tRNA synthetase [Source:ZFIN;Acc:ZDB-GENE-040831-1]
GO:0008152	metabolic process	7943	864	697.09	0.00654	ENSDARG00000052480	0.0137127	0.256438	pdcd11	programmed cell death 11 [Source:ZFIN;Acc:ZDB-GENE-030131-4076]
GO:0008152	metabolic process	7943	864	697.09	0.00654	ENSDARG00000099425	0.0138779	-0.236355	CFI	complement factor I [Source:HGNC Symbol;Acc:HGNC:5394]
GO:0008152	metabolic process	7943	864	697.09	0.00654	ENSDARG00000036831	0.0139935	-0.205598	rnf41	ring finger protein 41 [Source:ZFIN;Acc:ZDB-GENE-040426-2920]
GO:0008152	metabolic process	7943	864	697.09	0.00654	ENSDARG00000090185	0.0139935	0.309661	si:dkeyp-73b11.8	si:dkeyp-73b11.8 [Source:ZFIN;Acc:ZDB-GENE-131120-176]
GO:0008152	metabolic process	7943	864	697.09	0.00654	ENSDARG00000098432	0.0140206	-0.249697	paf1	PAF1 homolog, Paf1/RNA polymerase II complex component [Source:ZFIN;Acc:ZDB-GENE-050506-101]
GO:0008152	metabolic process	7943	864	697.09	0.00654	ENSDARG00000076303	0.0140955	-0.352572	usp11	ubiquitin specific peptidase 11 [Source:ZFIN;Acc:ZDB-GENE-081104-421]
GO:0008152	metabolic process	7943	864	697.09	0.00654	ENSDARG00000060130	0.0141053	0.413437	dusp3b	dual specificity phosphatase 3b [Source:ZFIN;Acc:ZDB-GENE-030616-38]
GO:0008152	metabolic process	7943	864	697.09	0.00654	ENSDARG00000056112	0.0143436	-0.145776	pikfyve	phosphoinositide kinase, FYVE finger containing [Source:ZFIN;Acc:ZDB-GENE-030131-9636]
GO:0008152	metabolic process	7943	864	697.09	0.00654	ENSDARG00000058993	0.0144722	-0.142972	rock1	Rho-associated, coiled-coil containing protein kinase 1 [Source:ZFIN;Acc:ZDB-GENE-100712-2]
GO:0008152	metabolic process	7943	864	697.09	0.00654	ENSDARG00000069780	0.0144722	-0.347043	pus7l	pseudouridylate synthase 7-like [Source:ZFIN;Acc:ZDB-GENE-050419-188]
GO:0008152	metabolic process	7943	864	697.09	0.00654	ENSDARG00000003599	0.0145306	0.191225	rpl3	ribosomal protein L3 [Source:ZFIN;Acc:ZDB-GENE-030131-1291]
GO:0008152	metabolic process	7943	864	697.09	0.00654	ENSDARG00000023217	0.0146361	-0.311189	crema	cAMP responsive element modulator a [Source:ZFIN;Acc:ZDB-GENE-030131-7031]
GO:0008152	metabolic process	7943	864	697.09	0.00654	ENSDARG00000039429	0.014704	0.262525	adka	adenosine kinase a [Source:ZFIN;Acc:ZDB-GENE-030425-3]
GO:0008152	metabolic process	7943	864	697.09	0.00654	ENSDARG00000095947	0.0151037	0.257452	adkb	adenosine kinase b [Source:ZFIN;Acc:ZDB-GENE-030131-948]
GO:0008152	metabolic process	7943	864	697.09	0.00654	ENSDARG00000032129	0.0152605	-0.184194	gtf2f1	general transcription factor IIF, polypeptide 1 [Source:ZFIN;Acc:ZDB-GENE-030131-4557]
GO:0008152	metabolic process	7943	864	697.09	0.00654	ENSDARG00000059746	0.0156121	0.261968	plod1a	procollagen-lysine, 2-oxoglutarate 5-dioxygenase 1a [Source:ZFIN;Acc:ZDB-GENE-030131-3165]
GO:0008152	metabolic process	7943	864	697.09	0.00654	ENSDARG00000025375	0.0157491	0.41368	idh1	isocitrate dehydrogenase 1 (NADP+), soluble [Source:ZFIN;Acc:ZDB-GENE-031006-1]
GO:0008152	metabolic process	7943	864	697.09	0.00654	ENSDARG00000070046	0.0157953	-0.410045	eny2	enhancer of yellow 2 homolog (Drosophila) [Source:ZFIN;Acc:ZDB-GENE-040718-124]
GO:0008152	metabolic process	7943	864	697.09	0.00654	ENSDARG00000003795	0.0158073	0.151865	IDH2	isocitrate dehydrogenase (NADP(+)) 2, mitochondrial [Source:HGNC Symbol;Acc:HGNC:5383]
GO:0008152	metabolic process	7943	864	697.09	0.00654	ENSDARG00000077469	0.0162193	0.312668	polr1b	polymerase (RNA) I polypeptide B [Source:ZFIN;Acc:ZDB-GENE-040426-1598]
GO:0008152	metabolic process	7943	864	697.09	0.00654	ENSDARG00000090654	0.0162193	-0.163567	gak	cyclin G associated kinase [Source:ZFIN;Acc:ZDB-GENE-041210-358]
GO:0008152	metabolic process	7943	864	697.09	0.00654	ENSDARG00000016551	0.0162612	-0.147581	iqsec1b	IQ motif and Sec7 domain 1b [Source:ZFIN;Acc:ZDB-GENE-120813-1]
GO:0008152	metabolic process	7943	864	697.09	0.00654	ENSDARG00000071164	0.0163036	0.361265	alkbh1	alkB homolog 1, histone H2A dioxygenase [Source:ZFIN;Acc:ZDB-GENE-050522-196]
GO:0008152	metabolic process	7943	864	697.09	0.00654	ENSDARG00000018399	0.0163223	0.30216	rps6kb1a	ribosomal protein S6 kinase b, polypeptide 1a [Source:ZFIN;Acc:ZDB-GENE-091113-52]
GO:0008152	metabolic process	7943	864	697.09	0.00654	ENSDARG00000044280	0.0163223	0.466112	opn1mw2	opsin 1 (cone pigments), medium-wave-sensitive, 2 [Source:ZFIN;Acc:ZDB-GENE-030728-5]
GO:0008152	metabolic process	7943	864	697.09	0.00654	ENSDARG00000098222	0.0163223	0.420276	ccbl2	cysteine conjugate-beta lyase 2 [Source:ZFIN;Acc:ZDB-GENE-040426-1299]
GO:0008152	metabolic process	7943	864	697.09	0.00654	ENSDARG00000009753	0.0163699	-0.226899	sf3b6	splicing factor 3b, subunit 6 [Source:ZFIN;Acc:ZDB-GENE-040625-36]
GO:0008152	metabolic process	7943	864	697.09	0.00654	ENSDARG00000056640	0.016418	0.254606	rpia	ribose 5-phosphate isomerase A (ribose 5-phosphate epimerase) [Source:ZFIN;Acc:ZDB-GENE-041114-24]
GO:0008152	metabolic process	7943	864	697.09	0.00654	ENSDARG00000056045	0.0165231	-0.257411	GUCY2C (1 of many)	si:ch73-139e5.4 [Source:ZFIN;Acc:ZDB-GENE-130531-31]
GO:0008152	metabolic process	7943	864	697.09	0.00654	ENSDARG00000098618	0.0165281	-0.313298	erap2	endoplasmic reticulum aminopeptidase 2 [Source:ZFIN;Acc:ZDB-GENE-080402-6]
GO:0008152	metabolic process	7943	864	697.09	0.00654	ENSDARG00000044136	0.0165322	-0.16677	rab3gap2	RAB3 GTPase activating protein subunit 2 (non-catalytic) [Source:ZFIN;Acc:ZDB-GENE-030616-610]
GO:0008152	metabolic process	7943	864	697.09	0.00654	ENSDARG00000059083	0.016616	0.265538	PPP2R5C	protein phosphatase 2 regulatory subunit B'gamma [Source:HGNC Symbol;Acc:HGNC:9311]
GO:0008152	metabolic process	7943	864	697.09	0.00654	ENSDARG00000100404	0.0166768	0.429392	CABZ01002768.2
GO:0008152	metabolic process	7943	864	697.09	0.00654	ENSDARG00000029252	0.0166953	0.231141	ssb	Sjogren syndrome antigen B (autoantigen La) [Source:ZFIN;Acc:ZDB-GENE-030131-223]
GO:0008152	metabolic process	7943	864	697.09	0.00654	ENSDARG00000092532	0.0167522	0.464232	si:dkey-21e2.4	si:dkey-21e2.4 [Source:ZFIN;Acc:ZDB-GENE-050208-538]
GO:0008152	metabolic process	7943	864	697.09	0.00654	ENSDARG00000013721	0.0169517	-0.338887	g6pca.2	glucose-6-phosphatase a, catalytic subunit, tandem duplicate 2 [Source:ZFIN;Acc:ZDB-GENE-050309-17]
GO:0008152	metabolic process	7943	864	697.09	0.00654	ENSDARG00000020448	0.0172612	0.304089	adi1	acireductone dioxygenase 1 [Source:ZFIN;Acc:ZDB-GENE-030131-2799]
GO:0008152	metabolic process	7943	864	697.09	0.00654	ENSDARG00000030110	0.0172612	-0.355663	myod1	myogenic differentiation 1 [Source:ZFIN;Acc:ZDB-GENE-980526-561]
GO:0008152	metabolic process	7943	864	697.09	0.00654	ENSDARG00000019230	0.0174558	0.192921	rpl7a	ribosomal protein L7a [Source:ZFIN;Acc:ZDB-GENE-031001-9]
GO:0008152	metabolic process	7943	864	697.09	0.00654	ENSDARG00000030915	0.0177008	-0.461853	cpa1	carboxypeptidase A1 (pancreatic) [Source:ZFIN;Acc:ZDB-GENE-050522-438]
GO:0008152	metabolic process	7943	864	697.09	0.00654	ENSDARG00000054804	0.0177978	0.135813	anp32e	acidic (leucine-rich) nuclear phosphoprotein 32 family, member E [Source:ZFIN;Acc:ZDB-GENE-040426-2448]
GO:0008152	metabolic process	7943	864	697.09	0.00654	ENSDARG00000076724	0.0177978	-0.283243	pi4kaa	phosphatidylinositol 4-kinase, catalytic, alpha a [Source:ZFIN;Acc:ZDB-GENE-100204-2]
GO:0008152	metabolic process	7943	864	697.09	0.00654	ENSDARG00000104773	0.0177978	-0.454201	junbb	jun B proto-oncogene b [Source:ZFIN;Acc:ZDB-GENE-040426-2666]
GO:0008152	metabolic process	7943	864	697.09	0.00654	ENSDARG00000008818	0.0178466	-0.20813	hsf1	heat shock transcription factor 1 [Source:ZFIN;Acc:ZDB-GENE-000616-16]
GO:0008152	metabolic process	7943	864	697.09	0.00654	ENSDARG00000078504	0.0178709	-0.269037	si:ch73-60h1.1	si:ch73-60h1.1 [Source:ZFIN;Acc:ZDB-GENE-140106-152]
GO:0008152	metabolic process	7943	864	697.09	0.00654	ENSDARG00000045979	0.0178728	-0.281695	zgc:153704	zgc:153704 [Source:ZFIN;Acc:ZDB-GENE-060929-1114]
GO:0008152	metabolic process	7943	864	697.09	0.00654	ENSDARG00000017835	0.0179136	0.369683	brf1a	BRF1, RNA polymerase III transcription initiation factor a [Source:ZFIN;Acc:ZDB-GENE-030131-6334]
GO:0008152	metabolic process	7943	864	697.09	0.00654	ENSDARG00000003570	0.0179147	0.263575	hsp90b1	heat shock protein 90, beta (grp94), member 1 [Source:ZFIN;Acc:ZDB-GENE-031002-1]
GO:0008152	metabolic process	7943	864	697.09	0.00654	ENSDARG00000023861	0.0180811	0.365071	dnase1l3l	deoxyribonuclease I-like 3, like [Source:ZFIN;Acc:ZDB-GENE-040718-100]
GO:0008152	metabolic process	7943	864	697.09	0.00654	ENSDARG00000101413	0.0181117	-0.219746	dusp7	dual specificity phosphatase 7 [Source:ZFIN;Acc:ZDB-GENE-030131-5457]
GO:0008152	metabolic process	7943	864	697.09	0.00654	ENSDARG00000005699	0.0182292	-0.287408	ddx19	DEAD/H (Asp-Glu-Ala-Asp/His) box polypeptide 19 (DBP5 homolog, yeast) [Source:ZFIN;Acc:ZDB-GENE-020419-30]
GO:0008152	metabolic process	7943	864	697.09	0.00654	ENSDARG00000075923	0.0185157	0.43908	TXNRD2	si:ch1073-179p4.3 [Source:ZFIN;Acc:ZDB-GENE-040914-66]
GO:0008152	metabolic process	7943	864	697.09	0.00654	ENSDARG00000012234	0.0185951	-0.278943	psme3	proteasome activator subunit 3 [Source:ZFIN;Acc:ZDB-GENE-991110-19]
GO:0008152	metabolic process	7943	864	697.09	0.00654	ENSDARG00000024488	0.0185951	0.320657	top2a	topoisomerase (DNA) II alpha [Source:ZFIN;Acc:ZDB-GENE-030131-2453]
GO:0008152	metabolic process	7943	864	697.09	0.00654	ENSDARG00000029003	0.0186187	0.270592	eif1axa	eukaryotic translation initiation factor 1A, X-linked, a [Source:ZFIN;Acc:ZDB-GENE-041010-185]
GO:0008152	metabolic process	7943	864	697.09	0.00654	ENSDARG00000006008	0.0187932	0.243715	dct	dopachrome tautomerase [Source:ZFIN;Acc:ZDB-GENE-000508-1]
GO:0008152	metabolic process	7943	864	697.09	0.00654	ENSDARG00000044062	0.0192559	-0.125901	ctbp2a	C-terminal binding protein 2a [Source:ZFIN;Acc:ZDB-GENE-010130-2]
GO:0008152	metabolic process	7943	864	697.09	0.00654	ENSDARG00000015918	0.0192687	0.128636	dlat	dihydrolipoamide S-acetyltransferase (E2 component of pyruvate dehydrogenase complex) [Source:ZFIN;Acc:ZDB-GENE-030131-2921]
GO:0008152	metabolic process	7943	864	697.09	0.00654	ENSDARG00000086842	0.0193461	-0.407404	dap1b	death associated protein 1b [Source:ZFIN;Acc:ZDB-GENE-000511-4]
GO:0008152	metabolic process	7943	864	697.09	0.00654	ENSDARG00000028546	0.0193853	0.139248	ndufs1	NADH dehydrogenase (ubiquinone) Fe-S protein 1 [Source:ZFIN;Acc:ZDB-GENE-030131-478]
GO:0008152	metabolic process	7943	864	697.09	0.00654	ENSDARG00000044688	0.0193853	-0.248658	dusp4	dual specificity phosphatase 4 [Source:ZFIN;Acc:ZDB-GENE-040426-709]
GO:0008152	metabolic process	7943	864	697.09	0.00654	ENSDARG00000062568	0.0196007	-0.238213	mrpl2	mitochondrial ribosomal protein L2 [Source:ZFIN;Acc:ZDB-GENE-050809-12]
GO:0008152	metabolic process	7943	864	697.09	0.00654	ENSDARG00000002020	0.0196545	-0.187241	rictorb	RPTOR independent companion of MTOR, complex 2b [Source:ZFIN;Acc:ZDB-GENE-070810-5]
GO:0008152	metabolic process	7943	864	697.09	0.00654	ENSDARG00000062612	0.0196853	0.253066	dhx37	DEAH (Asp-Glu-Ala-His) box polypeptide 37 [Source:ZFIN;Acc:ZDB-GENE-030131-4505]
GO:0008152	metabolic process	7943	864	697.09	0.00654	ENSDARG00000032087	0.0197439	-0.304139	sgsh	N-sulfoglucosamine sulfohydrolase (sulfamidase) [Source:ZFIN;Acc:ZDB-GENE-030131-4958]
GO:0008152	metabolic process	7943	864	697.09	0.00654	ENSDARG00000057323	0.0197592	0.387205	e2f8	E2F transcription factor 8 [Source:ZFIN;Acc:ZDB-GENE-041111-260]
GO:0008152	metabolic process	7943	864	697.09	0.00654	ENSDARG00000077960	0.0197609	0.365419	si:ch211-186e20.7	si:ch211-186e20.7 [Source:ZFIN;Acc:ZDB-GENE-110407-6]
GO:0008152	metabolic process	7943	864	697.09	0.00654	ENSDARG00000101561	0.0197609	0.175499	dbt	dihydrolipoamide branched chain transacylase E2 [Source:ZFIN;Acc:ZDB-GENE-050320-85]
GO:0008152	metabolic process	7943	864	697.09	0.00654	ENSDARG00000088168	0.0198164	0.145944	ablim3	actin binding LIM protein family, member 3 [Source:ZFIN;Acc:ZDB-GENE-070112-1122]
GO:0008152	metabolic process	7943	864	697.09	0.00654	ENSDARG00000069615	0.0199227	0.3046	ckmt2a	creatine kinase, mitochondrial 2a (sarcomeric) [Source:ZFIN;Acc:ZDB-GENE-030131-5717]
GO:0008152	metabolic process	7943	864	697.09	0.00654	ENSDARG00000036924	0.0200275	0.351013	TATDN1	TatD DNase domain containing 1 [Source:HGNC Symbol;Acc:HGNC:24220]
GO:0008152	metabolic process	7943	864	697.09	0.00654	ENSDARG00000076518	0.0200477	0.351089	mettl1	methyltransferase like 1 [Source:ZFIN;Acc:ZDB-GENE-041010-24]
GO:0008152	metabolic process	7943	864	697.09	0.00654	ENSDARG00000058533	0.0203296	0.402207	pole	polymerase (DNA directed), epsilon [Source:ZFIN;Acc:ZDB-GENE-070705-557]
GO:0008152	metabolic process	7943	864	697.09	0.00654	ENSDARG00000029230	0.0203327	0.295408	pnp4b	purine nucleoside phosphorylase 4b [Source:ZFIN;Acc:ZDB-GENE-040426-1887]
GO:0008152	metabolic process	7943	864	697.09	0.00654	ENSDARG00000045677	0.0203327	0.246704	opn1sw1	opsin 1 (cone pigments), short-wave-sensitive 1 [Source:ZFIN;Acc:ZDB-GENE-991109-25]
GO:0008152	metabolic process	7943	864	697.09	0.00654	ENSDARG00000062971	0.0203327	0.257048	sdhaf2	succinate dehydrogenase complex assembly factor 2 [Source:ZFIN;Acc:ZDB-GENE-030131-7564]
GO:0008152	metabolic process	7943	864	697.09	0.00654	ENSDARG00000037000	0.0203372	0.445064	fkbp11	FK506 binding protein 11 [Source:ZFIN;Acc:ZDB-GENE-030616-357]
GO:0008152	metabolic process	7943	864	697.09	0.00654	ENSDARG00000031819	0.0204847	-0.143372	eif4ebp2	eukaryotic translation initiation factor 4E binding protein 2 [Source:ZFIN;Acc:ZDB-GENE-031118-83]
GO:0008152	metabolic process	7943	864	697.09	0.00654	ENSDARG00000040033	0.0209591	0.309307	trmt11	tRNA methyltransferase 11 homolog (S. cerevisiae) [Source:ZFIN;Acc:ZDB-GENE-040426-953]
GO:0008152	metabolic process	7943	864	697.09	0.00654	ENSDARG00000092329	0.0210372	0.416719	si:dkey-156j15.1	si:dkey-156j15.1 [Source:ZFIN;Acc:ZDB-GENE-110914-81]
GO:0008152	metabolic process	7943	864	697.09	0.00654	ENSDARG00000074734	0.0212567	-0.22821	msl1a	male-specific lethal 1 homolog a (Drosophila) [Source:ZFIN;Acc:ZDB-GENE-030131-8168]
GO:0008152	metabolic process	7943	864	697.09	0.00654	ENSDARG00000060041	0.0213215	0.417469	lig1	ligase I, DNA, ATP-dependent [Source:ZFIN;Acc:ZDB-GENE-110404-2]
GO:0008152	metabolic process	7943	864	697.09	0.00654	ENSDARG00000101323	0.0214343	0.258517	trnau1apa	tRNA selenocysteine 1 associated protein 1a [Source:ZFIN;Acc:ZDB-GENE-050522-502]
GO:0008152	metabolic process	7943	864	697.09	0.00654	ENSDARG00000007836	0.0214837	0.210083	ctsla	cathepsin La [Source:ZFIN;Acc:ZDB-GENE-030131-106]
GO:0008152	metabolic process	7943	864	697.09	0.00654	ENSDARG00000020956	0.021499	0.25694	pck2	phosphoenolpyruvate carboxykinase 2 (mitochondrial) [Source:ZFIN;Acc:ZDB-GENE-040426-2266]
GO:0008152	metabolic process	7943	864	697.09	0.00654	ENSDARG00000054208	0.0215373	0.220563	phkg2	phosphorylase kinase, gamma 2 (testis) [Source:ZFIN;Acc:ZDB-GENE-040426-825]
GO:0008152	metabolic process	7943	864	697.09	0.00654	ENSDARG00000100020	0.0216684	-0.243372	pim1	Pim-1 proto-oncogene, serine/threonine kinase [Source:ZFIN;Acc:ZDB-GENE-061013-139]
GO:0008152	metabolic process	7943	864	697.09	0.00654	ENSDARG00000100392	0.0216791	0.180606	rps18	ribosomal protein S18 [Source:ZFIN;Acc:ZDB-GENE-020419-20]
GO:0008152	metabolic process	7943	864	697.09	0.00654	ENSDARG00000057927	0.0216999	-0.233286	rps6ka3b	ribosomal protein S6 kinase, polypeptide 3b [Source:ZFIN;Acc:ZDB-GENE-070209-74]
GO:0008152	metabolic process	7943	864	697.09	0.00654	ENSDARG00000036345	0.0217117	-0.304152	cmtr2	cap methyltransferase 2 [Source:ZFIN;Acc:ZDB-GENE-040426-2775]
GO:0008152	metabolic process	7943	864	697.09	0.00654	ENSDARG00000056334	0.0217536	-0.362204	mlh3	mutL homolog 3 (E. coli) [Source:ZFIN;Acc:ZDB-GENE-060810-45]
GO:0008152	metabolic process	7943	864	697.09	0.00654	ENSDARG00000005057	0.0218449	0.34071	dimt1l	DIM1 dimethyladenosine transferase 1-like (S. cerevisiae) [Source:ZFIN;Acc:ZDB-GENE-040801-75]
GO:0008152	metabolic process	7943	864	697.09	0.00654	ENSDARG00000077372	0.0219904	0.210265	tfr1b	transferrin receptor 1b [Source:ZFIN;Acc:ZDB-GENE-041220-2]
GO:0008152	metabolic process	7943	864	697.09	0.00654	ENSDARG00000007601	0.0220731	0.217143	zmynd8	zinc finger, MYND-type containing 8 [Source:ZFIN;Acc:ZDB-GENE-041119-1]
GO:0008152	metabolic process	7943	864	697.09	0.00654	ENSDARG00000016375	0.022097	0.398779	asns	asparagine synthetase [Source:ZFIN;Acc:ZDB-GENE-040426-1091]
GO:0008152	metabolic process	7943	864	697.09	0.00654	ENSDARG00000028688	0.022097	0.35578	exosc2	exosome component 2 [Source:ZFIN;Acc:ZDB-GENE-050417-27]
GO:0008152	metabolic process	7943	864	697.09	0.00654	ENSDARG00000037713	0.022097	-0.181374	pcnp	PEST proteolytic signal containing nuclear protein [Source:ZFIN;Acc:ZDB-GENE-041010-130]
GO:0008152	metabolic process	7943	864	697.09	0.00654	ENSDARG00000025094	0.0223154	-0.188253	edem1	ER degradation enhancer, mannosidase alpha-like 1 [Source:ZFIN;Acc:ZDB-GENE-040426-808]
GO:0008152	metabolic process	7943	864	697.09	0.00654	ENSDARG00000099546	0.0225237	0.2292	kynu	kynureninase [Source:ZFIN;Acc:ZDB-GENE-120215-204]
GO:0008152	metabolic process	7943	864	697.09	0.00654	ENSDARG00000002487	0.0226493	0.265609	noc3l	NOC3-like DNA replication regulator [Source:ZFIN;Acc:ZDB-GENE-030131-9878]
GO:0008152	metabolic process	7943	864	697.09	0.00654	ENSDARG00000041359	0.0226939	0.220582	zgc:161969	zgc:161969 [Source:ZFIN;Acc:ZDB-GENE-030131-2597]
GO:0008152	metabolic process	7943	864	697.09	0.00654	ENSDARG00000040657	0.0229976	-0.19207	wipi1	WD repeat domain, phosphoinositide interacting 1 [Source:ZFIN;Acc:ZDB-GENE-040426-1404]
GO:0008152	metabolic process	7943	864	697.09	0.00654	ENSDARG00000071774	0.0231971	0.294964	eef1e1	eukaryotic translation elongation factor 1 epsilon 1 [Source:ZFIN;Acc:ZDB-GENE-030131-4949]
GO:0008152	metabolic process	7943	864	697.09	0.00654	ENSDARG00000036684	0.0232317	0.260826	ndufa7	NADH dehydrogenase (ubiquinone) 1 alpha subcomplex, 7 [Source:ZFIN;Acc:ZDB-GENE-040801-169]
GO:0008152	metabolic process	7943	864	697.09	0.00654	ENSDARG00000102923	0.0232792	-0.214783	senp6a	SUMO1/sentrin specific peptidase 6a [Source:ZFIN;Acc:ZDB-GENE-080204-25]
GO:0008152	metabolic process	7943	864	697.09	0.00654	ENSDARG00000057630	0.0233369	0.374831	galm	galactose mutarotase [Source:ZFIN;Acc:ZDB-GENE-040718-66]
GO:0008152	metabolic process	7943	864	697.09	0.00654	ENSDARG00000045562	0.0233396	0.311861	pus1	pseudouridylate synthase 1 [Source:ZFIN;Acc:ZDB-GENE-041212-26]
GO:0008152	metabolic process	7943	864	697.09	0.00654	ENSDARG00000063908	0.0233396	0.173773	mt-co2	cytochrome c oxidase II, mitochondrial [Source:ZFIN;Acc:ZDB-GENE-011205-15]
GO:0008152	metabolic process	7943	864	697.09	0.00654	ENSDARG00000102808	0.0233396	0.288346	calr3b	calreticulin 3b [Source:ZFIN;Acc:ZDB-GENE-030131-9907]
GO:0008152	metabolic process	7943	864	697.09	0.00654	ENSDARG00000016074	0.0233419	0.225145	cryz	crystallin, zeta (quinone reductase) [Source:ZFIN;Acc:ZDB-GENE-050306-24]
GO:0008152	metabolic process	7943	864	697.09	0.00654	ENSDARG00000093573	0.0235904	0.39411	BX663505.1
GO:0008152	metabolic process	7943	864	697.09	0.00654	ENSDARG00000013095	0.023778	0.18272	gclc	glutamate-cysteine ligase, catalytic subunit [Source:ZFIN;Acc:ZDB-GENE-030131-5056]
GO:0008152	metabolic process	7943	864	697.09	0.00654	ENSDARG00000104609	0.0239778	-0.178871	crebbpa	CREB binding protein a [Source:ZFIN;Acc:ZDB-GENE-050208-439]
GO:0008152	metabolic process	7943	864	697.09	0.00654	ENSDARG00000001313	0.0239963	0.426921	g2e3	G2/M-phase specific E3 ubiquitin protein ligase [Source:ZFIN;Acc:ZDB-GENE-030616-400]
GO:0008152	metabolic process	7943	864	697.09	0.00654	ENSDARG00000035913	0.0240511	0.276633	yars	tyrosyl-tRNA synthetase [Source:ZFIN;Acc:ZDB-GENE-030425-2]
GO:0008152	metabolic process	7943	864	697.09	0.00654	ENSDARG00000010478	0.0240732	0.347227	hsp90aa1.1	heat shock protein 90, alpha (cytosolic), class A member 1, tandem duplicate 1 [Source:ZFIN;Acc:ZDB-GENE-990415-94]
GO:0008152	metabolic process	7943	864	697.09	0.00654	ENSDARG00000104156	0.0240732	-0.400238	CABZ01017151.1
GO:0008152	metabolic process	7943	864	697.09	0.00654	ENSDARG00000019986	0.0240797	0.202502	grhprb	glyoxylate reductase/hydroxypyruvate reductase b [Source:ZFIN;Acc:ZDB-GENE-040426-1847]
GO:0008152	metabolic process	7943	864	697.09	0.00654	ENSDARG00000022399	0.0240797	0.309361	ntmt1	N-terminal Xaa-Pro-Lys N-methyltransferase 1 [Source:ZFIN;Acc:ZDB-GENE-040426-2055]
GO:0008152	metabolic process	7943	864	697.09	0.00654	ENSDARG00000021097	0.0241801	-0.215419	nelfcd	negative elongation factor complex member C/D [Source:ZFIN;Acc:ZDB-GENE-040426-720]
GO:0008152	metabolic process	7943	864	697.09	0.00654	ENSDARG00000012389	0.0241961	-0.197701	adar	adenosine deaminase, RNA-specific [Source:ZFIN;Acc:ZDB-GENE-000616-5]
GO:0008152	metabolic process	7943	864	697.09	0.00654	ENSDARG00000054259	0.0243298	0.199112	nat10	N-acetyltransferase 10 [Source:ZFIN;Acc:ZDB-GENE-040426-1543]
GO:0008152	metabolic process	7943	864	697.09	0.00654	ENSDARG00000074675	0.0243323	-0.182236	pan2	PAN2 poly(A) specific ribonuclease subunit homolog (S. cerevisiae) [Source:ZFIN;Acc:ZDB-GENE-030131-3113]
GO:0008152	metabolic process	7943	864	697.09	0.00654	ENSDARG00000041081	0.0244345	-0.159537	suv420h1	suppressor of variegation 4-20 homolog 1 (Drosophila) [Source:ZFIN;Acc:ZDB-GENE-041114-22]
GO:0008152	metabolic process	7943	864	697.09	0.00654	ENSDARG00000075754	0.0244442	-0.398115	mri1	methylthioribose-1-phosphate isomerase 1 [Source:ZFIN;Acc:ZDB-GENE-080204-109]
GO:0008152	metabolic process	7943	864	697.09	0.00654	ENSDARG00000022101	0.0244817	0.237761	obscnb	obscurin, cytoskeletal calmodulin and titin-interacting RhoGEF b [Source:ZFIN;Acc:ZDB-GENE-070119-5]
GO:0008152	metabolic process	7943	864	697.09	0.00654	ENSDARG00000012044	0.0247498	0.387351	polr3gla	polymerase (RNA) III (DNA directed) polypeptide G like a [Source:ZFIN;Acc:ZDB-GENE-040912-67]
GO:0008152	metabolic process	7943	864	697.09	0.00654	ENSDARG00000026582	0.0247871	-0.276515	iscub	iron-sulfur cluster assembly enzyme b [Source:ZFIN;Acc:ZDB-GENE-050417-332]
GO:0008152	metabolic process	7943	864	697.09	0.00654	ENSDARG00000056128	0.0248565	0.222261	fastkd1	FAST kinase domains 1 [Source:ZFIN;Acc:ZDB-GENE-040426-1833]
GO:0008152	metabolic process	7943	864	697.09	0.00654	ENSDARG00000036106	0.0249971	-0.408601	rgs18	regulator of G-protein signaling 18 [Source:ZFIN;Acc:ZDB-GENE-061013-722]
GO:0008152	metabolic process	7943	864	697.09	0.00654	ENSDARG00000007320	0.0250779	0.162908	rpl7	ribosomal protein L7 [Source:ZFIN;Acc:ZDB-GENE-030131-8654]
GO:0008152	metabolic process	7943	864	697.09	0.00654	ENSDARG00000024933	0.0251138	-0.283252	spast	spastin [Source:ZFIN;Acc:ZDB-GENE-040426-2331]
GO:0008152	metabolic process	7943	864	697.09	0.00654	ENSDARG00000007241	0.0255003	-0.37813	mycb	v-myc avian myelocytomatosis viral oncogene homolog b [Source:ZFIN;Acc:ZDB-GENE-040426-780]
GO:0008152	metabolic process	7943	864	697.09	0.00654	ENSDARG00000002479	0.0256142	0.382686	ercc6l	excision repair cross-complementation group 6-like [Source:ZFIN;Acc:ZDB-GENE-060531-56]
GO:0008152	metabolic process	7943	864	697.09	0.00654	ENSDARG00000053196	0.0256379	-0.179885	mtor	mechanistic target of rapamycin (serine/threonine kinase) [Source:ZFIN;Acc:ZDB-GENE-030131-2974]
GO:0008152	metabolic process	7943	864	697.09	0.00654	ENSDARG00000099746	0.0256379	-0.152827	rgs3a	regulator of G-protein signaling 3a [Source:ZFIN;Acc:ZDB-GENE-040801-150]
GO:0008152	metabolic process	7943	864	697.09	0.00654	ENSDARG00000023583	0.0258653	0.212767	coq9	coenzyme Q9 homolog (S. cerevisiae) [Source:ZFIN;Acc:ZDB-GENE-061207-37]
GO:0008152	metabolic process	7943	864	697.09	0.00654	ENSDARG00000039211	0.0258653	-0.242142	zgc:77439	zgc:77439 [Source:ZFIN;Acc:ZDB-GENE-031010-24]
GO:0008152	metabolic process	7943	864	697.09	0.00654	ENSDARG00000104561	0.0262519	0.439168	znf1081	zinc finger protein 1081 [Source:ZFIN;Acc:ZDB-GENE-110913-119]
GO:0008152	metabolic process	7943	864	697.09	0.00654	ENSDARG00000011493	0.0262764	-0.253931	dcun1d3	defective in cullin neddylation 1 domain containing 3 [Source:ZFIN;Acc:ZDB-GENE-070928-2]
GO:0008152	metabolic process	7943	864	697.09	0.00654	ENSDARG00000092155	0.0262974	0.274314	apoc2	apolipoprotein C-II [Source:ZFIN;Acc:ZDB-GENE-030131-2168]
GO:0008152	metabolic process	7943	864	697.09	0.00654	ENSDARG00000041317	0.0263369	0.185784	rangap1a	RAN GTPase activating protein 1a [Source:ZFIN;Acc:ZDB-GENE-060929-492]
GO:0008152	metabolic process	7943	864	697.09	0.00654	ENSDARG00000004692	0.0265295	-0.300812	nabp1a	nucleic acid binding protein 1a [Source:ZFIN;Acc:ZDB-GENE-041212-71]
GO:0008152	metabolic process	7943	864	697.09	0.00654	ENSDARG00000010745	0.0265576	-0.138218	dnaja2l	DnaJ (Hsp40) homolog, subfamily A, member 2, like [Source:ZFIN;Acc:ZDB-GENE-030131-2884]
GO:0008152	metabolic process	7943	864	697.09	0.00654	ENSDARG00000101457	0.0265644	0.244046	cdc42ep4a	CDC42 effector protein (Rho GTPase binding) 4a [Source:ZFIN;Acc:ZDB-GENE-040704-22]
GO:0008152	metabolic process	7943	864	697.09	0.00654	ENSDARG00000014333	0.0268431	0.203196	ormdl1	ORMDL sphingolipid biosynthesis regulator 1 [Source:ZFIN;Acc:ZDB-GENE-030616-529]
GO:0008152	metabolic process	7943	864	697.09	0.00654	ENSDARG00000053463	0.0268488	0.337621	poglut1	protein O-glucosyltransferase 1 [Source:ZFIN;Acc:ZDB-GENE-051120-24]
GO:0008152	metabolic process	7943	864	697.09	0.00654	ENSDARG00000011498	0.0269077	-0.285713	si:ch211-212o1.2	si:ch211-212o1.2 [Source:ZFIN;Acc:ZDB-GENE-041111-310]
GO:0008152	metabolic process	7943	864	697.09	0.00654	ENSDARG00000079651	0.0269281	0.311128	si:ch1073-174d20.2	si:ch1073-174d20.2 [Source:ZFIN;Acc:ZDB-GENE-121214-51]
GO:0008152	metabolic process	7943	864	697.09	0.00654	ENSDARG00000091727	0.0269281	0.383115	RNF14 (1 of many)	ring finger protein 14 [Source:HGNC Symbol;Acc:HGNC:10058]
GO:0008152	metabolic process	7943	864	697.09	0.00654	ENSDARG00000003827	0.0270046	0.258025	snapc1b	small nuclear RNA activating complex, polypeptide 1b [Source:ZFIN;Acc:ZDB-GENE-040426-716]
GO:0008152	metabolic process	7943	864	697.09	0.00654	ENSDARG00000004132	0.0270046	-0.148051	usp19	ubiquitin specific peptidase 19 [Source:ZFIN;Acc:ZDB-GENE-030131-3055]
GO:0008152	metabolic process	7943	864	697.09	0.00654	ENSDARG00000063570	0.0271138	-0.281315	dyrk1aa	dual-specificity tyrosine-(Y)-phosphorylation regulated kinase 1A, a [Source:ZFIN;Acc:ZDB-GENE-050302-29]
GO:0008152	metabolic process	7943	864	697.09	0.00654	ENSDARG00000022650	0.0272071	0.242417	cyp2ad3	cytochrome P450, family 2, subfamily AD, polypeptide 3 [Source:ZFIN;Acc:ZDB-GENE-041001-156]
GO:0008152	metabolic process	7943	864	697.09	0.00654	ENSDARG00000018569	0.027318	-0.290496	tnfrsf1a	tumor necrosis factor receptor superfamily, member 1a [Source:ZFIN;Acc:ZDB-GENE-040426-2252]
GO:0008152	metabolic process	7943	864	697.09	0.00654	ENSDARG00000058114	0.027318	-0.243851	impad1	inositol monophosphatase domain containing 1 [Source:ZFIN;Acc:ZDB-GENE-051127-23]
GO:0008152	metabolic process	7943	864	697.09	0.00654	ENSDARG00000035264	0.0274003	0.265576	riok2	RIO kinase 2 (yeast) [Source:ZFIN;Acc:ZDB-GENE-040426-2913]
GO:0008152	metabolic process	7943	864	697.09	0.00654	ENSDARG00000027744	0.0274495	-0.416372	gadd45ba	growth arrest and DNA-damage-inducible, beta a [Source:ZFIN;Acc:ZDB-GENE-040426-1971]
GO:0008152	metabolic process	7943	864	697.09	0.00654	ENSDARG00000017841	0.0276571	-0.173802	cand1	cullin-associated and neddylation-dissociated 1 [Source:ZFIN;Acc:ZDB-GENE-040426-2872]
GO:0008152	metabolic process	7943	864	697.09	0.00654	ENSDARG00000057529	0.0276939	0.37056	itpa	inosine triphosphatase (nucleoside triphosphate pyrophosphatase) [Source:ZFIN;Acc:ZDB-GENE-070705-218]
GO:0008152	metabolic process	7943	864	697.09	0.00654	ENSDARG00000009953	0.0277511	-0.21384	med14	mediator complex subunit 14 [Source:ZFIN;Acc:ZDB-GENE-030131-8867]
GO:0008152	metabolic process	7943	864	697.09	0.00654	ENSDARG00000045519	0.0278959	-0.295208	sfmbt2	Scm-like with four mbt domains 2 [Source:ZFIN;Acc:ZDB-GENE-041210-196]
GO:0008152	metabolic process	7943	864	697.09	0.00654	ENSDARG00000052558	0.0281778	0.362102	porcn	porcupine homolog (Drosophila) [Source:ZFIN;Acc:ZDB-GENE-081105-87]
GO:0008152	metabolic process	7943	864	697.09	0.00654	ENSDARG00000007175	0.0285599	0.269103	recql	RecQ helicase-like [Source:ZFIN;Acc:ZDB-GENE-050809-134]
GO:0008152	metabolic process	7943	864	697.09	0.00654	ENSDARG00000034668	0.0285599	-0.149534	celf3a	cugbp, Elav-like family member 3a [Source:ZFIN;Acc:ZDB-GENE-000501-2]
GO:0008152	metabolic process	7943	864	697.09	0.00654	ENSDARG00000104225	0.0287762	0.251429	ndel1b	nudE neurodevelopment protein 1-like 1b [Source:ZFIN;Acc:ZDB-GENE-030131-5889]
GO:0008152	metabolic process	7943	864	697.09	0.00654	ENSDARG00000038703	0.0289244	0.309018	hkdc1	hexokinase domain containing 1 [Source:ZFIN;Acc:ZDB-GENE-030131-9801]
GO:0008152	metabolic process	7943	864	697.09	0.00654	ENSDARG00000042905	0.0289244	0.193265	rpl10a	ribosomal protein L10a [Source:ZFIN;Acc:ZDB-GENE-030131-2025]
GO:0008152	metabolic process	7943	864	697.09	0.00654	ENSDARG00000104758	0.0290972	0.27361	zgc:194981	zgc:194981 [Source:ZFIN;Acc:ZDB-GENE-081022-170]
GO:0008152	metabolic process	7943	864	697.09	0.00654	ENSDARG00000025350	0.0291839	0.227009	prdx2	peroxiredoxin 2 [Source:ZFIN;Acc:ZDB-GENE-030326-2]
GO:0008152	metabolic process	7943	864	697.09	0.00654	ENSDARG00000028000	0.0291839	0.177314	pfkpa	phosphofructokinase, platelet a [Source:ZFIN;Acc:ZDB-GENE-091112-22]
GO:0008152	metabolic process	7943	864	697.09	0.00654	ENSDARG00000063583	0.0291839	-0.252496	map2k4a	mitogen-activated protein kinase kinase 4a [Source:ZFIN;Acc:ZDB-GENE-060512-98]
GO:0008152	metabolic process	7943	864	697.09	0.00654	ENSDARG00000092798	0.0294359	0.189572	ppib	peptidylprolyl isomerase B (cyclophilin B) [Source:ZFIN;Acc:ZDB-GENE-040426-1955]
GO:0008152	metabolic process	7943	864	697.09	0.00654	ENSDARG00000079377	0.0295581	-0.303886	arhgef38	Rho guanine nucleotide exchange factor (GEF) 38 [Source:ZFIN;Acc:ZDB-GENE-090313-83]
GO:0008152	metabolic process	7943	864	697.09	0.00654	ENSDARG00000018425	0.0296204	-0.138246	ddx61	DEAD (Asp-Glu-Ala-Asp) box helicase 61 [Source:ZFIN;Acc:ZDB-GENE-030131-6611]
GO:0008152	metabolic process	7943	864	697.09	0.00654	ENSDARG00000018192	0.0297527	-0.179608	ubr5	ubiquitin protein ligase E3 component n-recognin 5 [Source:ZFIN;Acc:ZDB-GENE-030131-6559]
GO:0008152	metabolic process	7943	864	697.09	0.00654	ENSDARG00000024204	0.0297695	0.368048	mcm3	minichromosome maintenance complex component 3 [Source:ZFIN;Acc:ZDB-GENE-020419-4]
GO:0008152	metabolic process	7943	864	697.09	0.00654	ENSDARG00000035562	0.0298009	-0.317817	mpdu1a	mannose-P-dolichol utilization defect 1a [Source:ZFIN;Acc:ZDB-GENE-040912-9]
GO:0008152	metabolic process	7943	864	697.09	0.00654	ENSDARG00000044811	0.0298009	-0.225316	cdk9	cyclin-dependent kinase 9 (CDC2-related kinase) [Source:ZFIN;Acc:ZDB-GENE-030131-321]
GO:0008152	metabolic process	7943	864	697.09	0.00654	ENSDARG00000063525	0.0298009	0.312269	adpgk	ADP-dependent glucokinase [Source:ZFIN;Acc:ZDB-GENE-061103-421]
GO:0008152	metabolic process	7943	864	697.09	0.00654	ENSDARG00000069142	0.0298009	0.20228	aars	alanyl-tRNA synthetase [Source:ZFIN;Acc:ZDB-GENE-030131-3663]
GO:0008152	metabolic process	7943	864	697.09	0.00654	ENSDARG00000099705	0.030044	0.275977	foxred1	FAD-dependent oxidoreductase domain containing 1 [Source:ZFIN;Acc:ZDB-GENE-080204-64]
GO:0008152	metabolic process	7943	864	697.09	0.00654	ENSDARG00000037307	0.0300554	0.281266	gnpda1	glucosamine-6-phosphate deaminase 1 [Source:ZFIN;Acc:ZDB-GENE-050417-417]
GO:0008152	metabolic process	7943	864	697.09	0.00654	ENSDARG00000004587	0.0301599	0.16032	kat5a	K(lysine) acetyltransferase 5a [Source:ZFIN;Acc:ZDB-GENE-040718-57]
GO:0008152	metabolic process	7943	864	697.09	0.00654	ENSDARG00000073710	0.0302296	-0.185643	usp7	ubiquitin specific peptidase 7 (herpes virus-associated) [Source:ZFIN;Acc:ZDB-GENE-030131-3656]
GO:0008152	metabolic process	7943	864	697.09	0.00654	ENSDARG00000038315	0.0304255	-0.409958	pdxp	pyridoxal (pyridoxine, vitamin B6) phosphatase [Source:ZFIN;Acc:ZDB-GENE-080723-69]
GO:0008152	metabolic process	7943	864	697.09	0.00654	ENSDARG00000017905	0.0304791	0.192207	casp3a	caspase 3, apoptosis-related cysteine peptidase a [Source:ZFIN;Acc:ZDB-GENE-011210-1]
GO:0008152	metabolic process	7943	864	697.09	0.00654	ENSDARG00000060798	0.0305329	0.281057	mrpl22	mitochondrial ribosomal protein L22 [Source:ZFIN;Acc:ZDB-GENE-080303-28]
GO:0008152	metabolic process	7943	864	697.09	0.00654	ENSDARG00000105206	0.030557	0.185539	hmgcrb	3-hydroxy-3-methylglutaryl-CoA reductase b [Source:ZFIN;Acc:ZDB-GENE-051108-1]
GO:0008152	metabolic process	7943	864	697.09	0.00654	ENSDARG00000031302	0.0305903	-0.184565	smap1	small ArfGAP 1 [Source:ZFIN;Acc:ZDB-GENE-060920-2]
GO:0008152	metabolic process	7943	864	697.09	0.00654	ENSDARG00000017427	0.0306311	-0.163829	phf20l1	PHD finger protein 20-like 1 [Source:ZFIN;Acc:ZDB-GENE-030131-5837]
GO:0008152	metabolic process	7943	864	697.09	0.00654	ENSDARG00000014554	0.0307672	-0.260296	ppp1r3cb	protein phosphatase 1, regulatory subunit 3Cb [Source:ZFIN;Acc:ZDB-GENE-040426-1733]
GO:0008152	metabolic process	7943	864	697.09	0.00654	ENSDARG00000037350	0.0307672	0.178333	rpl9	ribosomal protein L9 [Source:ZFIN;Acc:ZDB-GENE-030131-8646]
GO:0008152	metabolic process	7943	864	697.09	0.00654	ENSDARG00000029018	0.0308148	-0.235477	cdkn1ba	cyclin-dependent kinase inhibitor 1Ba [Source:ZFIN;Acc:ZDB-GENE-040812-3]
GO:0008152	metabolic process	7943	864	697.09	0.00654	ENSDARG00000043209	0.0308148	0.272162	nsun5	NOP2/Sun domain family, member 5 [Source:ZFIN;Acc:ZDB-GENE-040426-2476]
GO:0008152	metabolic process	7943	864	697.09	0.00654	ENSDARG00000063905	0.0309223	0.14365	mt-co1	cytochrome c oxidase I, mitochondrial [Source:ZFIN;Acc:ZDB-GENE-011205-14]
GO:0008152	metabolic process	7943	864	697.09	0.00654	ENSDARG00000051873	0.0309569	0.254288	zgc:158222	zgc:158222 [Source:ZFIN;Acc:ZDB-GENE-070112-1522]
GO:0008152	metabolic process	7943	864	697.09	0.00654	ENSDARG00000096205	0.0310794	0.353793	znf997	zinc finger protein 997 [Source:ZFIN;Acc:ZDB-GENE-110914-80]
GO:0008152	metabolic process	7943	864	697.09	0.00654	ENSDARG00000015128	0.0311398	0.17814	rpl27	ribosomal protein L27 [Source:ZFIN;Acc:ZDB-GENE-030131-4343]
GO:0008152	metabolic process	7943	864	697.09	0.00654	ENSDARG00000055429	0.0312673	-0.120452	kat6b	K(lysine) acetyltransferase 6B [Source:ZFIN;Acc:ZDB-GENE-000607-52]
GO:0008152	metabolic process	7943	864	697.09	0.00654	ENSDARG00000036776	0.031382	0.28188	aldh8a1	aldehyde dehydrogenase 8 family, member A1 [Source:ZFIN;Acc:ZDB-GENE-040912-3]
GO:0008152	metabolic process	7943	864	697.09	0.00654	ENSDARG00000054929	0.031382	0.365836	zgc:110540	zgc:110540 [Source:ZFIN;Acc:ZDB-GENE-050327-77]
GO:0008152	metabolic process	7943	864	697.09	0.00654	ENSDARG00000078077	0.031382	0.266441	dph2	DPH2 homolog (S. cerevisiae) [Source:ZFIN;Acc:ZDB-GENE-030219-100]
GO:0008152	metabolic process	7943	864	697.09	0.00654	ENSDARG00000023648	0.0314237	0.186966	idh3g	isocitrate dehydrogenase 3 (NAD+) gamma [Source:ZFIN;Acc:ZDB-GENE-050417-435]
GO:0008152	metabolic process	7943	864	697.09	0.00654	ENSDARG00000020482	0.0314844	-0.149347	nono	non-POU domain containing, octamer-binding [Source:ZFIN;Acc:ZDB-GENE-030131-713]
GO:0008152	metabolic process	7943	864	697.09	0.00654	ENSDARG00000039613	0.0314844	0.288665	poll	polymerase (DNA directed), lambda [Source:ZFIN;Acc:ZDB-GENE-040426-2712]
GO:0008152	metabolic process	7943	864	697.09	0.00654	ENSDARG00000025032	0.0315789	-0.125029	nr3c1	nuclear receptor subfamily 3, group C, member 1 (glucocorticoid receptor) [Source:ZFIN;Acc:ZDB-GENE-050522-503]
GO:0008152	metabolic process	7943	864	697.09	0.00654	ENSDARG00000036069	0.0315789	-0.219223	ddx39b	DEAD (Asp-Glu-Ala-Asp) box polypeptide 39B [Source:ZFIN;Acc:ZDB-GENE-040426-1259]
GO:0008152	metabolic process	7943	864	697.09	0.00654	ENSDARG00000012674	0.0315851	0.320357	rpusd4	RNA pseudouridylate synthase domain containing 4 [Source:ZFIN;Acc:ZDB-GENE-040801-238]
GO:0008152	metabolic process	7943	864	697.09	0.00654	ENSDARG00000008480	0.0318397	0.286422	trmt61a	tRNA methyltransferase 61A [Source:ZFIN;Acc:ZDB-GENE-040718-5]
GO:0008152	metabolic process	7943	864	697.09	0.00654	ENSDARG00000015575	0.0320403	0.19235	cyp3c1	cytochrome P450, family 3, subfamily c, polypeptide 1 [Source:ZFIN;Acc:ZDB-GENE-030131-3060]
GO:0008152	metabolic process	7943	864	697.09	0.00654	ENSDARG00000054799	0.0324047	-0.202612	rfc1	replication factor C (activator 1) 1 [Source:ZFIN;Acc:ZDB-GENE-070410-99]
GO:0008152	metabolic process	7943	864	697.09	0.00654	ENSDARG00000020218	0.0324322	-0.160857	amfr	autocrine motility factor receptor, E3 ubiquitin protein ligase a [Source:ZFIN;Acc:ZDB-GENE-040426-2190]
GO:0008152	metabolic process	7943	864	697.09	0.00654	ENSDARG00000055226	0.0326196	0.227366	slc7a7	solute carrier family 7 (amino acid transporter light chain, y+L system), member 7 [Source:ZFIN;Acc:ZDB-GENE-051127-5]
GO:0008152	metabolic process	7943	864	697.09	0.00654	ENSDARG00000042641	0.0327087	0.398256	cyp51	cytochrome P450, family 51 [Source:ZFIN;Acc:ZDB-GENE-040625-2]
GO:0008152	metabolic process	7943	864	697.09	0.00654	ENSDARG00000102774	0.033118	-0.243709	znf687a	zinc finger protein 687a [Source:ZFIN;Acc:ZDB-GENE-100922-32]
GO:0008152	metabolic process	7943	864	697.09	0.00654	ENSDARG00000067767	0.0334615	-0.3843	pimr59	Pim proto-oncogene, serine/threonine kinase, related 59 [Source:ZFIN;Acc:ZDB-GENE-060526-85]
GO:0008152	metabolic process	7943	864	697.09	0.00654	ENSDARG00000086523	0.0334962	0.315661	erlin2	ER lipid raft associated 2 [Source:EntrezGene;Acc:100151163]
GO:0008152	metabolic process	7943	864	697.09	0.00654	ENSDARG00000056648	0.0336842	-0.128718	ext2	exostosin glycosyltransferase 2 [Source:ZFIN;Acc:ZDB-GENE-041124-3]
GO:0008152	metabolic process	7943	864	697.09	0.00654	ENSDARG00000042525	0.0339158	0.293913	ebf2	early B-cell factor 2 [Source:ZFIN;Acc:ZDB-GENE-990715-11]
GO:0008152	metabolic process	7943	864	697.09	0.00654	ENSDARG00000034174	0.03394	0.253109	mrrf	mitochondrial ribosome recycling factor [Source:ZFIN;Acc:ZDB-GENE-040704-12]
GO:0008152	metabolic process	7943	864	697.09	0.00654	ENSDARG00000036164	0.0342064	0.206264	cars	cysteinyl-tRNA synthetase [Source:ZFIN;Acc:ZDB-GENE-030328-29]
GO:0008152	metabolic process	7943	864	697.09	0.00654	ENSDARG00000018653	0.0342387	0.348003	acot7	acyl-CoA thioesterase 7 [Source:ZFIN;Acc:ZDB-GENE-040912-42]
GO:0008152	metabolic process	7943	864	697.09	0.00654	ENSDARG00000056720	0.0342387	0.288634	utp3	UTP3, small subunit (SSU) processome component, homolog (S. cerevisiae) [Source:ZFIN;Acc:ZDB-GENE-040912-163]
GO:0008152	metabolic process	7943	864	697.09	0.00654	ENSDARG00000056583	0.0346247	0.208609	ndufs6	NADH dehydrogenase (ubiquinone) Fe-S protein 6 [Source:ZFIN;Acc:ZDB-GENE-040912-86]
GO:0008152	metabolic process	7943	864	697.09	0.00654	ENSDARG00000094899	0.0348611	0.422425	si:ch1073-143l10.2	si:ch1073-143l10.2 [Source:ZFIN;Acc:ZDB-GENE-030131-863]
GO:0008152	metabolic process	7943	864	697.09	0.00654	ENSDARG00000016706	0.0348997	0.293676	atic	5-aminoimidazole-4-carboxamide ribonucleotide formyltransferase/IMP cyclohydrolase [Source:ZFIN;Acc:ZDB-GENE-011212-4]
GO:0008152	metabolic process	7943	864	697.09	0.00654	ENSDARG00000070220	0.0351198	-0.27817	pou3f2a	POU class 3 homeobox 2a [Source:ZFIN;Acc:ZDB-GENE-980526-139]
GO:0008152	metabolic process	7943	864	697.09	0.00654	ENSDARG00000020334	0.0352217	-0.154342	ptpn11a	protein tyrosine phosphatase, non-receptor type 11, a [Source:ZFIN;Acc:ZDB-GENE-030131-5911]
GO:0008152	metabolic process	7943	864	697.09	0.00654	ENSDARG00000011239	0.0352446	0.295749	ppp1r14aa	protein phosphatase 1, regulatory (inhibitor) subunit 14Aa [Source:ZFIN;Acc:ZDB-GENE-050417-413]
GO:0008152	metabolic process	7943	864	697.09	0.00654	ENSDARG00000076659	0.0354375	0.319038	cdca7b	cell division cycle associated 7b [Source:ZFIN;Acc:ZDB-GENE-030131-607]
GO:0008152	metabolic process	7943	864	697.09	0.00654	ENSDARG00000044925	0.0355244	0.305111	cdk5rap1	CDK5 regulatory subunit associated protein 1 [Source:ZFIN;Acc:ZDB-GENE-070424-90]
GO:0008152	metabolic process	7943	864	697.09	0.00654	ENSDARG00000036237	0.0356412	0.230792	slc27a2a	solute carrier family 27 (fatty acid transporter), member 2a [Source:ZFIN;Acc:ZDB-GENE-050706-104]
GO:0008152	metabolic process	7943	864	697.09	0.00654	ENSDARG00000020749	0.035679	-0.39924	caprin2	caprin family member 2 [Source:ZFIN;Acc:ZDB-GENE-040812-2]
GO:0008152	metabolic process	7943	864	697.09	0.00654	ENSDARG00000102125	0.0357111	-0.246154	IQSEC2 (1 of many)	IQ motif and Sec7 domain 2 [Source:HGNC Symbol;Acc:HGNC:29059]
GO:0008152	metabolic process	7943	864	697.09	0.00654	ENSDARG00000074533	0.0358261	-0.234271	slc25a38b	solute carrier family 25, member 38b [Source:ZFIN;Acc:ZDB-GENE-110214-1]
GO:0008152	metabolic process	7943	864	697.09	0.00654	ENSDARG00000003910	0.035942	-0.165906	med13b	mediator complex subunit 13b [Source:ZFIN;Acc:ZDB-GENE-030131-3529]
GO:0008152	metabolic process	7943	864	697.09	0.00654	ENSDARG00000096631	0.0359784	-0.285906	si:ch73-105m5.1	si:ch73-105m5.1 [Source:ZFIN;Acc:ZDB-GENE-121214-244]
GO:0008152	metabolic process	7943	864	697.09	0.00654	ENSDARG00000099315	0.0361672	0.375397	nsdhl	NAD(P) dependent steroid dehydrogenase-like [Source:ZFIN;Acc:ZDB-GENE-050417-163]
GO:0008152	metabolic process	7943	864	697.09	0.00654	ENSDARG00000098670	0.0366266	-0.178147	map4k4	mitogen-activated protein kinase kinase kinase kinase 4 [Source:ZFIN;Acc:ZDB-GENE-030131-6722]
GO:0008152	metabolic process	7943	864	697.09	0.00654	ENSDARG00000069044	0.0366687	0.280573	agpat4	1-acylglycerol-3-phosphate O-acyltransferase 4 (lysophosphatidic acid acyltransferase, delta) [Source:ZFIN;Acc:ZDB-GENE-040426-1924]
GO:0008152	metabolic process	7943	864	697.09	0.00654	ENSDARG00000101324	0.0366687	0.295351	apoa1b	apolipoprotein A-Ib [Source:ZFIN;Acc:ZDB-GENE-050302-172]
GO:0008152	metabolic process	7943	864	697.09	0.00654	ENSDARG00000100434	0.0367222	0.400057	znf1091	zinc finger protein 1091 [Source:ZFIN;Acc:ZDB-GENE-110913-111]
GO:0008152	metabolic process	7943	864	697.09	0.00654	ENSDARG00000007795	0.0367526	0.164197	cst3	cystatin C (amyloid angiopathy and cerebral hemorrhage) [Source:ZFIN;Acc:ZDB-GENE-030131-373]
GO:0008152	metabolic process	7943	864	697.09	0.00654	ENSDARG00000056713	0.0367882	-0.278475	pskh1	protein serine kinase H1 [Source:ZFIN;Acc:ZDB-GENE-050119-1]
GO:0008152	metabolic process	7943	864	697.09	0.00654	ENSDARG00000075664	0.0368986	0.376301	si:ch1073-429i10.1	si:ch1073-429i10.1 [Source:ZFIN;Acc:ZDB-GENE-120215-259]
GO:0008152	metabolic process	7943	864	697.09	0.00654	ENSDARG00000012820	0.0369043	0.221925	nop56	NOP56 ribonucleoprotein homolog [Source:ZFIN;Acc:ZDB-GENE-040109-1]
GO:0008152	metabolic process	7943	864	697.09	0.00654	ENSDARG00000037963	0.0369043	0.217229	nek6	NIMA-related kinase 6 [Source:ZFIN;Acc:ZDB-GENE-040724-133]
GO:0008152	metabolic process	7943	864	697.09	0.00654	ENSDARG00000098080	0.0369193	0.267837	gnl2	guanine nucleotide binding protein-like 2 (nucleolar) [Source:ZFIN;Acc:ZDB-GENE-040426-2317]
GO:0008152	metabolic process	7943	864	697.09	0.00654	ENSDARG00000062385	0.0369297	0.184724	flcn	folliculin [Source:ZFIN;Acc:ZDB-GENE-060421-3470]
GO:0008152	metabolic process	7943	864	697.09	0.00654	ENSDARG00000035655	0.0373882	-0.170623	rad21b	RAD21 cohesin complex component b [Source:ZFIN;Acc:ZDB-GENE-060503-223]
GO:0008152	metabolic process	7943	864	697.09	0.00654	ENSDARG00000077264	0.0377872	0.296785	wdr43	WD repeat domain 43 [Source:ZFIN;Acc:ZDB-GENE-021231-3]
GO:0008152	metabolic process	7943	864	697.09	0.00654	ENSDARG00000101462	0.0377872	-0.250791	CABZ01090029.1
GO:0008152	metabolic process	7943	864	697.09	0.00654	ENSDARG00000069335	0.0379218	-0.338155	bcl6b	B-cell CLL/lymphoma 6, member B [Source:ZFIN;Acc:ZDB-GENE-120907-1]
GO:0008152	metabolic process	7943	864	697.09	0.00654	ENSDARG00000042658	0.0379442	0.25787	acad8	acyl-CoA dehydrogenase family, member 8 [Source:ZFIN;Acc:ZDB-GENE-040426-828]
GO:0008152	metabolic process	7943	864	697.09	0.00654	ENSDARG00000007385	0.0379949	0.206228	cct7	chaperonin containing TCP1, subunit 7 (eta) [Source:ZFIN;Acc:ZDB-GENE-020419-7]
GO:0008152	metabolic process	7943	864	697.09	0.00654	ENSDARG00000010555	0.0379983	0.372013	pdha1b	pyruvate dehydrogenase (lipoamide) alpha 1b [Source:ZFIN;Acc:ZDB-GENE-040718-96]
GO:0008152	metabolic process	7943	864	697.09	0.00654	ENSDARG00000016173	0.0380734	0.163183	cct3	chaperonin containing TCP1, subunit 3 (gamma) [Source:ZFIN;Acc:ZDB-GENE-020419-5]
GO:0008152	metabolic process	7943	864	697.09	0.00654	ENSDARG00000038876	0.038156	0.257464	zgc:101569	zgc:101569 [Source:ZFIN;Acc:ZDB-GENE-041010-72]
GO:0008152	metabolic process	7943	864	697.09	0.00654	ENSDARG00000090039	0.038262	-0.187684	reck	reversion-inducing-cysteine-rich protein with kazal motifs [Source:ZFIN;Acc:ZDB-GENE-070117-37]
GO:0008152	metabolic process	7943	864	697.09	0.00654	ENSDARG00000059029	0.0387062	-0.320872	mmp28	matrix metallopeptidase 28 [Source:ZFIN;Acc:ZDB-GENE-100226-1]
GO:0008152	metabolic process	7943	864	697.09	0.00654	ENSDARG00000098745	0.0390742	-0.377889	tfec	transcription factor EC [Source:ZFIN;Acc:ZDB-GENE-041210-21]
GO:0008152	metabolic process	7943	864	697.09	0.00654	ENSDARG00000068050	0.0391211	-0.342352	agbl4	ATP/GTP binding protein-like 4 [Source:ZFIN;Acc:ZDB-GENE-081104-437]
GO:0008152	metabolic process	7943	864	697.09	0.00654	ENSDARG00000035872	0.0391396	-0.255677	hsd17b12b	hydroxysteroid (17-beta) dehydrogenase 12b [Source:ZFIN;Acc:ZDB-GENE-030131-1346]
GO:0008152	metabolic process	7943	864	697.09	0.00654	ENSDARG00000013776	0.0391469	0.215007	thop1	thimet oligopeptidase 1 [Source:ZFIN;Acc:ZDB-GENE-040718-47]
GO:0008152	metabolic process	7943	864	697.09	0.00654	ENSDARG00000100483	0.0392905	0.386425	vent	ventral expressed homeobox [Source:ZFIN;Acc:ZDB-GENE-010108-2]
GO:0008152	metabolic process	7943	864	697.09	0.00654	ENSDARG00000043342	0.0395072	-0.348455	gpx3	glutathione peroxidase 3 [Source:ZFIN;Acc:ZDB-GENE-070222-3]
GO:0008152	metabolic process	7943	864	697.09	0.00654	ENSDARG00000098972	0.0395633	0.26383	mrps16	mitochondrial ribosomal protein S16 [Source:ZFIN;Acc:ZDB-GENE-041010-123]
GO:0008152	metabolic process	7943	864	697.09	0.00654	ENSDARG00000103651	0.0395633	-0.211466	map3k12	mitogen-activated protein kinase kinase kinase 12 [Source:ZFIN;Acc:ZDB-GENE-040426-2436]
GO:0008152	metabolic process	7943	864	697.09	0.00654	ENSDARG00000031366	0.0397065	-0.284779	rtn4ip1	reticulon 4 interacting protein 1 [Source:ZFIN;Acc:ZDB-GENE-040426-1314]
GO:0008152	metabolic process	7943	864	697.09	0.00654	ENSDARG00000027777	0.0397679	-0.307984	tnfaip3	tumor necrosis factor, alpha-induced protein 3 [Source:ZFIN;Acc:ZDB-GENE-100212-2]
GO:0008152	metabolic process	7943	864	697.09	0.00654	ENSDARG00000079183	0.0398194	-0.414407	sod3b	superoxide dismutase 3, extracellular b [Source:ZFIN;Acc:ZDB-GENE-030131-8743]
GO:0008152	metabolic process	7943	864	697.09	0.00654	ENSDARG00000030278	0.0399383	0.208527	idh3a	isocitrate dehydrogenase 3 (NAD+) alpha [Source:ZFIN;Acc:ZDB-GENE-040426-1007]
GO:0008152	metabolic process	7943	864	697.09	0.00654	ENSDARG00000020866	0.0399535	0.340728	apoa4b.2	apolipoprotein A-IV b, tandem duplicate 2 [Source:ZFIN;Acc:ZDB-GENE-030131-3143]
GO:0008152	metabolic process	7943	864	697.09	0.00654	ENSDARG00000104207	0.0405541	0.343758	pcyt1bb	phosphate cytidylyltransferase 1, choline, beta b [Source:ZFIN;Acc:ZDB-GENE-051120-48]
GO:0008152	metabolic process	7943	864	697.09	0.00654	ENSDARG00000074611	0.0412287	-0.176363	wdr37	WD repeat domain 37 [Source:ZFIN;Acc:ZDB-GENE-030131-8101]
GO:0008152	metabolic process	7943	864	697.09	0.00654	ENSDARG00000007955	0.0413275	0.239479	iars	isoleucyl-tRNA synthetase [Source:ZFIN;Acc:ZDB-GENE-030131-6325]
GO:0008152	metabolic process	7943	864	697.09	0.00654	ENSDARG00000063684	0.0413637	-0.262638	ppm1h	protein phosphatase, Mg2+/Mn2+ dependent, 1H [Source:ZFIN;Acc:ZDB-GENE-061027-190]
GO:0008152	metabolic process	7943	864	697.09	0.00654	ENSDARG00000074628	0.0413637	0.317509	si:dkey-10o6.2	si:dkey-10o6.2 [Source:ZFIN;Acc:ZDB-GENE-070705-284]
GO:0008152	metabolic process	7943	864	697.09	0.00654	ENSDARG00000104942	0.0416723	0.402327	si:dkeyp-82b4.3	si:dkeyp-82b4.3 [Source:ZFIN;Acc:ZDB-GENE-110913-166]
GO:0008152	metabolic process	7943	864	697.09	0.00654	ENSDARG00000098375	0.0417312	0.221969	polr1a	polymerase (RNA) I polypeptide A [Source:ZFIN;Acc:ZDB-GENE-030131-5286]
GO:0008152	metabolic process	7943	864	697.09	0.00654	ENSDARG00000040584	0.0417522	0.297526	n6amt2	N-6 adenine-specific DNA methyltransferase 2 (putative) [Source:ZFIN;Acc:ZDB-GENE-040426-2551]
GO:0008152	metabolic process	7943	864	697.09	0.00654	ENSDARG00000059836	0.0417954	0.212187	ddit3	DNA-damage-inducible transcript 3 [Source:ZFIN;Acc:ZDB-GENE-070410-90]
GO:0008152	metabolic process	7943	864	697.09	0.00654	ENSDARG00000002082	0.0418692	-0.102454	csnk2a1	casein kinase 2, alpha 1 polypeptide [Source:ZFIN;Acc:ZDB-GENE-990415-27]
GO:0008152	metabolic process	7943	864	697.09	0.00654	ENSDARG00000043304	0.0418722	0.225282	nop2	NOP2 nucleolar protein homolog (yeast) [Source:ZFIN;Acc:ZDB-GENE-050309-7]
GO:0008152	metabolic process	7943	864	697.09	0.00654	ENSDARG00000043905	0.041924	0.229694	rnf14	ring finger protein 14 [Source:ZFIN;Acc:ZDB-GENE-040625-65]
GO:0008152	metabolic process	7943	864	697.09	0.00654	ENSDARG00000009250	0.0422297	0.154628	etfb	electron-transfer-flavoprotein, beta polypeptide [Source:ZFIN;Acc:ZDB-GENE-040426-1931]
GO:0008152	metabolic process	7943	864	697.09	0.00654	ENSDARG00000075682	0.0424565	0.410265	orc6	origin recognition complex, subunit 6 [Source:ZFIN;Acc:ZDB-GENE-030131-2976]
GO:0008152	metabolic process	7943	864	697.09	0.00654	ENSDARG00000053934	0.0425777	0.366044	hdhd3	haloacid dehalogenase-like hydrolase domain containing 3 [Source:ZFIN;Acc:ZDB-GENE-040724-118]
GO:0008152	metabolic process	7943	864	697.09	0.00654	ENSDARG00000056924	0.0425777	-0.193178	sap130a	Sin3A-associated protein a [Source:ZFIN;Acc:ZDB-GENE-070615-5]
GO:0008152	metabolic process	7943	864	697.09	0.00654	ENSDARG00000070834	0.0426683	-0.264354	taf13	TAF13 RNA polymerase II, TATA box binding protein (TBP)-associated factor [Source:ZFIN;Acc:ZDB-GENE-030131-2873]
GO:0008152	metabolic process	7943	864	697.09	0.00654	ENSDARG00000021985	0.0428005	-0.212126	ercc2	excision repair cross-complementation group 2 [Source:ZFIN;Acc:ZDB-GENE-040426-997]
GO:0008152	metabolic process	7943	864	697.09	0.00654	ENSDARG00000078654	0.0428005	0.303765	tpx2	TPX2, microtubule-associated, homolog (Xenopus laevis) [Source:ZFIN;Acc:ZDB-GENE-030131-9652]
GO:0008152	metabolic process	7943	864	697.09	0.00654	ENSDARG00000063899	0.042855	0.151908	mt-nd2	NADH dehydrogenase 2, mitochondrial [Source:ZFIN;Acc:ZDB-GENE-011205-8]
GO:0008152	metabolic process	7943	864	697.09	0.00654	ENSDARG00000095378	0.042855	-0.208135	gdf10a	growth differentiation factor 10a [Source:ZFIN;Acc:ZDB-GENE-090312-17]
GO:0008152	metabolic process	7943	864	697.09	0.00654	ENSDARG00000102645	0.042855	-0.180494	usp47	ubiquitin specific peptidase 47 [Source:ZFIN;Acc:ZDB-GENE-070719-7]
GO:0008152	metabolic process	7943	864	697.09	0.00654	ENSDARG00000040427	0.043072	0.324375	zgc:101553	zgc:101553 [Source:ZFIN;Acc:ZDB-GENE-041114-124]
GO:0008152	metabolic process	7943	864	697.09	0.00654	ENSDARG00000061525	0.0433802	-0.20366	slka	STE20-like kinase a [Source:ZFIN;Acc:ZDB-GENE-050411-66]
GO:0008152	metabolic process	7943	864	697.09	0.00654	ENSDARG00000090821	0.0435412	0.317373	tp53rk	TP53 regulating kinase [Source:ZFIN;Acc:ZDB-GENE-050522-123]
GO:0008152	metabolic process	7943	864	697.09	0.00654	ENSDARG00000103614	0.0435412	0.34196	pemt	phosphatidylethanolamine N-methyltransferase [Source:ZFIN;Acc:ZDB-GENE-040426-719]
GO:0008152	metabolic process	7943	864	697.09	0.00654	ENSDARG00000067537	0.0436199	0.262819	pcsk5a	proprotein convertase subtilisin/kexin type 5a [Source:ZFIN;Acc:ZDB-GENE-060531-130]
GO:0008152	metabolic process	7943	864	697.09	0.00654	ENSDARG00000051853	0.043796	0.248864	galns	galactosamine (N-acetyl)-6-sulfatase [Source:ZFIN;Acc:ZDB-GENE-070112-1152]
GO:0008152	metabolic process	7943	864	697.09	0.00654	ENSDARG00000102735	0.0444086	0.39352	znf1141	zinc finger protein 1141 [Source:ZFIN;Acc:ZDB-GENE-110913-35]
GO:0008152	metabolic process	7943	864	697.09	0.00654	ENSDARG00000039051	0.0445184	0.196445	hhatla	hedgehog acyltransferase-like, a [Source:ZFIN;Acc:ZDB-GENE-040426-1865]
GO:0008152	metabolic process	7943	864	697.09	0.00654	ENSDARG00000077029	0.0445523	0.319466	bub1	BUB1 mitotic checkpoint serine/threonine kinase [Source:ZFIN;Acc:ZDB-GENE-081104-75]
GO:0008152	metabolic process	7943	864	697.09	0.00654	ENSDARG00000090381	0.0445523	-0.322938	CABZ01072157.1
GO:0008152	metabolic process	7943	864	697.09	0.00654	ENSDARG00000103478	0.0445523	0.345111	nsun6	NOL1/NOP2/Sun domain family, member 6 [Source:ZFIN;Acc:ZDB-GENE-080808-8]
GO:0008152	metabolic process	7943	864	697.09	0.00654	ENSDARG00000035871	0.0446135	0.167727	rpl30	ribosomal protein L30 [Source:ZFIN;Acc:ZDB-GENE-030131-8657]
GO:0008152	metabolic process	7943	864	697.09	0.00654	ENSDARG00000031044	0.0448149	0.239585	lipg	lipase, endothelial [Source:ZFIN;Acc:ZDB-GENE-040426-699]
GO:0008152	metabolic process	7943	864	697.09	0.00654	ENSDARG00000063917	0.0449736	0.142922	mt-nd4	NADH dehydrogenase 4, mitochondrial [Source:ZFIN;Acc:ZDB-GENE-011205-10]
GO:0008152	metabolic process	7943	864	697.09	0.00654	ENSDARG00000070573	0.0452475	-0.116597	mapk3	mitogen-activated protein kinase 3 [Source:ZFIN;Acc:ZDB-GENE-040121-1]
GO:0008152	metabolic process	7943	864	697.09	0.00654	ENSDARG00000027088	0.0455856	-0.281942	ptgdsb.1	prostaglandin D2 synthase b, tandem duplicate 1 [Source:ZFIN;Acc:ZDB-GENE-030131-8436]
GO:0008152	metabolic process	7943	864	697.09	0.00654	ENSDARG00000099276	0.0456993	0.314116	ugt5b3	UDP glucuronosyltransferase 5 family, polypeptide B3 [Source:ZFIN;Acc:ZDB-GENE-100406-5]
GO:0008152	metabolic process	7943	864	697.09	0.00654	ENSDARG00000005870	0.0459259	0.171812	mmadhc	methylmalonic aciduria (cobalamin deficiency) cblD type, with homocystinuria [Source:ZFIN;Acc:ZDB-GENE-040704-50]
GO:0008152	metabolic process	7943	864	697.09	0.00654	ENSDARG00000010194	0.0459835	0.179875	eif4bb	eukaryotic translation initiation factor 4Bb [Source:ZFIN;Acc:ZDB-GENE-030131-8563]
GO:0008152	metabolic process	7943	864	697.09	0.00654	ENSDARG00000042853	0.045984	0.190622	ivd	isovaleryl-CoA dehydrogenase [Source:ZFIN;Acc:ZDB-GENE-030616-262]
GO:0008152	metabolic process	7943	864	697.09	0.00654	ENSDARG00000040523	0.0460128	0.268648	smpd2a	sphingomyelin phosphodiesterase 2a, neutral membrane (neutral sphingomyelinase) [Source:ZFIN;Acc:ZDB-GENE-051014-1]
GO:0008152	metabolic process	7943	864	697.09	0.00654	ENSDARG00000060500	0.0460216	0.258096	l2hgdh	L-2-hydroxyglutarate dehydrogenase [Source:ZFIN;Acc:ZDB-GENE-090319-6]
GO:0008152	metabolic process	7943	864	697.09	0.00654	ENSDARG00000023627	0.0460784	0.18113	ggps1	geranylgeranyl diphosphate synthase 1 [Source:ZFIN;Acc:ZDB-GENE-030131-8742]
GO:0008152	metabolic process	7943	864	697.09	0.00654	ENSDARG00000012395	0.0461299	-0.358082	mmp13a	matrix metallopeptidase 13a [Source:ZFIN;Acc:ZDB-GENE-031202-2]
GO:0008152	metabolic process	7943	864	697.09	0.00654	ENSDARG00000071212	0.0461946	0.286011	p3h1	prolyl 3-hydroxylase 1 [Source:ZFIN;Acc:ZDB-GENE-031010-35]
GO:0008152	metabolic process	7943	864	697.09	0.00654	ENSDARG00000019861	0.046327	-0.273324	fgl2a	fibrinogen-like 2a [Source:ZFIN;Acc:ZDB-GENE-030131-9506]
GO:0008152	metabolic process	7943	864	697.09	0.00654	ENSDARG00000094840	0.0463762	0.40376	si:dkey-21e2.13	si:dkey-21e2.13 [Source:ZFIN;Acc:ZDB-GENE-050208-379]
GO:0008152	metabolic process	7943	864	697.09	0.00654	ENSDARG00000044809	0.0464613	0.213717	fpgs	folylpolyglutamate synthase [Source:ZFIN;Acc:ZDB-GENE-040426-2781]
GO:0008152	metabolic process	7943	864	697.09	0.00654	ENSDARG00000008447	0.0465163	0.171105	fkbp4	FK506 binding protein 4 [Source:ZFIN;Acc:ZDB-GENE-030131-514]
GO:0008152	metabolic process	7943	864	697.09	0.00654	ENSDARG00000001129	0.0465271	-0.144931	dicer1	dicer 1, ribonuclease type III [Source:ZFIN;Acc:ZDB-GENE-030131-3445]
GO:0008152	metabolic process	7943	864	697.09	0.00654	ENSDARG00000055897	0.0465271	-0.209586	zgc:154093	zgc:154093 [Source:ZFIN;Acc:ZDB-GENE-061103-517]
GO:0008152	metabolic process	7943	864	697.09	0.00654	ENSDARG00000036070	0.0466664	0.380727	znrd1	zinc ribbon domain containing 1 [Source:ZFIN;Acc:ZDB-GENE-050320-131]
GO:0008152	metabolic process	7943	864	697.09	0.00654	ENSDARG00000034146	0.0468009	-0.282663	ccnk	cyclin K [Source:ZFIN;Acc:ZDB-GENE-030131-5126]
GO:0008152	metabolic process	7943	864	697.09	0.00654	ENSDARG00000003902	0.0471643	0.272344	ctsl.1	cathepsin L.1 [Source:ZFIN;Acc:ZDB-GENE-040718-61]
GO:0008152	metabolic process	7943	864	697.09	0.00654	ENSDARG00000010316	0.0471643	0.23649	qars	glutaminyl-tRNA synthetase [Source:ZFIN;Acc:ZDB-GENE-040426-1011]
GO:0008152	metabolic process	7943	864	697.09	0.00654	ENSDARG00000013478	0.0471643	0.265549	rrp15	ribosomal RNA processing 15 homolog [Source:ZFIN;Acc:ZDB-GENE-030131-5261]
GO:0008152	metabolic process	7943	864	697.09	0.00654	ENSDARG00000016611	0.0471643	-0.200864	scrn3	secernin 3 [Source:ZFIN;Acc:ZDB-GENE-030131-4783]
GO:0008152	metabolic process	7943	864	697.09	0.00654	ENSDARG00000103953	0.0471643	-0.138187	med12	mediator complex subunit 12 [Source:ZFIN;Acc:ZDB-GENE-060125-1]
GO:0008152	metabolic process	7943	864	697.09	0.00654	ENSDARG00000061303	0.0472508	0.281618	oca2	oculocutaneous albinism II [Source:ZFIN;Acc:ZDB-GENE-070718-4]
GO:0008152	metabolic process	7943	864	697.09	0.00654	ENSDARG00000070545	0.0473692	-0.207741	top1l	topoisomerase (DNA) I, like [Source:ZFIN;Acc:ZDB-GENE-060616-217]
GO:0008152	metabolic process	7943	864	697.09	0.00654	ENSDARG00000056647	0.0479944	-0.197962	klhl3	kelch-like family member 3 [Source:ZFIN;Acc:ZDB-GENE-120203-4]
GO:0008152	metabolic process	7943	864	697.09	0.00654	ENSDARG00000054980	0.0480763	0.222975	ebna1bp2	EBNA1 binding protein 2 [Source:ZFIN;Acc:ZDB-GENE-030131-6989]
GO:0008152	metabolic process	7943	864	697.09	0.00654	ENSDARG00000036394	0.0482111	-0.268122	pop7	POP7 homolog, ribonuclease P/MRP subunit [Source:ZFIN;Acc:ZDB-GENE-041010-88]
GO:0008152	metabolic process	7943	864	697.09	0.00654	ENSDARG00000018944	0.0483434	0.262117	hoga1	4-hydroxy-2-oxoglutarate aldolase 1 [Source:ZFIN;Acc:ZDB-GENE-040426-2242]
GO:0008152	metabolic process	7943	864	697.09	0.00654	ENSDARG00000063095	0.048419	-0.132313	ctsf	cathepsin F [Source:ZFIN;Acc:ZDB-GENE-030131-9831]
GO:0008152	metabolic process	7943	864	697.09	0.00654	ENSDARG00000042995	0.0485788	0.211095	sptlc1	serine palmitoyltransferase, long chain base subunit 1 [Source:ZFIN;Acc:ZDB-GENE-050522-61]
GO:0008152	metabolic process	7943	864	697.09	0.00654	ENSDARG00000016086	0.0486891	-0.159731	smurf1	SMAD specific E3 ubiquitin protein ligase 1 [Source:ZFIN;Acc:ZDB-GENE-040426-2744]
GO:0008152	metabolic process	7943	864	697.09	0.00654	ENSDARG00000077778	0.0486891	-0.302205	adamts9	ADAM metallopeptidase with thrombospondin type 1 motif, 9 [Source:ZFIN;Acc:ZDB-GENE-070814-6]
GO:0008152	metabolic process	7943	864	697.09	0.00654	ENSDARG00000017661	0.0491321	-0.208702	braf	B-Raf proto-oncogene, serine/threonine kinase [Source:ZFIN;Acc:ZDB-GENE-040805-1]
GO:0008152	metabolic process	7943	864	697.09	0.00654	ENSDARG00000040041	0.0491321	0.304227	mcm4	minichromosome maintenance complex component 4 [Source:ZFIN;Acc:ZDB-GENE-030131-9544]
GO:0008152	metabolic process	7943	864	697.09	0.00654	ENSDARG00000043250	0.0491321	-0.179682	ppm1ab	protein phosphatase, Mg2+/Mn2+ dependent, 1Ab [Source:ZFIN;Acc:ZDB-GENE-991102-14]
GO:0008152	metabolic process	7943	864	697.09	0.00654	ENSDARG00000056008	0.0491321	0.227921	atp5g1	ATP synthase, H+ transporting, mitochondrial Fo complex, subunit C1 (subunit 9) [Source:ZFIN;Acc:ZDB-GENE-040426-1966]
GO:0008152	metabolic process	7943	864	697.09	0.00654	ENSDARG00000062518	0.0491321	0.274179	ulk1a	unc-51 like autophagy activating kinase 1a [Source:ZFIN;Acc:ZDB-GENE-080723-31]
GO:0008152	metabolic process	7943	864	697.09	0.00654	ENSDARG00000070795	0.0493594	-0.206896	eaf1	ELL associated factor 1 [Source:ZFIN;Acc:ZDB-GENE-040625-109]
GO:0008152	metabolic process	7943	864	697.09	0.00654	ENSDARG00000075446	0.0494684	0.166215	naa25	N(alpha)-acetyltransferase 25, NatB auxiliary subunit [Source:ZFIN;Acc:ZDB-GENE-041111-190]
GO:0008152	metabolic process	7943	864	697.09	0.00654	ENSDARG00000022418	0.0495056	-0.161253	faf1	Fas (TNFRSF6) associated factor 1 [Source:ZFIN;Acc:ZDB-GENE-040426-2863]
GO:0008152	metabolic process	7943	864	697.09	0.00654	ENSDARG00000001220	0.0495731	-0.154594	mycbp2	MYC binding protein 2 [Source:ZFIN;Acc:ZDB-GENE-030616-132]
GO:0008152	metabolic process	7943	864	697.09	0.00654	ENSDARG00000001578	0.049839	0.130685	echs1	enoyl CoA hydratase, short chain, 1, mitochondrial [Source:ZFIN;Acc:ZDB-GENE-030616-617]
GO:0008152	metabolic process	7943	864	697.09	0.00654	ENSDARG00000033599	0.0499829	0.283268	zgc:100906	zgc:100906 [Source:ZFIN;Acc:ZDB-GENE-040801-20]
GO:0051597	response to methylmercury	10	3	0.88	0.0066	ENSDARG00000043848	0.00892474	0.254331	sod1	superoxide dismutase 1, soluble [Source:ZFIN;Acc:ZDB-GENE-990415-258]
GO:0051597	response to methylmercury	10	3	0.88	0.0066	ENSDARG00000027744	0.0274495	-0.416372	gadd45ba	growth arrest and DNA-damage-inducible, beta a [Source:ZFIN;Acc:ZDB-GENE-040426-1971]
GO:0051597	response to methylmercury	10	3	0.88	0.0066	ENSDARG00000063905	0.0309223	0.14365	mt-co1	cytochrome c oxidase I, mitochondrial [Source:ZFIN;Acc:ZDB-GENE-011205-14]
GO:0022402	cell cycle process	291	45	25.54	0.00675	ENSDARG00000061052	6.31055e-09	-0.413557	nipblb	nipped-B homolog b (Drosophila) [Source:ZFIN;Acc:ZDB-GENE-030131-6070]
GO:0022402	cell cycle process	291	45	25.54	0.00675	ENSDARG00000021405	5.99469e-08	-0.306681	chd3	chromodomain helicase DNA binding protein 3 [Source:ZFIN;Acc:ZDB-GENE-121031-4]
GO:0022402	cell cycle process	291	45	25.54	0.00675	ENSDARG00000077531	1.80809e-05	-0.310457	bag6l	BCL2-associated athanogene 6, like [Source:ZFIN;Acc:ZDB-GENE-060307-2]
GO:0022402	cell cycle process	291	45	25.54	0.00675	ENSDARG00000010948	0.000100574	0.484227	kif11	kinesin family member 11 [Source:ZFIN;Acc:ZDB-GENE-020426-1]
GO:0022402	cell cycle process	291	45	25.54	0.00675	ENSDARG00000055314	0.000213134	0.484755	mcmbp	minichromosome maintenance complex binding protein [Source:ZFIN;Acc:ZDB-GENE-030131-9676]
GO:0022402	cell cycle process	291	45	25.54	0.00675	ENSDARG00000031775	0.000388435	-0.332383	ube2s	ubiquitin-conjugating enzyme E2S [Source:ZFIN;Acc:ZDB-GENE-050913-92]
GO:0022402	cell cycle process	291	45	25.54	0.00675	ENSDARG00000070109	0.000874504	0.444597	ncapg	non-SMC condensin I complex, subunit G [Source:ZFIN;Acc:ZDB-GENE-041111-282]
GO:0022402	cell cycle process	291	45	25.54	0.00675	ENSDARG00000077526	0.00156319	-0.334884	babam1	BRISC and BRCA1 A complex member 1 [Source:ZFIN;Acc:ZDB-GENE-040808-6]
GO:0022402	cell cycle process	291	45	25.54	0.00675	ENSDARG00000074431	0.00192753	-0.309539	ddb1	damage-specific DNA binding protein 1 [Source:ZFIN;Acc:ZDB-GENE-040426-1272]
GO:0022402	cell cycle process	291	45	25.54	0.00675	ENSDARG00000052649	0.00306983	-0.297719	ube2ia	ubiquitin-conjugating enzyme E2Ia [Source:ZFIN;Acc:ZDB-GENE-010607-1]
GO:0022402	cell cycle process	291	45	25.54	0.00675	ENSDARG00000002403	0.00337905	0.394679	nusap1	nucleolar and spindle associated protein 1 [Source:ZFIN;Acc:ZDB-GENE-030827-5]
GO:0022402	cell cycle process	291	45	25.54	0.00675	ENSDARG00000039354	0.00337905	0.530442	ska1	spindle and kinetochore associated complex subunit 1 [Source:ZFIN;Acc:ZDB-GENE-040718-334]
GO:0022402	cell cycle process	291	45	25.54	0.00675	ENSDARG00000015824	0.00400969	-0.213934	lemd3	LEM domain containing 3 [Source:ZFIN;Acc:ZDB-GENE-030131-490]
GO:0022402	cell cycle process	291	45	25.54	0.00675	ENSDARG00000074166	0.00436273	-0.244596	birc6	baculoviral IAP repeat containing 6 [Source:ZFIN;Acc:ZDB-GENE-091202-7]
GO:0022402	cell cycle process	291	45	25.54	0.00675	ENSDARG00000011094	0.00613555	0.413267	ccna2	cyclin A2 [Source:ZFIN;Acc:ZDB-GENE-020418-1]
GO:0022402	cell cycle process	291	45	25.54	0.00675	ENSDARG00000063385	0.00636457	0.377771	cenpe	centromere protein E [Source:ZFIN;Acc:ZDB-GENE-060929-860]
GO:0022402	cell cycle process	291	45	25.54	0.00675	ENSDARG00000098272	0.00735144	-0.157424	nipbla	nipped-B homolog a (Drosophila) [Source:ZFIN;Acc:ZDB-GENE-060526-121]
GO:0022402	cell cycle process	291	45	25.54	0.00675	ENSDARG00000027234	0.00769858	-0.24406	ift88	intraflagellar transport 88 homolog [Source:ZFIN;Acc:ZDB-GENE-030131-574]
GO:0022402	cell cycle process	291	45	25.54	0.00675	ENSDARG00000077057	0.00801284	-0.235033	esco1	establishment of sister chromatid cohesion N-acetyltransferase 1 [Source:ZFIN;Acc:ZDB-GENE-130530-818]
GO:0022402	cell cycle process	291	45	25.54	0.00675	ENSDARG00000061414	0.00966621	-0.354845	slx4	SLX4 structure-specific endonuclease subunit homolog (S. cerevisiae) [Source:ZFIN;Acc:ZDB-GENE-050208-359]
GO:0022402	cell cycle process	291	45	25.54	0.00675	ENSDARG00000079015	0.0110162	0.370091	brca2	breast cancer 2, early onset [Source:ZFIN;Acc:ZDB-GENE-060510-3]
GO:0022402	cell cycle process	291	45	25.54	0.00675	ENSDARG00000079702	0.0117767	0.222902	wdr81	WD repeat domain 81 [Source:ZFIN;Acc:ZDB-GENE-030131-3389]
GO:0022402	cell cycle process	291	45	25.54	0.00675	ENSDARG00000005058	0.0119578	0.32429	ncapd2	non-SMC condensin I complex, subunit D2 [Source:ZFIN;Acc:ZDB-GENE-050506-59]
GO:0022402	cell cycle process	291	45	25.54	0.00675	ENSDARG00000089922	0.0151037	0.418828	CT573476.1
GO:0022402	cell cycle process	291	45	25.54	0.00675	ENSDARG00000103754	0.0163036	0.339712	aspm	abnormal spindle microtubule assembly [Source:ZFIN;Acc:ZDB-GENE-050208-620]
GO:0022402	cell cycle process	291	45	25.54	0.00675	ENSDARG00000012234	0.0185951	-0.278943	psme3	proteasome activator subunit 3 [Source:ZFIN;Acc:ZDB-GENE-991110-19]
GO:0022402	cell cycle process	291	45	25.54	0.00675	ENSDARG00000057323	0.0197592	0.387205	e2f8	E2F transcription factor 8 [Source:ZFIN;Acc:ZDB-GENE-041111-260]
GO:0022402	cell cycle process	291	45	25.54	0.00675	ENSDARG00000056334	0.0217536	-0.362204	mlh3	mutL homolog 3 (E. coli) [Source:ZFIN;Acc:ZDB-GENE-060810-45]
GO:0022402	cell cycle process	291	45	25.54	0.00675	ENSDARG00000014943	0.0220731	0.328515	kif23	kinesin family member 23 [Source:ZFIN;Acc:ZDB-GENE-991019-4]
GO:0022402	cell cycle process	291	45	25.54	0.00675	ENSDARG00000005993	0.0232792	0.410009	prc1b	protein regulator of cytokinesis 1b [Source:ZFIN;Acc:ZDB-GENE-040426-777]
GO:0022402	cell cycle process	291	45	25.54	0.00675	ENSDARG00000057513	0.0232792	-0.15548	mdm4	MDM4, p53 regulator [Source:ZFIN;Acc:ZDB-GENE-030131-6872]
GO:0022402	cell cycle process	291	45	25.54	0.00675	ENSDARG00000024933	0.0251138	-0.283252	spast	spastin [Source:ZFIN;Acc:ZDB-GENE-040426-2331]
GO:0022402	cell cycle process	291	45	25.54	0.00675	ENSDARG00000002479	0.0256142	0.382686	ercc6l	excision repair cross-complementation group 6-like [Source:ZFIN;Acc:ZDB-GENE-060531-56]
GO:0022402	cell cycle process	291	45	25.54	0.00675	ENSDARG00000031388	0.0256379	-0.266415	dctn2	dynactin 2 (p50) [Source:ZFIN;Acc:ZDB-GENE-040426-1279]
GO:0022402	cell cycle process	291	45	25.54	0.00675	ENSDARG00000004692	0.0265295	-0.300812	nabp1a	nucleic acid binding protein 1a [Source:ZFIN;Acc:ZDB-GENE-041212-71]
GO:0022402	cell cycle process	291	45	25.54	0.00675	ENSDARG00000104225	0.0287762	0.251429	ndel1b	nudE neurodevelopment protein 1-like 1b [Source:ZFIN;Acc:ZDB-GENE-030131-5889]
GO:0022402	cell cycle process	291	45	25.54	0.00675	ENSDARG00000029018	0.0308148	-0.235477	cdkn1ba	cyclin-dependent kinase inhibitor 1Ba [Source:ZFIN;Acc:ZDB-GENE-040812-3]
GO:0022402	cell cycle process	291	45	25.54	0.00675	ENSDARG00000091628	0.0331625	-0.240369	cspp1b	centrosome and spindle pole associated protein 1b [Source:ZFIN;Acc:ZDB-GENE-070912-619]
GO:0022402	cell cycle process	291	45	25.54	0.00675	ENSDARG00000098080	0.0369193	0.267837	gnl2	guanine nucleotide binding protein-like 2 (nucleolar) [Source:ZFIN;Acc:ZDB-GENE-040426-2317]
GO:0022402	cell cycle process	291	45	25.54	0.00675	ENSDARG00000035655	0.0373882	-0.170623	rad21b	RAD21 cohesin complex component b [Source:ZFIN;Acc:ZDB-GENE-060503-223]
GO:0022402	cell cycle process	291	45	25.54	0.00675	ENSDARG00000077264	0.0377872	0.296785	wdr43	WD repeat domain 43 [Source:ZFIN;Acc:ZDB-GENE-021231-3]
GO:0022402	cell cycle process	291	45	25.54	0.00675	ENSDARG00000089307	0.0377872	-0.369901	pmaip1	phorbol-12-myristate-13-acetate-induced protein 1 [Source:ZFIN;Acc:ZDB-GENE-070119-3]
GO:0022402	cell cycle process	291	45	25.54	0.00675	ENSDARG00000078654	0.0428005	0.303765	tpx2	TPX2, microtubule-associated, homolog (Xenopus laevis) [Source:ZFIN;Acc:ZDB-GENE-030131-9652]
GO:0022402	cell cycle process	291	45	25.54	0.00675	ENSDARG00000005456	0.0442358	-0.150719	katnb1	katanin p80 (WD repeat containing) subunit B 1 [Source:ZFIN;Acc:ZDB-GENE-040426-1954]
GO:0022402	cell cycle process	291	45	25.54	0.00675	ENSDARG00000077029	0.0445523	0.319466	bub1	BUB1 mitotic checkpoint serine/threonine kinase [Source:ZFIN;Acc:ZDB-GENE-081104-75]
GO:0006760	folic acid-containing compound metabolic...	14	5	1.23	0.0069	ENSDARG00000040492	3.88198e-09	0.408075	mthfd1b	methylenetetrahydrofolate dehydrogenase (NADP+ dependent) 1b [Source:ZFIN;Acc:ZDB-GENE-020905-4]
GO:0006760	folic acid-containing compound metabolic...	14	5	1.23	0.0069	ENSDARG00000098646	1.40803e-06	0.565621	mthfd2	methylenetetrahydrofolate dehydrogenase (NADP+ dependent) 2, methenyltetrahydrofolate cyclohydrolase [Source:ZFIN;Acc:ZDB-GENE-040704-20]
GO:0006760	folic acid-containing compound metabolic...	14	5	1.23	0.0069	ENSDARG00000052816	0.000232508	0.364	shmt1	serine hydroxymethyltransferase 1 (soluble) [Source:ZFIN;Acc:ZDB-GENE-040426-1558]
GO:0006760	folic acid-containing compound metabolic...	14	5	1.23	0.0069	ENSDARG00000070230	0.0077109	0.367628	aldh1l2	aldehyde dehydrogenase 1 family, member L2 [Source:ZFIN;Acc:ZDB-GENE-100426-6]
GO:0006760	folic acid-containing compound metabolic...	14	5	1.23	0.0069	ENSDARG00000044809	0.0464613	0.213717	fpgs	folylpolyglutamate synthase [Source:ZFIN;Acc:ZDB-GENE-040426-2781]
GO:0031167	rRNA methylation	15	5	1.32	0.00746	ENSDARG00000074756	0.00708868	0.261223	tfb2m	transcription factor B2, mitochondrial [Source:ZFIN;Acc:ZDB-GENE-070521-3]
GO:0031167	rRNA methylation	15	5	1.32	0.00746	ENSDARG00000104938	0.00866673	0.372413	ftsj3	FtsJ homolog 3 (E. coli) [Source:ZFIN;Acc:ZDB-GENE-030131-9828]
GO:0031167	rRNA methylation	15	5	1.32	0.00746	ENSDARG00000005057	0.0218449	0.34071	dimt1l	DIM1 dimethyladenosine transferase 1-like (S. cerevisiae) [Source:ZFIN;Acc:ZDB-GENE-040801-75]
GO:0031167	rRNA methylation	15	5	1.32	0.00746	ENSDARG00000043209	0.0308148	0.272162	nsun5	NOP2/Sun domain family, member 5 [Source:ZFIN;Acc:ZDB-GENE-040426-2476]
GO:0031167	rRNA methylation	15	5	1.32	0.00746	ENSDARG00000043304	0.0418722	0.225282	nop2	NOP2 nucleolar protein homolog (yeast) [Source:ZFIN;Acc:ZDB-GENE-050309-7]
GO:0045454	cell redox homeostasis	59	11	5.18	0.00814	ENSDARG00000058445	3.14636e-05	0.327549	zgc:136472	zgc:136472 [Source:ZFIN;Acc:ZDB-GENE-060421-2552]
GO:0045454	cell redox homeostasis	59	11	5.18	0.00814	ENSDARG00000032256	0.000727814	-0.373132	txndc16	thioredoxin domain containing 16 [Source:ZFIN;Acc:ZDB-GENE-100712-1]
GO:0045454	cell redox homeostasis	59	11	5.18	0.00814	ENSDARG00000031435	0.00130688	0.27833	zgc:56493	zgc:56493 [Source:ZFIN;Acc:ZDB-GENE-030131-8581]
GO:0045454	cell redox homeostasis	59	11	5.18	0.00814	ENSDARG00000100374	0.00383115	0.207215	txnrd1	thioredoxin reductase 1 [Source:ZFIN;Acc:ZDB-GENE-030327-2]
GO:0045454	cell redox homeostasis	59	11	5.18	0.00814	ENSDARG00000043511	0.00818095	0.177638	prdx6	peroxiredoxin 6 [Source:ZFIN;Acc:ZDB-GENE-040426-1778]
GO:0045454	cell redox homeostasis	59	11	5.18	0.00814	ENSDARG00000032102	0.0108045	0.200903	prdx3	peroxiredoxin 3 [Source:ZFIN;Acc:ZDB-GENE-030826-18]
GO:0045454	cell redox homeostasis	59	11	5.18	0.00814	ENSDARG00000014015	0.0122739	0.246077	zgc:77086	zgc:77086 [Source:ZFIN;Acc:ZDB-GENE-040426-2238]
GO:0045454	cell redox homeostasis	59	11	5.18	0.00814	ENSDARG00000075923	0.0185157	0.43908	TXNRD2	si:ch1073-179p4.3 [Source:ZFIN;Acc:ZDB-GENE-040914-66]
GO:0045454	cell redox homeostasis	59	11	5.18	0.00814	ENSDARG00000013095	0.023778	0.18272	gclc	glutamate-cysteine ligase, catalytic subunit [Source:ZFIN;Acc:ZDB-GENE-030131-5056]
GO:0045454	cell redox homeostasis	59	11	5.18	0.00814	ENSDARG00000025350	0.0291839	0.227009	prdx2	peroxiredoxin 2 [Source:ZFIN;Acc:ZDB-GENE-030326-2]
GO:0045454	cell redox homeostasis	59	11	5.18	0.00814	ENSDARG00000033599	0.0499829	0.283268	zgc:100906	zgc:100906 [Source:ZFIN;Acc:ZDB-GENE-040801-20]
GO:0006555	methionine metabolic process	11	4	0.97	0.00821	ENSDARG00000104906	5.26754e-08	0.635836	mtr	5-methyltetrahydrofolate-homocysteine methyltransferase [Source:ZFIN;Acc:ZDB-GENE-031001-5]
GO:0006555	methionine metabolic process	11	4	0.97	0.00821	ENSDARG00000074301	6.63116e-05	0.410137	cth	cystathionase (cystathionine gamma-lyase) [Source:ZFIN;Acc:ZDB-GENE-030131-774]
GO:0006555	methionine metabolic process	11	4	0.97	0.00821	ENSDARG00000020448	0.0172612	0.304089	adi1	acireductone dioxygenase 1 [Source:ZFIN;Acc:ZDB-GENE-030131-2799]
GO:0006555	methionine metabolic process	11	4	0.97	0.00821	ENSDARG00000075754	0.0244442	-0.398115	mri1	methylthioribose-1-phosphate isomerase 1 [Source:ZFIN;Acc:ZDB-GENE-080204-109]
GO:0006732	coenzyme metabolic process	130	22	11.41	0.00824	ENSDARG00000040492	3.88198e-09	0.408075	mthfd1b	methylenetetrahydrofolate dehydrogenase (NADP+ dependent) 1b [Source:ZFIN;Acc:ZDB-GENE-020905-4]
GO:0006732	coenzyme metabolic process	130	22	11.41	0.00824	ENSDARG00000005191	3.7787e-07	0.337381	ahcy	adenosylhomocysteinase [Source:ZFIN;Acc:ZDB-GENE-031219-6]
GO:0006732	coenzyme metabolic process	130	22	11.41	0.00824	ENSDARG00000040988	8.46377e-07	0.293428	tpi1b	triosephosphate isomerase 1b [Source:ZFIN;Acc:ZDB-GENE-020416-4]
GO:0006732	coenzyme metabolic process	130	22	11.41	0.00824	ENSDARG00000098646	1.40803e-06	0.565621	mthfd2	methylenetetrahydrofolate dehydrogenase (NADP+ dependent) 2, methenyltetrahydrofolate cyclohydrolase [Source:ZFIN;Acc:ZDB-GENE-040704-20]
GO:0006732	coenzyme metabolic process	130	22	11.41	0.00824	ENSDARG00000099106	3.36771e-05	0.309886	afmid	arylformamidase [Source:ZFIN;Acc:ZDB-GENE-050417-166]
GO:0006732	coenzyme metabolic process	130	22	11.41	0.00824	ENSDARG00000005251	0.000228501	0.400984	rpe	ribulose-5-phosphate-3-epimerase [Source:ZFIN;Acc:ZDB-GENE-030131-6837]
GO:0006732	coenzyme metabolic process	130	22	11.41	0.00824	ENSDARG00000052816	0.000232508	0.364	shmt1	serine hydroxymethyltransferase 1 (soluble) [Source:ZFIN;Acc:ZDB-GENE-040426-1558]
GO:0006732	coenzyme metabolic process	130	22	11.41	0.00824	ENSDARG00000062594	0.00052526	0.354924	coq7	coenzyme Q7 homolog, ubiquinone (yeast) [Source:ZFIN;Acc:ZDB-GENE-070209-262]
GO:0006732	coenzyme metabolic process	130	22	11.41	0.00824	ENSDARG00000089159	0.00166067	-0.482407	si:dkeyp-89c11.2	si:dkeyp-89c11.2 [Source:ZFIN;Acc:ZDB-GENE-041210-202]
GO:0006732	coenzyme metabolic process	130	22	11.41	0.00824	ENSDARG00000077202	0.00318576	0.429116	mocs2	molybdenum cofactor synthesis 2 [Source:ZFIN;Acc:ZDB-GENE-110411-53]
GO:0006732	coenzyme metabolic process	130	22	11.41	0.00824	ENSDARG00000044142	0.00705895	0.235149	acss1	acyl-CoA synthetase short-chain family member 1 [Source:ZFIN;Acc:ZDB-GENE-050320-139]
GO:0006732	coenzyme metabolic process	130	22	11.41	0.00824	ENSDARG00000070230	0.0077109	0.367628	aldh1l2	aldehyde dehydrogenase 1 family, member L2 [Source:ZFIN;Acc:ZDB-GENE-100426-6]
GO:0006732	coenzyme metabolic process	130	22	11.41	0.00824	ENSDARG00000056640	0.016418	0.254606	rpia	ribose 5-phosphate isomerase A (ribose 5-phosphate epimerase) [Source:ZFIN;Acc:ZDB-GENE-041114-24]
GO:0006732	coenzyme metabolic process	130	22	11.41	0.00824	ENSDARG00000015918	0.0192687	0.128636	dlat	dihydrolipoamide S-acetyltransferase (E2 component of pyruvate dehydrogenase complex) [Source:ZFIN;Acc:ZDB-GENE-030131-2921]
GO:0006732	coenzyme metabolic process	130	22	11.41	0.00824	ENSDARG00000099546	0.0225237	0.2292	kynu	kynureninase [Source:ZFIN;Acc:ZDB-GENE-120215-204]
GO:0006732	coenzyme metabolic process	130	22	11.41	0.00824	ENSDARG00000075754	0.0244442	-0.398115	mri1	methylthioribose-1-phosphate isomerase 1 [Source:ZFIN;Acc:ZDB-GENE-080204-109]
GO:0006732	coenzyme metabolic process	130	22	11.41	0.00824	ENSDARG00000023583	0.0258653	0.212767	coq9	coenzyme Q9 homolog (S. cerevisiae) [Source:ZFIN;Acc:ZDB-GENE-061207-37]
GO:0006732	coenzyme metabolic process	130	22	11.41	0.00824	ENSDARG00000105206	0.030557	0.185539	hmgcrb	3-hydroxy-3-methylglutaryl-CoA reductase b [Source:ZFIN;Acc:ZDB-GENE-051108-1]
GO:0006732	coenzyme metabolic process	130	22	11.41	0.00824	ENSDARG00000018653	0.0342387	0.348003	acot7	acyl-CoA thioesterase 7 [Source:ZFIN;Acc:ZDB-GENE-040912-42]
GO:0006732	coenzyme metabolic process	130	22	11.41	0.00824	ENSDARG00000010555	0.0379983	0.372013	pdha1b	pyruvate dehydrogenase (lipoamide) alpha 1b [Source:ZFIN;Acc:ZDB-GENE-040718-96]
GO:0006732	coenzyme metabolic process	130	22	11.41	0.00824	ENSDARG00000040427	0.043072	0.324375	zgc:101553	zgc:101553 [Source:ZFIN;Acc:ZDB-GENE-041114-124]
GO:0006732	coenzyme metabolic process	130	22	11.41	0.00824	ENSDARG00000044809	0.0464613	0.213717	fpgs	folylpolyglutamate synthase [Source:ZFIN;Acc:ZDB-GENE-040426-2781]
GO:0016485	protein processing	114	13	10	0.00838	ENSDARG00000052304	2.07253e-06	0.239284	uqcrc1	ubiquinol-cytochrome c reductase core protein I [Source:ZFIN;Acc:ZDB-GENE-040426-1792]
GO:0016485	protein processing	114	13	10	0.00838	ENSDARG00000077531	1.80809e-05	-0.310457	bag6l	BCL2-associated athanogene 6, like [Source:ZFIN;Acc:ZDB-GENE-060307-2]
GO:0016485	protein processing	114	13	10	0.00838	ENSDARG00000071691	3.89873e-05	0.263661	uqcrc2b	ubiquinol-cytochrome c reductase core protein IIb [Source:ZFIN;Acc:ZDB-GENE-030131-1269]
GO:0016485	protein processing	114	13	10	0.00838	ENSDARG00000015540	3.91047e-05	-0.333849	psen2	presenilin 2 [Source:ZFIN;Acc:ZDB-GENE-000330-9]
GO:0016485	protein processing	114	13	10	0.00838	ENSDARG00000055344	0.000435677	0.337559	mipep	mitochondrial intermediate peptidase [Source:ZFIN;Acc:ZDB-GENE-060503-662]
GO:0016485	protein processing	114	13	10	0.00838	ENSDARG00000055648	0.00522038	-0.243405	cpda	carboxypeptidase D, a [Source:ZFIN;Acc:ZDB-GENE-081112-2]
GO:0016485	protein processing	114	13	10	0.00838	ENSDARG00000020891	0.00735335	0.286138	PARL (1 of many)	presenilin associated rhomboid like [Source:HGNC Symbol;Acc:HGNC:18253]
GO:0016485	protein processing	114	13	10	0.00838	ENSDARG00000076142	0.0124383	-0.366927	trib1	tribbles pseudokinase 1 [Source:ZFIN;Acc:ZDB-GENE-091207-4]
GO:0016485	protein processing	114	13	10	0.00838	ENSDARG00000002479	0.0256142	0.382686	ercc6l	excision repair cross-complementation group 6-like [Source:ZFIN;Acc:ZDB-GENE-060531-56]
GO:0016485	protein processing	114	13	10	0.00838	ENSDARG00000079651	0.0269281	0.311128	si:ch1073-174d20.2	si:ch1073-174d20.2 [Source:ZFIN;Acc:ZDB-GENE-121214-51]
GO:0016485	protein processing	114	13	10	0.00838	ENSDARG00000091727	0.0269281	0.383115	RNF14 (1 of many)	ring finger protein 14 [Source:HGNC Symbol;Acc:HGNC:10058]
GO:0016485	protein processing	114	13	10	0.00838	ENSDARG00000043905	0.041924	0.229694	rnf14	ring finger protein 14 [Source:ZFIN;Acc:ZDB-GENE-040625-65]
GO:0016485	protein processing	114	13	10	0.00838	ENSDARG00000067537	0.0436199	0.262819	pcsk5a	proprotein convertase subtilisin/kexin type 5a [Source:ZFIN;Acc:ZDB-GENE-060531-130]
GO:0009064	glutamine family amino acid metabolic pr...	41	9	3.6	0.00862	ENSDARG00000007715	1.21677e-06	0.415723	lgsn	lengsin, lens protein with glutamine synthetase domain [Source:ZFIN;Acc:ZDB-GENE-060312-26]
GO:0009064	glutamine family amino acid metabolic pr...	41	9	3.6	0.00862	ENSDARG00000041895	1.79527e-05	0.421673	cad	carbamoyl-phosphate synthetase 2, aspartate transcarbamylase, and dihydroorotase [Source:ZFIN;Acc:ZDB-GENE-021030-4]
GO:0009064	glutamine family amino acid metabolic pr...	41	9	3.6	0.00862	ENSDARG00000038207	0.000106295	0.206016	aldh4a1	aldehyde dehydrogenase 4 family, member A1 [Source:ZFIN;Acc:ZDB-GENE-040426-1179]
GO:0009064	glutamine family amino acid metabolic pr...	41	9	3.6	0.00862	ENSDARG00000078425	0.00311807	0.366571	oat	ornithine aminotransferase [Source:ZFIN;Acc:ZDB-GENE-110411-148]
GO:0009064	glutamine family amino acid metabolic pr...	41	9	3.6	0.00862	ENSDARG00000030700	0.0108045	0.347882	ctps1a	CTP synthase 1a [Source:ZFIN;Acc:ZDB-GENE-030131-808]
GO:0009064	glutamine family amino acid metabolic pr...	41	9	3.6	0.00862	ENSDARG00000062147	0.0110098	0.37118	otc	ornithine carbamoyltransferase [Source:ZFIN;Acc:ZDB-GENE-070912-422]
GO:0009064	glutamine family amino acid metabolic pr...	41	9	3.6	0.00862	ENSDARG00000016375	0.022097	0.398779	asns	asparagine synthetase [Source:ZFIN;Acc:ZDB-GENE-040426-1091]
GO:0009064	glutamine family amino acid metabolic pr...	41	9	3.6	0.00862	ENSDARG00000013095	0.023778	0.18272	gclc	glutamate-cysteine ligase, catalytic subunit [Source:ZFIN;Acc:ZDB-GENE-030131-5056]
GO:0009064	glutamine family amino acid metabolic pr...	41	9	3.6	0.00862	ENSDARG00000055226	0.0326196	0.227366	slc7a7	solute carrier family 7 (amino acid transporter light chain, y+L system), member 7 [Source:ZFIN;Acc:ZDB-GENE-051127-5]
GO:0006883	cellular sodium ion homeostasis	14	2	1.23	0.00904	ENSDARG00000025522	0.00241773	-0.37581	sgk1	serum/glucocorticoid regulated kinase 1 [Source:ZFIN;Acc:ZDB-GENE-030131-2860]
GO:0006883	cellular sodium ion homeostasis	14	2	1.23	0.00904	ENSDARG00000010472	0.0348225	0.243732	atp1a2a	ATPase, Na+/K+ transporting, alpha 2a polypeptide [Source:ZFIN;Acc:ZDB-GENE-001212-6]
GO:0019320	hexose catabolic process	18	4	1.58	0.0091	ENSDARG00000040988	8.46377e-07	0.293428	tpi1b	triosephosphate isomerase 1b [Source:ZFIN;Acc:ZDB-GENE-020416-4]
GO:0019320	hexose catabolic process	18	4	1.58	0.0091	ENSDARG00000005251	0.000228501	0.400984	rpe	ribulose-5-phosphate-3-epimerase [Source:ZFIN;Acc:ZDB-GENE-030131-6837]
GO:0019320	hexose catabolic process	18	4	1.58	0.0091	ENSDARG00000056640	0.016418	0.254606	rpia	ribose 5-phosphate isomerase A (ribose 5-phosphate epimerase) [Source:ZFIN;Acc:ZDB-GENE-041114-24]
GO:0019320	hexose catabolic process	18	4	1.58	0.0091	ENSDARG00000057630	0.0233369	0.374831	galm	galactose mutarotase [Source:ZFIN;Acc:ZDB-GENE-040718-66]
GO:0015931	nucleobase-containing compound transport	65	12	5.7	0.00929	ENSDARG00000029911	0.000120962	-0.456208	casc3	cancer susceptibility candidate 3 [Source:ZFIN;Acc:ZDB-GENE-040308-2]
GO:0015931	nucleobase-containing compound transport	65	12	5.7	0.00929	ENSDARG00000015394	0.000679245	0.378432	thoc7	THO complex 7 [Source:ZFIN;Acc:ZDB-GENE-040801-17]
GO:0015931	nucleobase-containing compound transport	65	12	5.7	0.00929	ENSDARG00000060767	0.000680665	-0.150953	smg7	SMG7 nonsense mediated mRNA decay factor [Source:ZFIN;Acc:ZDB-GENE-030131-9122]
GO:0015931	nucleobase-containing compound transport	65	12	5.7	0.00929	ENSDARG00000058208	0.00633943	0.35212	slc25a26	solute carrier family 25 (S-adenosylmethionine carrier), member 26 [Source:ZFIN;Acc:ZDB-GENE-050913-126]
GO:0015931	nucleobase-containing compound transport	65	12	5.7	0.00929	ENSDARG00000087950	0.0123392	-0.350867	IWS1	IWS1, SUPT6H interacting protein [Source:HGNC Symbol;Acc:HGNC:25467]
GO:0015931	nucleobase-containing compound transport	65	12	5.7	0.00929	ENSDARG00000041481	0.0124014	-0.199425	smg5	SMG5 nonsense mediated mRNA decay factor [Source:ZFIN;Acc:ZDB-GENE-050913-144]
GO:0015931	nucleobase-containing compound transport	65	12	5.7	0.00929	ENSDARG00000038635	0.0134335	-0.277897	magoh	mago homolog, exon junction complex core component [Source:ZFIN;Acc:ZDB-GENE-041216-1]
GO:0015931	nucleobase-containing compound transport	65	12	5.7	0.00929	ENSDARG00000070046	0.0157953	-0.410045	eny2	enhancer of yellow 2 homolog (Drosophila) [Source:ZFIN;Acc:ZDB-GENE-040718-124]
GO:0015931	nucleobase-containing compound transport	65	12	5.7	0.00929	ENSDARG00000005699	0.0182292	-0.287408	ddx19	DEAD/H (Asp-Glu-Ala-Asp/His) box polypeptide 19 (DBP5 homolog, yeast) [Source:ZFIN;Acc:ZDB-GENE-020419-30]
GO:0015931	nucleobase-containing compound transport	65	12	5.7	0.00929	ENSDARG00000007196	0.0240097	-0.228989	rae1	ribonucleic acid export 1 [Source:ZFIN;Acc:ZDB-GENE-040426-1029]
GO:0015931	nucleobase-containing compound transport	65	12	5.7	0.00929	ENSDARG00000074955	0.0294848	-0.12818	nup98	nucleoporin 98 [Source:ZFIN;Acc:ZDB-GENE-040426-1180]
GO:0015931	nucleobase-containing compound transport	65	12	5.7	0.00929	ENSDARG00000036069	0.0315789	-0.219223	ddx39b	DEAD (Asp-Glu-Ala-Asp) box polypeptide 39B [Source:ZFIN;Acc:ZDB-GENE-040426-1259]
GO:0061136	regulation of proteasomal protein catabo...	44	5	3.86	0.00945	ENSDARG00000077531	1.80809e-05	-0.310457	bag6l	BCL2-associated athanogene 6, like [Source:ZFIN;Acc:ZDB-GENE-060307-2]
GO:0061136	regulation of proteasomal protein catabo...	44	5	3.86	0.00945	ENSDARG00000076142	0.0124383	-0.366927	trib1	tribbles pseudokinase 1 [Source:ZFIN;Acc:ZDB-GENE-091207-4]
GO:0061136	regulation of proteasomal protein catabo...	44	5	3.86	0.00945	ENSDARG00000012234	0.0185951	-0.278943	psme3	proteasome activator subunit 3 [Source:ZFIN;Acc:ZDB-GENE-991110-19]
GO:0061136	regulation of proteasomal protein catabo...	44	5	3.86	0.00945	ENSDARG00000091727	0.0269281	0.383115	RNF14 (1 of many)	ring finger protein 14 [Source:HGNC Symbol;Acc:HGNC:10058]
GO:0061136	regulation of proteasomal protein catabo...	44	5	3.86	0.00945	ENSDARG00000043905	0.041924	0.229694	rnf14	ring finger protein 14 [Source:ZFIN;Acc:ZDB-GENE-040625-65]
GO:0006098	pentose-phosphate shunt	13	3	1.14	0.01046	ENSDARG00000040988	8.46377e-07	0.293428	tpi1b	triosephosphate isomerase 1b [Source:ZFIN;Acc:ZDB-GENE-020416-4]
GO:0006098	pentose-phosphate shunt	13	3	1.14	0.01046	ENSDARG00000005251	0.000228501	0.400984	rpe	ribulose-5-phosphate-3-epimerase [Source:ZFIN;Acc:ZDB-GENE-030131-6837]
GO:0006098	pentose-phosphate shunt	13	3	1.14	0.01046	ENSDARG00000056640	0.016418	0.254606	rpia	ribose 5-phosphate isomerase A (ribose 5-phosphate epimerase) [Source:ZFIN;Acc:ZDB-GENE-041114-24]
GO:0006007	glucose catabolic process	13	3	1.14	0.01046	ENSDARG00000040988	8.46377e-07	0.293428	tpi1b	triosephosphate isomerase 1b [Source:ZFIN;Acc:ZDB-GENE-020416-4]
GO:0006007	glucose catabolic process	13	3	1.14	0.01046	ENSDARG00000005251	0.000228501	0.400984	rpe	ribulose-5-phosphate-3-epimerase [Source:ZFIN;Acc:ZDB-GENE-030131-6837]
GO:0006007	glucose catabolic process	13	3	1.14	0.01046	ENSDARG00000056640	0.016418	0.254606	rpia	ribose 5-phosphate isomerase A (ribose 5-phosphate epimerase) [Source:ZFIN;Acc:ZDB-GENE-041114-24]
GO:0006405	RNA export from nucleus	34	9	2.98	0.01065	ENSDARG00000015394	0.000679245	0.378432	thoc7	THO complex 7 [Source:ZFIN;Acc:ZDB-GENE-040801-17]
GO:0006405	RNA export from nucleus	34	9	2.98	0.01065	ENSDARG00000060767	0.000680665	-0.150953	smg7	SMG7 nonsense mediated mRNA decay factor [Source:ZFIN;Acc:ZDB-GENE-030131-9122]
GO:0006405	RNA export from nucleus	34	9	2.98	0.01065	ENSDARG00000087950	0.0123392	-0.350867	IWS1	IWS1, SUPT6H interacting protein [Source:HGNC Symbol;Acc:HGNC:25467]
GO:0006405	RNA export from nucleus	34	9	2.98	0.01065	ENSDARG00000041481	0.0124014	-0.199425	smg5	SMG5 nonsense mediated mRNA decay factor [Source:ZFIN;Acc:ZDB-GENE-050913-144]
GO:0006405	RNA export from nucleus	34	9	2.98	0.01065	ENSDARG00000070046	0.0157953	-0.410045	eny2	enhancer of yellow 2 homolog (Drosophila) [Source:ZFIN;Acc:ZDB-GENE-040718-124]
GO:0006405	RNA export from nucleus	34	9	2.98	0.01065	ENSDARG00000005699	0.0182292	-0.287408	ddx19	DEAD/H (Asp-Glu-Ala-Asp/His) box polypeptide 19 (DBP5 homolog, yeast) [Source:ZFIN;Acc:ZDB-GENE-020419-30]
GO:0006405	RNA export from nucleus	34	9	2.98	0.01065	ENSDARG00000007196	0.0240097	-0.228989	rae1	ribonucleic acid export 1 [Source:ZFIN;Acc:ZDB-GENE-040426-1029]
GO:0006405	RNA export from nucleus	34	9	2.98	0.01065	ENSDARG00000074955	0.0294848	-0.12818	nup98	nucleoporin 98 [Source:ZFIN;Acc:ZDB-GENE-040426-1180]
GO:0006405	RNA export from nucleus	34	9	2.98	0.01065	ENSDARG00000036069	0.0315789	-0.219223	ddx39b	DEAD (Asp-Glu-Ala-Asp) box polypeptide 39B [Source:ZFIN;Acc:ZDB-GENE-040426-1259]
GO:0006302	double-strand break repair	64	9	5.62	0.01077	ENSDARG00000061397	3.25493e-05	-0.235635	trip12	thyroid hormone receptor interactor 12 [Source:ZFIN;Acc:ZDB-GENE-041111-262]
GO:0006302	double-strand break repair	64	9	5.62	0.01077	ENSDARG00000077526	0.00156319	-0.334884	babam1	BRISC and BRCA1 A complex member 1 [Source:ZFIN;Acc:ZDB-GENE-040808-6]
GO:0006302	double-strand break repair	64	9	5.62	0.01077	ENSDARG00000077089	0.00230526	0.448493	blm	Bloom syndrome, RecQ helicase-like [Source:ZFIN;Acc:ZDB-GENE-070702-5]
GO:0006302	double-strand break repair	64	9	5.62	0.01077	ENSDARG00000045308	0.00362677	0.359445	pola1	polymerase (DNA directed), alpha 1 [Source:ZFIN;Acc:ZDB-GENE-030114-9]
GO:0006302	double-strand break repair	64	9	5.62	0.01077	ENSDARG00000061414	0.00966621	-0.354845	slx4	SLX4 structure-specific endonuclease subunit homolog (S. cerevisiae) [Source:ZFIN;Acc:ZDB-GENE-050208-359]
GO:0006302	double-strand break repair	64	9	5.62	0.01077	ENSDARG00000079015	0.0110162	0.370091	brca2	breast cancer 2, early onset [Source:ZFIN;Acc:ZDB-GENE-060510-3]
GO:0006302	double-strand break repair	64	9	5.62	0.01077	ENSDARG00000075083	0.0135295	0.284547	prkdc	protein kinase, DNA-activated, catalytic polypeptide [Source:ZFIN;Acc:ZDB-GENE-030131-9008]
GO:0006302	double-strand break repair	64	9	5.62	0.01077	ENSDARG00000007175	0.0285599	0.269103	recql	RecQ helicase-like [Source:ZFIN;Acc:ZDB-GENE-050809-134]
GO:0006302	double-strand break repair	64	9	5.62	0.01077	ENSDARG00000035655	0.0373882	-0.170623	rad21b	RAD21 cohesin complex component b [Source:ZFIN;Acc:ZDB-GENE-060503-223]
GO:0006544	glycine metabolic process	10	4	0.88	0.01097	ENSDARG00000018478	0.000205941	0.473294	agxtb	alanine-glyoxylate aminotransferase b [Source:ZFIN;Acc:ZDB-GENE-010302-3]
GO:0006544	glycine metabolic process	10	4	0.88	0.01097	ENSDARG00000052816	0.000232508	0.364	shmt1	serine hydroxymethyltransferase 1 (soluble) [Source:ZFIN;Acc:ZDB-GENE-040426-1558]
GO:0006544	glycine metabolic process	10	4	0.88	0.01097	ENSDARG00000010862	0.000586761	0.332513	amt	aminomethyltransferase [Source:ZFIN;Acc:ZDB-GENE-041010-114]
GO:0006544	glycine metabolic process	10	4	0.88	0.01097	ENSDARG00000035120	0.00259866	0.258145	GLDC	glycine decarboxylase [Source:HGNC Symbol;Acc:HGNC:4313]
GO:0055088	lipid homeostasis	28	7	2.46	0.0112	ENSDARG00000027978	0.00335832	-0.259572	yy1b	YY1 transcription factor b [Source:ZFIN;Acc:ZDB-GENE-040426-2127]
GO:0055088	lipid homeostasis	28	7	2.46	0.0112	ENSDARG00000037057	0.00338375	0.255094	gcdha	glutaryl-CoA dehydrogenase a [Source:ZFIN;Acc:ZDB-GENE-040426-1855]
GO:0055088	lipid homeostasis	28	7	2.46	0.0112	ENSDARG00000102004	0.0098818	0.401762	apoea	apolipoprotein Ea [Source:ZFIN;Acc:ZDB-GENE-010724-18]
GO:0055088	lipid homeostasis	28	7	2.46	0.0112	ENSDARG00000014333	0.0268431	0.203196	ormdl1	ORMDL sphingolipid biosynthesis regulator 1 [Source:ZFIN;Acc:ZDB-GENE-030616-529]
GO:0055088	lipid homeostasis	28	7	2.46	0.0112	ENSDARG00000042658	0.0379442	0.25787	acad8	acyl-CoA dehydrogenase family, member 8 [Source:ZFIN;Acc:ZDB-GENE-040426-828]
GO:0055088	lipid homeostasis	28	7	2.46	0.0112	ENSDARG00000020866	0.0399535	0.340728	apoa4b.2	apolipoprotein A-IV b, tandem duplicate 2 [Source:ZFIN;Acc:ZDB-GENE-030131-3143]
GO:0055088	lipid homeostasis	28	7	2.46	0.0112	ENSDARG00000042853	0.045984	0.190622	ivd	isovaleryl-CoA dehydrogenase [Source:ZFIN;Acc:ZDB-GENE-030616-262]
GO:0042775	mitochondrial ATP synthesis coupled elec...	30	11	2.63	0.01133	ENSDARG00000052304	2.07253e-06	0.239284	uqcrc1	ubiquinol-cytochrome c reductase core protein I [Source:ZFIN;Acc:ZDB-GENE-040426-1792]
GO:0042775	mitochondrial ATP synthesis coupled elec...	30	11	2.63	0.01133	ENSDARG00000071691	3.89873e-05	0.263661	uqcrc2b	ubiquinol-cytochrome c reductase core protein IIb [Source:ZFIN;Acc:ZDB-GENE-030131-1269]
GO:0042775	mitochondrial ATP synthesis coupled elec...	30	11	2.63	0.01133	ENSDARG00000038608	0.000213134	0.297958	sdhc	succinate dehydrogenase complex, subunit C, integral membrane protein [Source:ZFIN;Acc:ZDB-GENE-040801-26]
GO:0042775	mitochondrial ATP synthesis coupled elec...	30	11	2.63	0.01133	ENSDARG00000044562	0.000428443	0.31703	cycsb	cytochrome c, somatic b [Source:ZFIN;Acc:ZDB-GENE-040625-38]
GO:0042775	mitochondrial ATP synthesis coupled elec...	30	11	2.63	0.01133	ENSDARG00000063924	0.00495611	0.168711	mt-cyb	cytochrome b, mitochondrial [Source:ZFIN;Acc:ZDB-GENE-011205-17]
GO:0042775	mitochondrial ATP synthesis coupled elec...	30	11	2.63	0.01133	ENSDARG00000059128	0.00941118	0.221614	uqcrh	ubiquinol-cytochrome c reductase hinge protein [Source:ZFIN;Acc:ZDB-GENE-051030-93]
GO:0042775	mitochondrial ATP synthesis coupled elec...	30	11	2.63	0.01133	ENSDARG00000062971	0.0203327	0.257048	sdhaf2	succinate dehydrogenase complex assembly factor 2 [Source:ZFIN;Acc:ZDB-GENE-030131-7564]
GO:0042775	mitochondrial ATP synthesis coupled elec...	30	11	2.63	0.01133	ENSDARG00000036684	0.0232317	0.260826	ndufa7	NADH dehydrogenase (ubiquinone) 1 alpha subcomplex, 7 [Source:ZFIN;Acc:ZDB-GENE-040801-169]
GO:0042775	mitochondrial ATP synthesis coupled elec...	30	11	2.63	0.01133	ENSDARG00000056583	0.0346247	0.208609	ndufs6	NADH dehydrogenase (ubiquinone) Fe-S protein 6 [Source:ZFIN;Acc:ZDB-GENE-040912-86]
GO:0042775	mitochondrial ATP synthesis coupled elec...	30	11	2.63	0.01133	ENSDARG00000063899	0.042855	0.151908	mt-nd2	NADH dehydrogenase 2, mitochondrial [Source:ZFIN;Acc:ZDB-GENE-011205-8]
GO:0042775	mitochondrial ATP synthesis coupled elec...	30	11	2.63	0.01133	ENSDARG00000063917	0.0449736	0.142922	mt-nd4	NADH dehydrogenase 4, mitochondrial [Source:ZFIN;Acc:ZDB-GENE-011205-10]
GO:0006082	organic acid metabolic process	503	91	44.14	0.01159	ENSDARG00000005236	9.22226e-23	0.538643	srcap	Snf2-related CREBBP activator protein [Source:ZFIN;Acc:ZDB-GENE-041008-127]
GO:0006082	organic acid metabolic process	503	91	44.14	0.01159	ENSDARG00000041068	2.19709e-15	0.387799	got2a	glutamic-oxaloacetic transaminase 2a, mitochondrial [Source:ZFIN;Acc:ZDB-GENE-040426-2703]
GO:0006082	organic acid metabolic process	503	91	44.14	0.01159	ENSDARG00000040492	3.88198e-09	0.408075	mthfd1b	methylenetetrahydrofolate dehydrogenase (NADP+ dependent) 1b [Source:ZFIN;Acc:ZDB-GENE-020905-4]
GO:0006082	organic acid metabolic process	503	91	44.14	0.01159	ENSDARG00000104906	5.26754e-08	0.635836	mtr	5-methyltetrahydrofolate-homocysteine methyltransferase [Source:ZFIN;Acc:ZDB-GENE-031001-5]
GO:0006082	organic acid metabolic process	503	91	44.14	0.01159	ENSDARG00000101251	1.07708e-07	0.290088	ldha	lactate dehydrogenase A4 [Source:ZFIN;Acc:ZDB-GENE-991026-5]
GO:0006082	organic acid metabolic process	503	91	44.14	0.01159	ENSDARG00000013250	1.55397e-07	0.39461	tars	threonyl-tRNA synthetase [Source:ZFIN;Acc:ZDB-GENE-041010-218]
GO:0006082	organic acid metabolic process	503	91	44.14	0.01159	ENSDARG00000005191	3.7787e-07	0.337381	ahcy	adenosylhomocysteinase [Source:ZFIN;Acc:ZDB-GENE-031219-6]
GO:0006082	organic acid metabolic process	503	91	44.14	0.01159	ENSDARG00000040988	8.46377e-07	0.293428	tpi1b	triosephosphate isomerase 1b [Source:ZFIN;Acc:ZDB-GENE-020416-4]
GO:0006082	organic acid metabolic process	503	91	44.14	0.01159	ENSDARG00000007715	1.21677e-06	0.415723	lgsn	lengsin, lens protein with glutamine synthetase domain [Source:ZFIN;Acc:ZDB-GENE-060312-26]
GO:0006082	organic acid metabolic process	503	91	44.14	0.01159	ENSDARG00000098646	1.40803e-06	0.565621	mthfd2	methylenetetrahydrofolate dehydrogenase (NADP+ dependent) 2, methenyltetrahydrofolate cyclohydrolase [Source:ZFIN;Acc:ZDB-GENE-040704-20]
GO:0006082	organic acid metabolic process	503	91	44.14	0.01159	ENSDARG00000053500	3.23778e-06	0.492892	cbsa	cystathionine-beta-synthase a [Source:ZFIN;Acc:ZDB-GENE-050417-367]
GO:0006082	organic acid metabolic process	503	91	44.14	0.01159	ENSDARG00000041895	1.79527e-05	0.421673	cad	carbamoyl-phosphate synthetase 2, aspartate transcarbamylase, and dihydroorotase [Source:ZFIN;Acc:ZDB-GENE-021030-4]
GO:0006082	organic acid metabolic process	503	91	44.14	0.01159	ENSDARG00000099106	3.36771e-05	0.309886	afmid	arylformamidase [Source:ZFIN;Acc:ZDB-GENE-050417-166]
GO:0006082	organic acid metabolic process	503	91	44.14	0.01159	ENSDARG00000101074	4.8988e-05	0.200412	glud1b	glutamate dehydrogenase 1b [Source:ZFIN;Acc:ZDB-GENE-030828-1]
GO:0006082	organic acid metabolic process	503	91	44.14	0.01159	ENSDARG00000011537	5.95413e-05	-0.565264	ugt2a5	UDP glucuronosyltransferase 2 family, polypeptide A5 [Source:ZFIN;Acc:ZDB-GENE-060929-796]
GO:0006082	organic acid metabolic process	503	91	44.14	0.01159	ENSDARG00000074301	6.63116e-05	0.410137	cth	cystathionase (cystathionine gamma-lyase) [Source:ZFIN;Acc:ZDB-GENE-030131-774]
GO:0006082	organic acid metabolic process	503	91	44.14	0.01159	ENSDARG00000005840	9.10546e-05	0.259581	got2b	glutamic-oxaloacetic transaminase 2b, mitochondrial [Source:ZFIN;Acc:ZDB-GENE-030131-7917]
GO:0006082	organic acid metabolic process	503	91	44.14	0.01159	ENSDARG00000038207	0.000106295	0.206016	aldh4a1	aldehyde dehydrogenase 4 family, member A1 [Source:ZFIN;Acc:ZDB-GENE-040426-1179]
GO:0006082	organic acid metabolic process	503	91	44.14	0.01159	ENSDARG00000054191	0.00012228	0.2573	pgk1	phosphoglycerate kinase 1 [Source:ZFIN;Acc:ZDB-GENE-040426-2711]
GO:0006082	organic acid metabolic process	503	91	44.14	0.01159	ENSDARG00000018478	0.000205941	0.473294	agxtb	alanine-glyoxylate aminotransferase b [Source:ZFIN;Acc:ZDB-GENE-010302-3]
GO:0006082	organic acid metabolic process	503	91	44.14	0.01159	ENSDARG00000091247	0.000220526	0.348766	fars2	phenylalanyl-tRNA synthetase 2, mitochondrial [Source:ZFIN;Acc:ZDB-GENE-070928-38]
GO:0006082	organic acid metabolic process	503	91	44.14	0.01159	ENSDARG00000019280	0.000231859	0.429833	larsb	leucyl-tRNA synthetase b [Source:ZFIN;Acc:ZDB-GENE-030114-7]
GO:0006082	organic acid metabolic process	503	91	44.14	0.01159	ENSDARG00000052816	0.000232508	0.364	shmt1	serine hydroxymethyltransferase 1 (soluble) [Source:ZFIN;Acc:ZDB-GENE-040426-1558]
GO:0006082	organic acid metabolic process	503	91	44.14	0.01159	ENSDARG00000010862	0.000586761	0.332513	amt	aminomethyltransferase [Source:ZFIN;Acc:ZDB-GENE-041010-114]
GO:0006082	organic acid metabolic process	503	91	44.14	0.01159	ENSDARG00000032326	0.000599528	0.348726	mecr	mitochondrial trans-2-enoyl-CoA reductase [Source:ZFIN;Acc:ZDB-GENE-050417-399]
GO:0006082	organic acid metabolic process	503	91	44.14	0.01159	ENSDARG00000059070	0.000688432	0.24806	gars	glycyl-tRNA synthetase [Source:ZFIN;Acc:ZDB-GENE-030131-9174]
GO:0006082	organic acid metabolic process	503	91	44.14	0.01159	ENSDARG00000034826	0.000953812	0.353262	park7	parkinson protein 7 [Source:ZFIN;Acc:ZDB-GENE-041010-5]
GO:0006082	organic acid metabolic process	503	91	44.14	0.01159	ENSDARG00000079823	0.00098987	0.273232	mrps36	mitochondrial ribosomal protein S36 [Source:ZFIN;Acc:ZDB-GENE-081104-343]
GO:0006082	organic acid metabolic process	503	91	44.14	0.01159	ENSDARG00000071076	0.00130839	-0.323829	ldhbb	lactate dehydrogenase Bb [Source:ZFIN;Acc:ZDB-GENE-040718-176]
GO:0006082	organic acid metabolic process	503	91	44.14	0.01159	ENSDARG00000103799	0.00158694	0.249698	kars	lysyl-tRNA synthetase [Source:ZFIN;Acc:ZDB-GENE-021115-8]
GO:0006082	organic acid metabolic process	503	91	44.14	0.01159	ENSDARG00000056119	0.00177272	0.194279	eef1g	eukaryotic translation elongation factor 1 gamma [Source:ZFIN;Acc:ZDB-GENE-020423-3]
GO:0006082	organic acid metabolic process	503	91	44.14	0.01159	ENSDARG00000042982	0.00187305	0.291362	cyp2p8	cytochrome P450, family 2, subfamily P, polypeptide 8 [Source:ZFIN;Acc:ZDB-GENE-061030-1]
GO:0006082	organic acid metabolic process	503	91	44.14	0.01159	ENSDARG00000005643	0.00210222	0.308889	gcat	glycine C-acetyltransferase [Source:ZFIN;Acc:ZDB-GENE-060518-3]
GO:0006082	organic acid metabolic process	503	91	44.14	0.01159	ENSDARG00000100376	0.00255738	0.267083	amdhd2	amidohydrolase domain containing 2 [Source:ZFIN;Acc:ZDB-GENE-040426-1871]
GO:0006082	organic acid metabolic process	503	91	44.14	0.01159	ENSDARG00000035120	0.00259866	0.258145	GLDC	glycine decarboxylase [Source:HGNC Symbol;Acc:HGNC:4313]
GO:0006082	organic acid metabolic process	503	91	44.14	0.01159	ENSDARG00000054530	0.0026744	0.325321	rars	arginyl-tRNA synthetase [Source:ZFIN;Acc:ZDB-GENE-030131-9014]
GO:0006082	organic acid metabolic process	503	91	44.14	0.01159	ENSDARG00000045257	0.002824	0.334023	decr2	2,4-dienoyl CoA reductase 2, peroxisomal [Source:ZFIN;Acc:ZDB-GENE-040426-2612]
GO:0006082	organic acid metabolic process	503	91	44.14	0.01159	ENSDARG00000043371	0.00288337	0.172864	mdh2	malate dehydrogenase 2, NAD (mitochondrial) [Source:ZFIN;Acc:ZDB-GENE-040426-2143]
GO:0006082	organic acid metabolic process	503	91	44.14	0.01159	ENSDARG00000078425	0.00311807	0.366571	oat	ornithine aminotransferase [Source:ZFIN;Acc:ZDB-GENE-110411-148]
GO:0006082	organic acid metabolic process	503	91	44.14	0.01159	ENSDARG00000037057	0.00338375	0.255094	gcdha	glutaryl-CoA dehydrogenase a [Source:ZFIN;Acc:ZDB-GENE-040426-1855]
GO:0006082	organic acid metabolic process	503	91	44.14	0.01159	ENSDARG00000076406	0.00346761	-0.469879	ggcta	gamma-glutamylcyclotransferase a [Source:ZFIN;Acc:ZDB-GENE-081104-129]
GO:0006082	organic acid metabolic process	503	91	44.14	0.01159	ENSDARG00000003675	0.00395968	0.349529	cryl1	crystallin, lambda 1 [Source:ZFIN;Acc:ZDB-GENE-060810-7]
GO:0006082	organic acid metabolic process	503	91	44.14	0.01159	ENSDARG00000037501	0.00433455	0.38825	aasdhppt	aminoadipate-semialdehyde dehydrogenase-phosphopantetheinyl transferase [Source:ZFIN;Acc:ZDB-GENE-050913-36]
GO:0006082	organic acid metabolic process	503	91	44.14	0.01159	ENSDARG00000035602	0.0045096	0.317873	dao.1	D-amino-acid oxidase, tandem duplicate 1 [Source:ZFIN;Acc:ZDB-GENE-050913-127]
GO:0006082	organic acid metabolic process	503	91	44.14	0.01159	ENSDARG00000010276	0.00539211	-0.521655	ptgs2b	prostaglandin-endoperoxide synthase 2b [Source:ZFIN;Acc:ZDB-GENE-041014-323]
GO:0006082	organic acid metabolic process	503	91	44.14	0.01159	ENSDARG00000037309	0.00607488	0.266471	gatb	glutamyl-tRNA(Gln) amidotransferase, subunit B [Source:ZFIN;Acc:ZDB-GENE-040724-131]
GO:0006082	organic acid metabolic process	503	91	44.14	0.01159	ENSDARG00000042978	0.00672115	-0.42398	cyp2p6	cytochrome P450, family 2, subfamily P, polypeptide 6 [Source:ZFIN;Acc:ZDB-GENE-040426-790]
GO:0006082	organic acid metabolic process	503	91	44.14	0.01159	ENSDARG00000016733	0.00705603	0.28906	psat1	phosphoserine aminotransferase 1 [Source:ZFIN;Acc:ZDB-GENE-030131-5723]
GO:0006082	organic acid metabolic process	503	91	44.14	0.01159	ENSDARG00000025977	0.00705895	0.243623	blmh	bleomycin hydrolase [Source:ZFIN;Acc:ZDB-GENE-030131-8485]
GO:0006082	organic acid metabolic process	503	91	44.14	0.01159	ENSDARG00000044142	0.00705895	0.235149	acss1	acyl-CoA synthetase short-chain family member 1 [Source:ZFIN;Acc:ZDB-GENE-050320-139]
GO:0006082	organic acid metabolic process	503	91	44.14	0.01159	ENSDARG00000070230	0.0077109	0.367628	aldh1l2	aldehyde dehydrogenase 1 family, member L2 [Source:ZFIN;Acc:ZDB-GENE-100426-6]
GO:0006082	organic acid metabolic process	503	91	44.14	0.01159	ENSDARG00000014179	0.00801284	0.251515	pfkma	phosphofructokinase, muscle a [Source:ZFIN;Acc:ZDB-GENE-040912-135]
GO:0006082	organic acid metabolic process	503	91	44.14	0.01159	ENSDARG00000056029	0.00918046	-0.37437	cyp26c1	cytochrome P450, family 26, subfamily C, polypeptide 1 [Source:ZFIN;Acc:ZDB-GENE-050714-2]
GO:0006082	organic acid metabolic process	503	91	44.14	0.01159	ENSDARG00000061375	0.0096591	0.222068	sgpl1	sphingosine-1-phosphate lyase 1 [Source:ZFIN;Acc:ZDB-GENE-070410-24]
GO:0006082	organic acid metabolic process	503	91	44.14	0.01159	ENSDARG00000006220	0.00976852	0.430088	ugt1ab	UDP glucuronosyltransferase 1 family a, b [Source:ZFIN;Acc:ZDB-GENE-040426-2762]
GO:0006082	organic acid metabolic process	503	91	44.14	0.01159	ENSDARG00000030700	0.0108045	0.347882	ctps1a	CTP synthase 1a [Source:ZFIN;Acc:ZDB-GENE-030131-808]
GO:0006082	organic acid metabolic process	503	91	44.14	0.01159	ENSDARG00000062147	0.0110098	0.37118	otc	ornithine carbamoyltransferase [Source:ZFIN;Acc:ZDB-GENE-070912-422]
GO:0006082	organic acid metabolic process	503	91	44.14	0.01159	ENSDARG00000004539	0.011151	-0.440823	ptgs2a	prostaglandin-endoperoxide synthase 2a [Source:ZFIN;Acc:ZDB-GENE-020530-2]
GO:0006082	organic acid metabolic process	503	91	44.14	0.01159	ENSDARG00000008237	0.0137127	0.209531	sars	seryl-tRNA synthetase [Source:ZFIN;Acc:ZDB-GENE-040831-1]
GO:0006082	organic acid metabolic process	503	91	44.14	0.01159	ENSDARG00000025375	0.0157491	0.41368	idh1	isocitrate dehydrogenase 1 (NADP+), soluble [Source:ZFIN;Acc:ZDB-GENE-031006-1]
GO:0006082	organic acid metabolic process	503	91	44.14	0.01159	ENSDARG00000003795	0.0158073	0.151865	IDH2	isocitrate dehydrogenase (NADP(+)) 2, mitochondrial [Source:HGNC Symbol;Acc:HGNC:5383]
GO:0006082	organic acid metabolic process	503	91	44.14	0.01159	ENSDARG00000020448	0.0172612	0.304089	adi1	acireductone dioxygenase 1 [Source:ZFIN;Acc:ZDB-GENE-030131-2799]
GO:0006082	organic acid metabolic process	503	91	44.14	0.01159	ENSDARG00000015918	0.0192687	0.128636	dlat	dihydrolipoamide S-acetyltransferase (E2 component of pyruvate dehydrogenase complex) [Source:ZFIN;Acc:ZDB-GENE-030131-2921]
GO:0006082	organic acid metabolic process	503	91	44.14	0.01159	ENSDARG00000101561	0.0197609	0.175499	dbt	dihydrolipoamide branched chain transacylase E2 [Source:ZFIN;Acc:ZDB-GENE-050320-85]
GO:0006082	organic acid metabolic process	503	91	44.14	0.01159	ENSDARG00000016375	0.022097	0.398779	asns	asparagine synthetase [Source:ZFIN;Acc:ZDB-GENE-040426-1091]
GO:0006082	organic acid metabolic process	503	91	44.14	0.01159	ENSDARG00000099546	0.0225237	0.2292	kynu	kynureninase [Source:ZFIN;Acc:ZDB-GENE-120215-204]
GO:0006082	organic acid metabolic process	503	91	44.14	0.01159	ENSDARG00000071774	0.0231971	0.294964	eef1e1	eukaryotic translation elongation factor 1 epsilon 1 [Source:ZFIN;Acc:ZDB-GENE-030131-4949]
GO:0006082	organic acid metabolic process	503	91	44.14	0.01159	ENSDARG00000013095	0.023778	0.18272	gclc	glutamate-cysteine ligase, catalytic subunit [Source:ZFIN;Acc:ZDB-GENE-030131-5056]
GO:0006082	organic acid metabolic process	503	91	44.14	0.01159	ENSDARG00000035913	0.0240511	0.276633	yars	tyrosyl-tRNA synthetase [Source:ZFIN;Acc:ZDB-GENE-030425-2]
GO:0006082	organic acid metabolic process	503	91	44.14	0.01159	ENSDARG00000075754	0.0244442	-0.398115	mri1	methylthioribose-1-phosphate isomerase 1 [Source:ZFIN;Acc:ZDB-GENE-080204-109]
GO:0006082	organic acid metabolic process	503	91	44.14	0.01159	ENSDARG00000022650	0.0272071	0.242417	cyp2ad3	cytochrome P450, family 2, subfamily AD, polypeptide 3 [Source:ZFIN;Acc:ZDB-GENE-041001-156]
GO:0006082	organic acid metabolic process	503	91	44.14	0.01159	ENSDARG00000038703	0.0289244	0.309018	hkdc1	hexokinase domain containing 1 [Source:ZFIN;Acc:ZDB-GENE-030131-9801]
GO:0006082	organic acid metabolic process	503	91	44.14	0.01159	ENSDARG00000028000	0.0291839	0.177314	pfkpa	phosphofructokinase, platelet a [Source:ZFIN;Acc:ZDB-GENE-091112-22]
GO:0006082	organic acid metabolic process	503	91	44.14	0.01159	ENSDARG00000069142	0.0298009	0.20228	aars	alanyl-tRNA synthetase [Source:ZFIN;Acc:ZDB-GENE-030131-3663]
GO:0006082	organic acid metabolic process	503	91	44.14	0.01159	ENSDARG00000037307	0.0300554	0.281266	gnpda1	glucosamine-6-phosphate deaminase 1 [Source:ZFIN;Acc:ZDB-GENE-050417-417]
GO:0006082	organic acid metabolic process	503	91	44.14	0.01159	ENSDARG00000051873	0.0309569	0.254288	zgc:158222	zgc:158222 [Source:ZFIN;Acc:ZDB-GENE-070112-1522]
GO:0006082	organic acid metabolic process	503	91	44.14	0.01159	ENSDARG00000055226	0.0326196	0.227366	slc7a7	solute carrier family 7 (amino acid transporter light chain, y+L system), member 7 [Source:ZFIN;Acc:ZDB-GENE-051127-5]
GO:0006082	organic acid metabolic process	503	91	44.14	0.01159	ENSDARG00000056648	0.0336842	-0.128718	ext2	exostosin glycosyltransferase 2 [Source:ZFIN;Acc:ZDB-GENE-041124-3]
GO:0006082	organic acid metabolic process	503	91	44.14	0.01159	ENSDARG00000036164	0.0342064	0.206264	cars	cysteinyl-tRNA synthetase [Source:ZFIN;Acc:ZDB-GENE-030328-29]
GO:0006082	organic acid metabolic process	503	91	44.14	0.01159	ENSDARG00000018653	0.0342387	0.348003	acot7	acyl-CoA thioesterase 7 [Source:ZFIN;Acc:ZDB-GENE-040912-42]
GO:0006082	organic acid metabolic process	503	91	44.14	0.01159	ENSDARG00000036237	0.0356412	0.230792	slc27a2a	solute carrier family 27 (fatty acid transporter), member 2a [Source:ZFIN;Acc:ZDB-GENE-050706-104]
GO:0006082	organic acid metabolic process	503	91	44.14	0.01159	ENSDARG00000042658	0.0379442	0.25787	acad8	acyl-CoA dehydrogenase family, member 8 [Source:ZFIN;Acc:ZDB-GENE-040426-828]
GO:0006082	organic acid metabolic process	503	91	44.14	0.01159	ENSDARG00000010555	0.0379983	0.372013	pdha1b	pyruvate dehydrogenase (lipoamide) alpha 1b [Source:ZFIN;Acc:ZDB-GENE-040718-96]
GO:0006082	organic acid metabolic process	503	91	44.14	0.01159	ENSDARG00000035872	0.0391396	-0.255677	hsd17b12b	hydroxysteroid (17-beta) dehydrogenase 12b [Source:ZFIN;Acc:ZDB-GENE-030131-1346]
GO:0006082	organic acid metabolic process	503	91	44.14	0.01159	ENSDARG00000020866	0.0399535	0.340728	apoa4b.2	apolipoprotein A-IV b, tandem duplicate 2 [Source:ZFIN;Acc:ZDB-GENE-030131-3143]
GO:0006082	organic acid metabolic process	503	91	44.14	0.01159	ENSDARG00000007955	0.0413275	0.239479	iars	isoleucyl-tRNA synthetase [Source:ZFIN;Acc:ZDB-GENE-030131-6325]
GO:0006082	organic acid metabolic process	503	91	44.14	0.01159	ENSDARG00000042853	0.045984	0.190622	ivd	isovaleryl-CoA dehydrogenase [Source:ZFIN;Acc:ZDB-GENE-030616-262]
GO:0006082	organic acid metabolic process	503	91	44.14	0.01159	ENSDARG00000044809	0.0464613	0.213717	fpgs	folylpolyglutamate synthase [Source:ZFIN;Acc:ZDB-GENE-040426-2781]
GO:0006082	organic acid metabolic process	503	91	44.14	0.01159	ENSDARG00000010316	0.0471643	0.23649	qars	glutaminyl-tRNA synthetase [Source:ZFIN;Acc:ZDB-GENE-040426-1011]
GO:0006082	organic acid metabolic process	503	91	44.14	0.01159	ENSDARG00000018944	0.0483434	0.262117	hoga1	4-hydroxy-2-oxoglutarate aldolase 1 [Source:ZFIN;Acc:ZDB-GENE-040426-2242]
GO:0006082	organic acid metabolic process	503	91	44.14	0.01159	ENSDARG00000001578	0.049839	0.130685	echs1	enoyl CoA hydratase, short chain, 1, mitochondrial [Source:ZFIN;Acc:ZDB-GENE-030616-617]
GO:0044711	single-organism biosynthetic process	702	93	61.61	0.01159	ENSDARG00000104049	6.78744e-16	-0.505989	crebl2	cAMP responsive element binding protein-like 2 [Source:ZFIN;Acc:ZDB-GENE-040718-456]
GO:0044711	single-organism biosynthetic process	702	93	61.61	0.01159	ENSDARG00000024112	3.22525e-09	0.439317	gmppaa	GDP-mannose pyrophosphorylase Aa [Source:ZFIN;Acc:ZDB-GENE-040704-37]
GO:0044711	single-organism biosynthetic process	702	93	61.61	0.01159	ENSDARG00000040492	3.88198e-09	0.408075	mthfd1b	methylenetetrahydrofolate dehydrogenase (NADP+ dependent) 1b [Source:ZFIN;Acc:ZDB-GENE-020905-4]
GO:0044711	single-organism biosynthetic process	702	93	61.61	0.01159	ENSDARG00000089853	9.94227e-09	-0.501073	si:dkey-22n8.3	si:dkey-22n8.3 [Source:ZFIN;Acc:ZDB-GENE-110914-188]
GO:0044711	single-organism biosynthetic process	702	93	61.61	0.01159	ENSDARG00000014572	3.21705e-08	0.287855	chpt1	choline phosphotransferase 1 [Source:ZFIN;Acc:ZDB-GENE-030131-1325]
GO:0044711	single-organism biosynthetic process	702	93	61.61	0.01159	ENSDARG00000099429	3.21705e-08	0.396156	mrps15	mitochondrial ribosomal protein S15 [Source:ZFIN;Acc:ZDB-GENE-040718-188]
GO:0044711	single-organism biosynthetic process	702	93	61.61	0.01159	ENSDARG00000104906	5.26754e-08	0.635836	mtr	5-methyltetrahydrofolate-homocysteine methyltransferase [Source:ZFIN;Acc:ZDB-GENE-031001-5]
GO:0044711	single-organism biosynthetic process	702	93	61.61	0.01159	ENSDARG00000040988	8.46377e-07	0.293428	tpi1b	triosephosphate isomerase 1b [Source:ZFIN;Acc:ZDB-GENE-020416-4]
GO:0044711	single-organism biosynthetic process	702	93	61.61	0.01159	ENSDARG00000007715	1.21677e-06	0.415723	lgsn	lengsin, lens protein with glutamine synthetase domain [Source:ZFIN;Acc:ZDB-GENE-060312-26]
GO:0044711	single-organism biosynthetic process	702	93	61.61	0.01159	ENSDARG00000098646	1.40803e-06	0.565621	mthfd2	methylenetetrahydrofolate dehydrogenase (NADP+ dependent) 2, methenyltetrahydrofolate cyclohydrolase [Source:ZFIN;Acc:ZDB-GENE-040704-20]
GO:0044711	single-organism biosynthetic process	702	93	61.61	0.01159	ENSDARG00000053500	3.23778e-06	0.492892	cbsa	cystathionine-beta-synthase a [Source:ZFIN;Acc:ZDB-GENE-050417-367]
GO:0044711	single-organism biosynthetic process	702	93	61.61	0.01159	ENSDARG00000101952	9.04223e-06	-0.580702	pigv	phosphatidylinositol glycan anchor biosynthesis, class V [Source:ZFIN;Acc:ZDB-GENE-121116-1]
GO:0044711	single-organism biosynthetic process	702	93	61.61	0.01159	ENSDARG00000041895	1.79527e-05	0.421673	cad	carbamoyl-phosphate synthetase 2, aspartate transcarbamylase, and dihydroorotase [Source:ZFIN;Acc:ZDB-GENE-021030-4]
GO:0044711	single-organism biosynthetic process	702	93	61.61	0.01159	ENSDARG00000054155	3.36155e-05	0.47218	pcna	proliferating cell nuclear antigen [Source:ZFIN;Acc:ZDB-GENE-000210-8]
GO:0044711	single-organism biosynthetic process	702	93	61.61	0.01159	ENSDARG00000099106	3.36771e-05	0.309886	afmid	arylformamidase [Source:ZFIN;Acc:ZDB-GENE-050417-166]
GO:0044711	single-organism biosynthetic process	702	93	61.61	0.01159	ENSDARG00000095897	3.64922e-05	0.370085	atp5e	ATP synthase, H+ transporting, mitochondrial F1 complex, epsilon subunit [Source:ZFIN;Acc:ZDB-GENE-110411-22]
GO:0044711	single-organism biosynthetic process	702	93	61.61	0.01159	ENSDARG00000069807	5.89633e-05	-0.308906	zdhhc18a	zinc finger, DHHC-type containing 18a [Source:ZFIN;Acc:ZDB-GENE-060929-424]
GO:0044711	single-organism biosynthetic process	702	93	61.61	0.01159	ENSDARG00000074301	6.63116e-05	0.410137	cth	cystathionase (cystathionine gamma-lyase) [Source:ZFIN;Acc:ZDB-GENE-030131-774]
GO:0044711	single-organism biosynthetic process	702	93	61.61	0.01159	ENSDARG00000038207	0.000106295	0.206016	aldh4a1	aldehyde dehydrogenase 4 family, member A1 [Source:ZFIN;Acc:ZDB-GENE-040426-1179]
GO:0044711	single-organism biosynthetic process	702	93	61.61	0.01159	ENSDARG00000015524	0.000144656	0.306547	prps1a	phosphoribosyl pyrophosphate synthetase 1A [Source:ZFIN;Acc:ZDB-GENE-011212-5]
GO:0044711	single-organism biosynthetic process	702	93	61.61	0.01159	ENSDARG00000018478	0.000205941	0.473294	agxtb	alanine-glyoxylate aminotransferase b [Source:ZFIN;Acc:ZDB-GENE-010302-3]
GO:0044711	single-organism biosynthetic process	702	93	61.61	0.01159	ENSDARG00000042894	0.000240267	0.579941	tyms	thymidylate synthetase [Source:ZFIN;Acc:ZDB-GENE-040426-59]
GO:0044711	single-organism biosynthetic process	702	93	61.61	0.01159	ENSDARG00000003462	0.000366484	0.584698	fech	ferrochelatase [Source:ZFIN;Acc:ZDB-GENE-000928-1]
GO:0044711	single-organism biosynthetic process	702	93	61.61	0.01159	ENSDARG00000062594	0.00052526	0.354924	coq7	coenzyme Q7 homolog, ubiquinone (yeast) [Source:ZFIN;Acc:ZDB-GENE-070209-262]
GO:0044711	single-organism biosynthetic process	702	93	61.61	0.01159	ENSDARG00000032326	0.000599528	0.348726	mecr	mitochondrial trans-2-enoyl-CoA reductase [Source:ZFIN;Acc:ZDB-GENE-050417-399]
GO:0044711	single-organism biosynthetic process	702	93	61.61	0.01159	ENSDARG00000000747	0.000628107	0.531692	lcmt2	leucine carboxyl methyltransferase 2 [Source:ZFIN;Acc:ZDB-GENE-110714-2]
GO:0044711	single-organism biosynthetic process	702	93	61.61	0.01159	ENSDARG00000060767	0.000680665	-0.150953	smg7	SMG7 nonsense mediated mRNA decay factor [Source:ZFIN;Acc:ZDB-GENE-030131-9122]
GO:0044711	single-organism biosynthetic process	702	93	61.61	0.01159	ENSDARG00000038097	0.000950409	-0.343834	pigq	phosphatidylinositol glycan anchor biosynthesis, class Q [Source:ZFIN;Acc:ZDB-GENE-030131-9793]
GO:0044711	single-organism biosynthetic process	702	93	61.61	0.01159	ENSDARG00000034826	0.000953812	0.353262	park7	parkinson protein 7 [Source:ZFIN;Acc:ZDB-GENE-041010-5]
GO:0044711	single-organism biosynthetic process	702	93	61.61	0.01159	ENSDARG00000005561	0.00125786	-0.546361	gfm2	G elongation factor, mitochondrial 2 [Source:ZFIN;Acc:ZDB-GENE-060201-3]
GO:0044711	single-organism biosynthetic process	702	93	61.61	0.01159	ENSDARG00000032780	0.00128369	0.365186	pigf	phosphatidylinositol glycan anchor biosynthesis, class F [Source:ZFIN;Acc:ZDB-GENE-040426-1801]
GO:0044711	single-organism biosynthetic process	702	93	61.61	0.01159	ENSDARG00000017775	0.00176082	0.221049	atp5g3a	ATP synthase, H+ transporting, mitochondrial Fo complex, subunit C3 (subunit 9), genome duplicate a [Source:ZFIN;Acc:ZDB-GENE-040426-857]
GO:0044711	single-organism biosynthetic process	702	93	61.61	0.01159	ENSDARG00000029100	0.0026426	0.319632	chchd1	coiled-coil-helix-coiled-coil-helix domain containing 1 [Source:ZFIN;Acc:ZDB-GENE-060810-176]
GO:0044711	single-organism biosynthetic process	702	93	61.61	0.01159	ENSDARG00000045514	0.00292657	0.205373	atp5c1	ATP synthase, H+ transporting, mitochondrial F1 complex, gamma polypeptide 1 [Source:ZFIN;Acc:ZDB-GENE-030131-8901]
GO:0044711	single-organism biosynthetic process	702	93	61.61	0.01159	ENSDARG00000027978	0.00335832	-0.259572	yy1b	YY1 transcription factor b [Source:ZFIN;Acc:ZDB-GENE-040426-2127]
GO:0044711	single-organism biosynthetic process	702	93	61.61	0.01159	ENSDARG00000076406	0.00346761	-0.469879	ggcta	gamma-glutamylcyclotransferase a [Source:ZFIN;Acc:ZDB-GENE-081104-129]
GO:0044711	single-organism biosynthetic process	702	93	61.61	0.01159	ENSDARG00000037501	0.00433455	0.38825	aasdhppt	aminoadipate-semialdehyde dehydrogenase-phosphopantetheinyl transferase [Source:ZFIN;Acc:ZDB-GENE-050913-36]
GO:0044711	single-organism biosynthetic process	702	93	61.61	0.01159	ENSDARG00000076143	0.00487845	-0.205408	ppip5k1a	diphosphoinositol pentakisphosphate kinase 1a [Source:ZFIN;Acc:ZDB-GENE-100426-4]
GO:0044711	single-organism biosynthetic process	702	93	61.61	0.01159	ENSDARG00000032866	0.00490941	-0.192093	erh	enhancer of rudimentary homolog (Drosophila) [Source:ZFIN;Acc:ZDB-GENE-990415-57]
GO:0044711	single-organism biosynthetic process	702	93	61.61	0.01159	ENSDARG00000010276	0.00539211	-0.521655	ptgs2b	prostaglandin-endoperoxide synthase 2b [Source:ZFIN;Acc:ZDB-GENE-041014-323]
GO:0044711	single-organism biosynthetic process	702	93	61.61	0.01159	ENSDARG00000016519	0.00554247	-0.327755	ctdnep1a	CTD nuclear envelope phosphatase 1a [Source:ZFIN;Acc:ZDB-GENE-041114-177]
GO:0044711	single-organism biosynthetic process	702	93	61.61	0.01159	ENSDARG00000037309	0.00607488	0.266471	gatb	glutamyl-tRNA(Gln) amidotransferase, subunit B [Source:ZFIN;Acc:ZDB-GENE-040724-131]
GO:0044711	single-organism biosynthetic process	702	93	61.61	0.01159	ENSDARG00000006900	0.00672115	0.334343	impdh2	IMP (inosine 5'-monophosphate) dehydrogenase 2 [Source:ZFIN;Acc:ZDB-GENE-030114-5]
GO:0044711	single-organism biosynthetic process	702	93	61.61	0.01159	ENSDARG00000016733	0.00705603	0.28906	psat1	phosphoserine aminotransferase 1 [Source:ZFIN;Acc:ZDB-GENE-030131-5723]
GO:0044711	single-organism biosynthetic process	702	93	61.61	0.01159	ENSDARG00000044142	0.00705895	0.235149	acss1	acyl-CoA synthetase short-chain family member 1 [Source:ZFIN;Acc:ZDB-GENE-050320-139]
GO:0044711	single-organism biosynthetic process	702	93	61.61	0.01159	ENSDARG00000074756	0.00708868	0.261223	tfb2m	transcription factor B2, mitochondrial [Source:ZFIN;Acc:ZDB-GENE-070521-3]
GO:0044711	single-organism biosynthetic process	702	93	61.61	0.01159	ENSDARG00000102004	0.0098818	0.401762	apoea	apolipoprotein Ea [Source:ZFIN;Acc:ZDB-GENE-010724-18]
GO:0044711	single-organism biosynthetic process	702	93	61.61	0.01159	ENSDARG00000045091	0.0100899	0.298962	mrpl10	mitochondrial ribosomal protein L10 [Source:ZFIN;Acc:ZDB-GENE-050320-19]
GO:0044711	single-organism biosynthetic process	702	93	61.61	0.01159	ENSDARG00000030700	0.0108045	0.347882	ctps1a	CTP synthase 1a [Source:ZFIN;Acc:ZDB-GENE-030131-808]
GO:0044711	single-organism biosynthetic process	702	93	61.61	0.01159	ENSDARG00000062147	0.0110098	0.37118	otc	ornithine carbamoyltransferase [Source:ZFIN;Acc:ZDB-GENE-070912-422]
GO:0044711	single-organism biosynthetic process	702	93	61.61	0.01159	ENSDARG00000098355	0.0110098	0.172349	atp5h	ATP synthase, H+ transporting, mitochondrial Fo complex, subunit d [Source:ZFIN;Acc:ZDB-GENE-040426-1658]
GO:0044711	single-organism biosynthetic process	702	93	61.61	0.01159	ENSDARG00000100352	0.0110853	0.397982	aglb	amylo-alpha-1, 6-glucosidase, 4-alpha-glucanotransferase b [Source:ZFIN;Acc:ZDB-GENE-050309-54]
GO:0044711	single-organism biosynthetic process	702	93	61.61	0.01159	ENSDARG00000004539	0.011151	-0.440823	ptgs2a	prostaglandin-endoperoxide synthase 2a [Source:ZFIN;Acc:ZDB-GENE-020530-2]
GO:0044711	single-organism biosynthetic process	702	93	61.61	0.01159	ENSDARG00000008884	0.0122616	0.225113	hprt1	hypoxanthine phosphoribosyltransferase 1 [Source:ZFIN;Acc:ZDB-GENE-040426-1918]
GO:0044711	single-organism biosynthetic process	702	93	61.61	0.01159	ENSDARG00000041481	0.0124014	-0.199425	smg5	SMG5 nonsense mediated mRNA decay factor [Source:ZFIN;Acc:ZDB-GENE-050913-144]
GO:0044711	single-organism biosynthetic process	702	93	61.61	0.01159	ENSDARG00000039429	0.014704	0.262525	adka	adenosine kinase a [Source:ZFIN;Acc:ZDB-GENE-030425-3]
GO:0044711	single-organism biosynthetic process	702	93	61.61	0.01159	ENSDARG00000095947	0.0151037	0.257452	adkb	adenosine kinase b [Source:ZFIN;Acc:ZDB-GENE-030131-948]
GO:0044711	single-organism biosynthetic process	702	93	61.61	0.01159	ENSDARG00000056045	0.0165231	-0.257411	GUCY2C (1 of many)	si:ch73-139e5.4 [Source:ZFIN;Acc:ZDB-GENE-130531-31]
GO:0044711	single-organism biosynthetic process	702	93	61.61	0.01159	ENSDARG00000013721	0.0169517	-0.338887	g6pca.2	glucose-6-phosphatase a, catalytic subunit, tandem duplicate 2 [Source:ZFIN;Acc:ZDB-GENE-050309-17]
GO:0044711	single-organism biosynthetic process	702	93	61.61	0.01159	ENSDARG00000020448	0.0172612	0.304089	adi1	acireductone dioxygenase 1 [Source:ZFIN;Acc:ZDB-GENE-030131-2799]
GO:0044711	single-organism biosynthetic process	702	93	61.61	0.01159	ENSDARG00000015918	0.0192687	0.128636	dlat	dihydrolipoamide S-acetyltransferase (E2 component of pyruvate dehydrogenase complex) [Source:ZFIN;Acc:ZDB-GENE-030131-2921]
GO:0044711	single-organism biosynthetic process	702	93	61.61	0.01159	ENSDARG00000062568	0.0196007	-0.238213	mrpl2	mitochondrial ribosomal protein L2 [Source:ZFIN;Acc:ZDB-GENE-050809-12]
GO:0044711	single-organism biosynthetic process	702	93	61.61	0.01159	ENSDARG00000057323	0.0197592	0.387205	e2f8	E2F transcription factor 8 [Source:ZFIN;Acc:ZDB-GENE-041111-260]
GO:0044711	single-organism biosynthetic process	702	93	61.61	0.01159	ENSDARG00000020956	0.021499	0.25694	pck2	phosphoenolpyruvate carboxykinase 2 (mitochondrial) [Source:ZFIN;Acc:ZDB-GENE-040426-2266]
GO:0044711	single-organism biosynthetic process	702	93	61.61	0.01159	ENSDARG00000054208	0.0215373	0.220563	phkg2	phosphorylase kinase, gamma 2 (testis) [Source:ZFIN;Acc:ZDB-GENE-040426-825]
GO:0044711	single-organism biosynthetic process	702	93	61.61	0.01159	ENSDARG00000016375	0.022097	0.398779	asns	asparagine synthetase [Source:ZFIN;Acc:ZDB-GENE-040426-1091]
GO:0044711	single-organism biosynthetic process	702	93	61.61	0.01159	ENSDARG00000099546	0.0225237	0.2292	kynu	kynureninase [Source:ZFIN;Acc:ZDB-GENE-120215-204]
GO:0044711	single-organism biosynthetic process	702	93	61.61	0.01159	ENSDARG00000013095	0.023778	0.18272	gclc	glutamate-cysteine ligase, catalytic subunit [Source:ZFIN;Acc:ZDB-GENE-030131-5056]
GO:0044711	single-organism biosynthetic process	702	93	61.61	0.01159	ENSDARG00000075754	0.0244442	-0.398115	mri1	methylthioribose-1-phosphate isomerase 1 [Source:ZFIN;Acc:ZDB-GENE-080204-109]
GO:0044711	single-organism biosynthetic process	702	93	61.61	0.01159	ENSDARG00000023583	0.0258653	0.212767	coq9	coenzyme Q9 homolog (S. cerevisiae) [Source:ZFIN;Acc:ZDB-GENE-061207-37]
GO:0044711	single-organism biosynthetic process	702	93	61.61	0.01159	ENSDARG00000014333	0.0268431	0.203196	ormdl1	ORMDL sphingolipid biosynthesis regulator 1 [Source:ZFIN;Acc:ZDB-GENE-030616-529]
GO:0044711	single-organism biosynthetic process	702	93	61.61	0.01159	ENSDARG00000058114	0.027318	-0.243851	impad1	inositol monophosphatase domain containing 1 [Source:ZFIN;Acc:ZDB-GENE-051127-23]
GO:0044711	single-organism biosynthetic process	702	93	61.61	0.01159	ENSDARG00000037307	0.0300554	0.281266	gnpda1	glucosamine-6-phosphate deaminase 1 [Source:ZFIN;Acc:ZDB-GENE-050417-417]
GO:0044711	single-organism biosynthetic process	702	93	61.61	0.01159	ENSDARG00000105206	0.030557	0.185539	hmgcrb	3-hydroxy-3-methylglutaryl-CoA reductase b [Source:ZFIN;Acc:ZDB-GENE-051108-1]
GO:0044711	single-organism biosynthetic process	702	93	61.61	0.01159	ENSDARG00000054929	0.031382	0.365836	zgc:110540	zgc:110540 [Source:ZFIN;Acc:ZDB-GENE-050327-77]
GO:0044711	single-organism biosynthetic process	702	93	61.61	0.01159	ENSDARG00000042641	0.0327087	0.398256	cyp51	cytochrome P450, family 51 [Source:ZFIN;Acc:ZDB-GENE-040625-2]
GO:0044711	single-organism biosynthetic process	702	93	61.61	0.01159	ENSDARG00000056648	0.0336842	-0.128718	ext2	exostosin glycosyltransferase 2 [Source:ZFIN;Acc:ZDB-GENE-041124-3]
GO:0044711	single-organism biosynthetic process	702	93	61.61	0.01159	ENSDARG00000034174	0.03394	0.253109	mrrf	mitochondrial ribosome recycling factor [Source:ZFIN;Acc:ZDB-GENE-040704-12]
GO:0044711	single-organism biosynthetic process	702	93	61.61	0.01159	ENSDARG00000018653	0.0342387	0.348003	acot7	acyl-CoA thioesterase 7 [Source:ZFIN;Acc:ZDB-GENE-040912-42]
GO:0044711	single-organism biosynthetic process	702	93	61.61	0.01159	ENSDARG00000016706	0.0348997	0.293676	atic	5-aminoimidazole-4-carboxamide ribonucleotide formyltransferase/IMP cyclohydrolase [Source:ZFIN;Acc:ZDB-GENE-011212-4]
GO:0044711	single-organism biosynthetic process	702	93	61.61	0.01159	ENSDARG00000036237	0.0356412	0.230792	slc27a2a	solute carrier family 27 (fatty acid transporter), member 2a [Source:ZFIN;Acc:ZDB-GENE-050706-104]
GO:0044711	single-organism biosynthetic process	702	93	61.61	0.01159	ENSDARG00000074533	0.0358261	-0.234271	slc25a38b	solute carrier family 25, member 38b [Source:ZFIN;Acc:ZDB-GENE-110214-1]
GO:0044711	single-organism biosynthetic process	702	93	61.61	0.01159	ENSDARG00000099315	0.0361672	0.375397	nsdhl	NAD(P) dependent steroid dehydrogenase-like [Source:ZFIN;Acc:ZDB-GENE-050417-163]
GO:0044711	single-organism biosynthetic process	702	93	61.61	0.01159	ENSDARG00000075664	0.0368986	0.376301	si:ch1073-429i10.1	si:ch1073-429i10.1 [Source:ZFIN;Acc:ZDB-GENE-120215-259]
GO:0044711	single-organism biosynthetic process	702	93	61.61	0.01159	ENSDARG00000010555	0.0379983	0.372013	pdha1b	pyruvate dehydrogenase (lipoamide) alpha 1b [Source:ZFIN;Acc:ZDB-GENE-040718-96]
GO:0044711	single-organism biosynthetic process	702	93	61.61	0.01159	ENSDARG00000035872	0.0391396	-0.255677	hsd17b12b	hydroxysteroid (17-beta) dehydrogenase 12b [Source:ZFIN;Acc:ZDB-GENE-030131-1346]
GO:0044711	single-organism biosynthetic process	702	93	61.61	0.01159	ENSDARG00000020866	0.0399535	0.340728	apoa4b.2	apolipoprotein A-IV b, tandem duplicate 2 [Source:ZFIN;Acc:ZDB-GENE-030131-3143]
GO:0044711	single-organism biosynthetic process	702	93	61.61	0.01159	ENSDARG00000059836	0.0417954	0.212187	ddit3	DNA-damage-inducible transcript 3 [Source:ZFIN;Acc:ZDB-GENE-070410-90]
GO:0044711	single-organism biosynthetic process	702	93	61.61	0.01159	ENSDARG00000040523	0.0460128	0.268648	smpd2a	sphingomyelin phosphodiesterase 2a, neutral membrane (neutral sphingomyelinase) [Source:ZFIN;Acc:ZDB-GENE-051014-1]
GO:0044711	single-organism biosynthetic process	702	93	61.61	0.01159	ENSDARG00000023627	0.0460784	0.18113	ggps1	geranylgeranyl diphosphate synthase 1 [Source:ZFIN;Acc:ZDB-GENE-030131-8742]
GO:0044711	single-organism biosynthetic process	702	93	61.61	0.01159	ENSDARG00000044809	0.0464613	0.213717	fpgs	folylpolyglutamate synthase [Source:ZFIN;Acc:ZDB-GENE-040426-2781]
GO:0044711	single-organism biosynthetic process	702	93	61.61	0.01159	ENSDARG00000061303	0.0472508	0.281618	oca2	oculocutaneous albinism II [Source:ZFIN;Acc:ZDB-GENE-070718-4]
GO:0044711	single-organism biosynthetic process	702	93	61.61	0.01159	ENSDARG00000056008	0.0491321	0.227921	atp5g1	ATP synthase, H+ transporting, mitochondrial Fo complex, subunit C1 (subunit 9) [Source:ZFIN;Acc:ZDB-GENE-040426-1966]
GO:0006448	regulation of translational elongation	17	4	1.49	0.01163	ENSDARG00000019280	0.000231859	0.429833	larsb	leucyl-tRNA synthetase b [Source:ZFIN;Acc:ZDB-GENE-030114-7]
GO:0006448	regulation of translational elongation	17	4	1.49	0.01163	ENSDARG00000056186	0.00203459	0.157128	eif5a2	eukaryotic translation initiation factor 5A2 [Source:ZFIN;Acc:ZDB-GENE-040426-2405]
GO:0006448	regulation of translational elongation	17	4	1.49	0.01163	ENSDARG00000011405	0.00703502	0.218819	rps9	ribosomal protein S9 [Source:ZFIN;Acc:ZDB-GENE-010724-15]
GO:0006448	regulation of translational elongation	17	4	1.49	0.01163	ENSDARG00000007955	0.0413275	0.239479	iars	isoleucyl-tRNA synthetase [Source:ZFIN;Acc:ZDB-GENE-030131-6325]
GO:0009060	aerobic respiration	37	14	3.25	0.01186	ENSDARG00000052304	2.07253e-06	0.239284	uqcrc1	ubiquinol-cytochrome c reductase core protein I [Source:ZFIN;Acc:ZDB-GENE-040426-1792]
GO:0009060	aerobic respiration	37	14	3.25	0.01186	ENSDARG00000007294	2.91207e-05	0.186828	aco2	aconitase 2, mitochondrial [Source:ZFIN;Acc:ZDB-GENE-030131-1390]
GO:0009060	aerobic respiration	37	14	3.25	0.01186	ENSDARG00000071691	3.89873e-05	0.263661	uqcrc2b	ubiquinol-cytochrome c reductase core protein IIb [Source:ZFIN;Acc:ZDB-GENE-030131-1269]
GO:0009060	aerobic respiration	37	14	3.25	0.01186	ENSDARG00000038608	0.000213134	0.297958	sdhc	succinate dehydrogenase complex, subunit C, integral membrane protein [Source:ZFIN;Acc:ZDB-GENE-040801-26]
GO:0009060	aerobic respiration	37	14	3.25	0.01186	ENSDARG00000030139	0.00100301	0.221399	sdhdb	succinate dehydrogenase complex, subunit D, integral membrane protein b [Source:ZFIN;Acc:ZDB-GENE-040822-17]
GO:0009060	aerobic respiration	37	14	3.25	0.01186	ENSDARG00000043371	0.00288337	0.172864	mdh2	malate dehydrogenase 2, NAD (mitochondrial) [Source:ZFIN;Acc:ZDB-GENE-040426-2143]
GO:0009060	aerobic respiration	37	14	3.25	0.01186	ENSDARG00000016415	0.0030312	0.282032	dhtkd1	dehydrogenase E1 and transketolase domain containing 1 [Source:ZFIN;Acc:ZDB-GENE-041212-44]
GO:0009060	aerobic respiration	37	14	3.25	0.01186	ENSDARG00000061004	0.00346536	0.387248	cox11	cytochrome c oxidase assembly homolog 11 (yeast) [Source:ZFIN;Acc:ZDB-GENE-050506-82]
GO:0009060	aerobic respiration	37	14	3.25	0.01186	ENSDARG00000079249	0.00549805	-0.311044	OGDHL	oxoglutarate dehydrogenase-like [Source:HGNC Symbol;Acc:HGNC:25590]
GO:0009060	aerobic respiration	37	14	3.25	0.01186	ENSDARG00000025375	0.0157491	0.41368	idh1	isocitrate dehydrogenase 1 (NADP+), soluble [Source:ZFIN;Acc:ZDB-GENE-031006-1]
GO:0009060	aerobic respiration	37	14	3.25	0.01186	ENSDARG00000003795	0.0158073	0.151865	IDH2	isocitrate dehydrogenase (NADP(+)) 2, mitochondrial [Source:HGNC Symbol;Acc:HGNC:5383]
GO:0009060	aerobic respiration	37	14	3.25	0.01186	ENSDARG00000063905	0.0309223	0.14365	mt-co1	cytochrome c oxidase I, mitochondrial [Source:ZFIN;Acc:ZDB-GENE-011205-14]
GO:0009060	aerobic respiration	37	14	3.25	0.01186	ENSDARG00000023648	0.0314237	0.186966	idh3g	isocitrate dehydrogenase 3 (NAD+) gamma [Source:ZFIN;Acc:ZDB-GENE-050417-435]
GO:0009060	aerobic respiration	37	14	3.25	0.01186	ENSDARG00000030278	0.0399383	0.208527	idh3a	isocitrate dehydrogenase 3 (NAD+) alpha [Source:ZFIN;Acc:ZDB-GENE-040426-1007]
GO:0006406	mRNA export from nucleus	21	7	1.84	0.01269	ENSDARG00000015394	0.000679245	0.378432	thoc7	THO complex 7 [Source:ZFIN;Acc:ZDB-GENE-040801-17]
GO:0006406	mRNA export from nucleus	21	7	1.84	0.01269	ENSDARG00000060767	0.000680665	-0.150953	smg7	SMG7 nonsense mediated mRNA decay factor [Source:ZFIN;Acc:ZDB-GENE-030131-9122]
GO:0006406	mRNA export from nucleus	21	7	1.84	0.01269	ENSDARG00000087950	0.0123392	-0.350867	IWS1	IWS1, SUPT6H interacting protein [Source:HGNC Symbol;Acc:HGNC:25467]
GO:0006406	mRNA export from nucleus	21	7	1.84	0.01269	ENSDARG00000041481	0.0124014	-0.199425	smg5	SMG5 nonsense mediated mRNA decay factor [Source:ZFIN;Acc:ZDB-GENE-050913-144]
GO:0006406	mRNA export from nucleus	21	7	1.84	0.01269	ENSDARG00000070046	0.0157953	-0.410045	eny2	enhancer of yellow 2 homolog (Drosophila) [Source:ZFIN;Acc:ZDB-GENE-040718-124]
GO:0006406	mRNA export from nucleus	21	7	1.84	0.01269	ENSDARG00000005699	0.0182292	-0.287408	ddx19	DEAD/H (Asp-Glu-Ala-Asp/His) box polypeptide 19 (DBP5 homolog, yeast) [Source:ZFIN;Acc:ZDB-GENE-020419-30]
GO:0006406	mRNA export from nucleus	21	7	1.84	0.01269	ENSDARG00000036069	0.0315789	-0.219223	ddx39b	DEAD (Asp-Glu-Ala-Asp) box polypeptide 39B [Source:ZFIN;Acc:ZDB-GENE-040426-1259]
GO:0072524	pyridine-containing compound metabolic p...	36	5	3.16	0.01272	ENSDARG00000040988	8.46377e-07	0.293428	tpi1b	triosephosphate isomerase 1b [Source:ZFIN;Acc:ZDB-GENE-020416-4]
GO:0072524	pyridine-containing compound metabolic p...	36	5	3.16	0.01272	ENSDARG00000099106	3.36771e-05	0.309886	afmid	arylformamidase [Source:ZFIN;Acc:ZDB-GENE-050417-166]
GO:0072524	pyridine-containing compound metabolic p...	36	5	3.16	0.01272	ENSDARG00000005251	0.000228501	0.400984	rpe	ribulose-5-phosphate-3-epimerase [Source:ZFIN;Acc:ZDB-GENE-030131-6837]
[truncated: 2,639 more rows]

## Sheet: day5_CC.sig.genes
GO.ID	Term	Annotated	Significant	Expected	elimKS	Gene	p value	Fold change	Name	Description
GO:0005730	nucleolus	127	40	10.45	3.3e-10	ENSDARG00000004774	3.48308e-07	0.446729	wdr36	WD repeat domain 36 [Source:ZFIN;Acc:ZDB-GENE-030131-464]
GO:0005730	nucleolus	127	40	10.45	3.3e-10	ENSDARG00000091124	4.67607e-06	-0.500329	rps19bp1	ribosomal protein S19 binding protein 1 [Source:ZFIN;Acc:ZDB-GENE-110316-2]
GO:0005730	nucleolus	127	40	10.45	3.3e-10	ENSDARG00000016484	3.14636e-05	0.444186	dkc1	dyskeratosis congenita 1, dyskerin [Source:ZFIN;Acc:ZDB-GENE-031118-120]
GO:0005730	nucleolus	127	40	10.45	3.3e-10	ENSDARG00000054540	5.61659e-05	0.457502	imp4	IMP4, U3 small nucleolar ribonucleoprotein, homolog (yeast) [Source:ZFIN;Acc:ZDB-GENE-040718-474]
GO:0005730	nucleolus	127	40	10.45	3.3e-10	ENSDARG00000023299	0.000108645	0.424963	snu13b	SNU13 homolog, small nuclear ribonucleoprotein b (U4/U6.U5) [Source:ZFIN;Acc:ZDB-GENE-030131-9670]
GO:0005730	nucleolus	127	40	10.45	3.3e-10	ENSDARG00000024561	0.000220526	0.28267	nolc1	nucleolar and coiled-body phosphoprotein 1 [Source:ZFIN;Acc:ZDB-GENE-030131-6349]
GO:0005730	nucleolus	127	40	10.45	3.3e-10	ENSDARG00000071652	0.000369843	0.400515	RRP8	si:ch211-149e23.3 [Source:ZFIN;Acc:ZDB-GENE-030131-8898]
GO:0005730	nucleolus	127	40	10.45	3.3e-10	ENSDARG00000042520	0.000632337	0.309126	UTP14C	si:dkey-251i10.3 [Source:ZFIN;Acc:ZDB-GENE-060526-271]
GO:0005730	nucleolus	127	40	10.45	3.3e-10	ENSDARG00000076526	0.000742136	0.391577	gar1	GAR1 homolog, ribonucleoprotein [Source:ZFIN;Acc:ZDB-GENE-040426-893]
GO:0005730	nucleolus	127	40	10.45	3.3e-10	ENSDARG00000057105	0.00177737	0.405191	nle1	notchless homolog 1 (Drosophila) [Source:ZFIN;Acc:ZDB-GENE-050522-321]
GO:0005730	nucleolus	127	40	10.45	3.3e-10	ENSDARG00000007130	0.00209142	0.402617	mrto4	MRT4 homolog, ribosome maturation factor [Source:ZFIN;Acc:ZDB-GENE-050417-142]
GO:0005730	nucleolus	127	40	10.45	3.3e-10	ENSDARG00000059075	0.00230526	0.395546	nip7	NIP7, nucleolar pre-rRNA processing protein [Source:ZFIN;Acc:ZDB-GENE-050522-256]
GO:0005730	nucleolus	127	40	10.45	3.3e-10	ENSDARG00000040350	0.00264854	-0.441574	rpp38	ribonuclease P/MRP 38 subunit [Source:ZFIN;Acc:ZDB-GENE-040718-258]
GO:0005730	nucleolus	127	40	10.45	3.3e-10	ENSDARG00000040730	0.00345075	0.383087	wdr75	WD repeat domain 75 [Source:ZFIN;Acc:ZDB-GENE-030616-5]
GO:0005730	nucleolus	127	40	10.45	3.3e-10	ENSDARG00000001754	0.00357097	0.388347	noc2l	NOC2-like nucleolar associated transcriptional repressor [Source:ZFIN;Acc:ZDB-GENE-000607-75]
GO:0005730	nucleolus	127	40	10.45	3.3e-10	ENSDARG00000006434	0.00515253	0.304117	polr1e	polymerase (RNA) I polypeptide E [Source:ZFIN;Acc:ZDB-GENE-050522-251]
GO:0005730	nucleolus	127	40	10.45	3.3e-10	ENSDARG00000011404	0.00624469	0.385721	fen1	flap structure-specific endonuclease 1 [Source:ZFIN;Acc:ZDB-GENE-031112-11]
GO:0005730	nucleolus	127	40	10.45	3.3e-10	ENSDARG00000104938	0.00866673	0.372413	ftsj3	FtsJ homolog 3 (E. coli) [Source:ZFIN;Acc:ZDB-GENE-030131-9828]
GO:0005730	nucleolus	127	40	10.45	3.3e-10	ENSDARG00000087779	0.0108045	0.28335	pum3	pumilio RNA-binding family member 3 [Source:ZFIN;Acc:ZDB-GENE-030131-9808]
GO:0005730	nucleolus	127	40	10.45	3.3e-10	ENSDARG00000020232	0.0112376	0.271058	eif6	eukaryotic translation initiation factor 6 [Source:ZFIN;Acc:ZDB-GENE-031118-110]
GO:0005730	nucleolus	127	40	10.45	3.3e-10	ENSDARG00000037570	0.0129204	0.387917	polr1d	polymerase (RNA) I polypeptide D [Source:ZFIN;Acc:ZDB-GENE-040930-4]
GO:0005730	nucleolus	127	40	10.45	3.3e-10	ENSDARG00000052480	0.0137127	0.256438	pdcd11	programmed cell death 11 [Source:ZFIN;Acc:ZDB-GENE-030131-4076]
GO:0005730	nucleolus	127	40	10.45	3.3e-10	ENSDARG00000014329	0.01467	0.364996	npm1a	nucleophosmin 1a (nucleolar phosphoprotein B23, numatrin) [Source:ZFIN;Acc:ZDB-GENE-021028-1]
GO:0005730	nucleolus	127	40	10.45	3.3e-10	ENSDARG00000077469	0.0162193	0.312668	polr1b	polymerase (RNA) I polypeptide B [Source:ZFIN;Acc:ZDB-GENE-040426-1598]
GO:0005730	nucleolus	127	40	10.45	3.3e-10	ENSDARG00000062612	0.0196853	0.253066	dhx37	DEAH (Asp-Glu-Ala-His) box polypeptide 37 [Source:ZFIN;Acc:ZDB-GENE-030131-4505]
GO:0005730	nucleolus	127	40	10.45	3.3e-10	ENSDARG00000002487	0.0226493	0.265609	noc3l	NOC3-like DNA replication regulator [Source:ZFIN;Acc:ZDB-GENE-030131-9878]
GO:0005730	nucleolus	127	40	10.45	3.3e-10	ENSDARG00000054259	0.0243298	0.199112	nat10	N-acetyltransferase 10 [Source:ZFIN;Acc:ZDB-GENE-040426-1543]
GO:0005730	nucleolus	127	40	10.45	3.3e-10	ENSDARG00000044402	0.0294848	0.305968	nop16	NOP16 nucleolar protein homolog (yeast) [Source:ZFIN;Acc:ZDB-GENE-040718-267]
GO:0005730	nucleolus	127	40	10.45	3.3e-10	ENSDARG00000043209	0.0308148	0.272162	nsun5	NOP2/Sun domain family, member 5 [Source:ZFIN;Acc:ZDB-GENE-040426-2476]
GO:0005730	nucleolus	127	40	10.45	3.3e-10	ENSDARG00000044488	0.0329771	0.250167	pak1ip1	PAK1 interacting protein 1 [Source:ZFIN;Acc:ZDB-GENE-030131-8414]
GO:0005730	nucleolus	127	40	10.45	3.3e-10	ENSDARG00000056720	0.0342387	0.288634	utp3	UTP3, small subunit (SSU) processome component, homolog (S. cerevisiae) [Source:ZFIN;Acc:ZDB-GENE-040912-163]
GO:0005730	nucleolus	127	40	10.45	3.3e-10	ENSDARG00000012820	0.0369043	0.221925	nop56	NOP56 ribonucleoprotein homolog [Source:ZFIN;Acc:ZDB-GENE-040109-1]
GO:0005730	nucleolus	127	40	10.45	3.3e-10	ENSDARG00000098080	0.0369193	0.267837	gnl2	guanine nucleotide binding protein-like 2 (nucleolar) [Source:ZFIN;Acc:ZDB-GENE-040426-2317]
GO:0005730	nucleolus	127	40	10.45	3.3e-10	ENSDARG00000018524	0.0390675	-0.275605	midn	midnolin [Source:ZFIN;Acc:ZDB-GENE-030131-2433]
GO:0005730	nucleolus	127	40	10.45	3.3e-10	ENSDARG00000074611	0.0412287	-0.176363	wdr37	WD repeat domain 37 [Source:ZFIN;Acc:ZDB-GENE-030131-8101]
GO:0005730	nucleolus	127	40	10.45	3.3e-10	ENSDARG00000043304	0.0418722	0.225282	nop2	NOP2 nucleolar protein homolog (yeast) [Source:ZFIN;Acc:ZDB-GENE-050309-7]
GO:0005730	nucleolus	127	40	10.45	3.3e-10	ENSDARG00000038027	0.0453521	0.331722	nol12	nucleolar protein 12 [Source:ZFIN;Acc:ZDB-GENE-040426-1035]
GO:0005730	nucleolus	127	40	10.45	3.3e-10	ENSDARG00000036070	0.0466664	0.380727	znrd1	zinc ribbon domain containing 1 [Source:ZFIN;Acc:ZDB-GENE-050320-131]
GO:0005730	nucleolus	127	40	10.45	3.3e-10	ENSDARG00000070545	0.0473692	-0.207741	top1l	topoisomerase (DNA) I, like [Source:ZFIN;Acc:ZDB-GENE-060616-217]
GO:0005730	nucleolus	127	40	10.45	3.3e-10	ENSDARG00000054980	0.0480763	0.222975	ebna1bp2	EBNA1 binding protein 2 [Source:ZFIN;Acc:ZDB-GENE-030131-6989]
GO:0070469	respiratory chain	66	21	5.43	2.8e-07	ENSDARG00000052304	2.07253e-06	0.239284	uqcrc1	ubiquinol-cytochrome c reductase core protein I [Source:ZFIN;Acc:ZDB-GENE-040426-1792]
GO:0070469	respiratory chain	66	21	5.43	2.8e-07	ENSDARG00000071691	3.89873e-05	0.263661	uqcrc2b	ubiquinol-cytochrome c reductase core protein IIb [Source:ZFIN;Acc:ZDB-GENE-030131-1269]
GO:0070469	respiratory chain	66	21	5.43	2.8e-07	ENSDARG00000056108	0.000188288	0.279423	ndufa4	NADH dehydrogenase (ubiquinone) 1 alpha subcomplex, 4 [Source:ZFIN;Acc:ZDB-GENE-040426-1962]
GO:0070469	respiratory chain	66	21	5.43	2.8e-07	ENSDARG00000038608	0.000213134	0.297958	sdhc	succinate dehydrogenase complex, subunit C, integral membrane protein [Source:ZFIN;Acc:ZDB-GENE-040801-26]
GO:0070469	respiratory chain	66	21	5.43	2.8e-07	ENSDARG00000044562	0.000428443	0.31703	cycsb	cytochrome c, somatic b [Source:ZFIN;Acc:ZDB-GENE-040625-38]
GO:0070469	respiratory chain	66	21	5.43	2.8e-07	ENSDARG00000063895	0.000454994	0.254293	mt-nd1	NADH dehydrogenase 1, mitochondrial [Source:ZFIN;Acc:ZDB-GENE-011205-7]
GO:0070469	respiratory chain	66	21	5.43	2.8e-07	ENSDARG00000063922	0.000504366	0.407432	mt-nd6	NADH dehydrogenase 6, mitochondrial [Source:ZFIN;Acc:ZDB-GENE-011205-13]
GO:0070469	respiratory chain	66	21	5.43	2.8e-07	ENSDARG00000052840	0.000890432	0.226103	ndufs4	NADH dehydrogenase (ubiquinone) Fe-S protein 4, (NADH-coenzyme Q reductase) [Source:ZFIN;Acc:ZDB-GENE-050522-421]
GO:0070469	respiratory chain	66	21	5.43	2.8e-07	ENSDARG00000030139	0.00100301	0.221399	sdhdb	succinate dehydrogenase complex, subunit D, integral membrane protein b [Source:ZFIN;Acc:ZDB-GENE-040822-17]
GO:0070469	respiratory chain	66	21	5.43	2.8e-07	ENSDARG00000007745	0.00453944	0.234313	uqcrfs1	ubiquinol-cytochrome c reductase, Rieske iron-sulfur polypeptide 1 [Source:ZFIN;Acc:ZDB-GENE-040426-2060]
GO:0070469	respiratory chain	66	21	5.43	2.8e-07	ENSDARG00000063924	0.00495611	0.168711	mt-cyb	cytochrome b, mitochondrial [Source:ZFIN;Acc:ZDB-GENE-011205-17]
GO:0070469	respiratory chain	66	21	5.43	2.8e-07	ENSDARG00000053217	0.00512411	0.231207	cox7a2a	cytochrome c oxidase subunit VIIa polypeptide 2a (liver) [Source:ZFIN;Acc:ZDB-GENE-050522-153]
GO:0070469	respiratory chain	66	21	5.43	2.8e-07	ENSDARG00000059128	0.00941118	0.221614	uqcrh	ubiquinol-cytochrome c reductase hinge protein [Source:ZFIN;Acc:ZDB-GENE-051030-93]
GO:0070469	respiratory chain	66	21	5.43	2.8e-07	ENSDARG00000028546	0.0193853	0.139248	ndufs1	NADH dehydrogenase (ubiquinone) Fe-S protein 1 [Source:ZFIN;Acc:ZDB-GENE-030131-478]
GO:0070469	respiratory chain	66	21	5.43	2.8e-07	ENSDARG00000093058	0.0217572	-0.245984	si:dkey-13i19.8	si:dkey-13i19.8 [Source:ZFIN;Acc:ZDB-GENE-041210-156]
GO:0070469	respiratory chain	66	21	5.43	2.8e-07	ENSDARG00000036684	0.0232317	0.260826	ndufa7	NADH dehydrogenase (ubiquinone) 1 alpha subcomplex, 7 [Source:ZFIN;Acc:ZDB-GENE-040801-169]
GO:0070469	respiratory chain	66	21	5.43	2.8e-07	ENSDARG00000063908	0.0233396	0.173773	mt-co2	cytochrome c oxidase II, mitochondrial [Source:ZFIN;Acc:ZDB-GENE-011205-15]
GO:0070469	respiratory chain	66	21	5.43	2.8e-07	ENSDARG00000063905	0.0309223	0.14365	mt-co1	cytochrome c oxidase I, mitochondrial [Source:ZFIN;Acc:ZDB-GENE-011205-14]
GO:0070469	respiratory chain	66	21	5.43	2.8e-07	ENSDARG00000056583	0.0346247	0.208609	ndufs6	NADH dehydrogenase (ubiquinone) Fe-S protein 6 [Source:ZFIN;Acc:ZDB-GENE-040912-86]
GO:0070469	respiratory chain	66	21	5.43	2.8e-07	ENSDARG00000063899	0.042855	0.151908	mt-nd2	NADH dehydrogenase 2, mitochondrial [Source:ZFIN;Acc:ZDB-GENE-011205-8]
GO:0070469	respiratory chain	66	21	5.43	2.8e-07	ENSDARG00000063917	0.0449736	0.142922	mt-nd4	NADH dehydrogenase 4, mitochondrial [Source:ZFIN;Acc:ZDB-GENE-011205-10]
GO:0005739	mitochondrion	597	115	49.11	1.9e-06	ENSDARG00000041068	2.19709e-15	0.387799	got2a	glutamic-oxaloacetic transaminase 2a, mitochondrial [Source:ZFIN;Acc:ZDB-GENE-040426-2703]
GO:0005739	mitochondrion	597	115	49.11	1.9e-06	ENSDARG00000027620	1.00937e-11	0.835577	bco2l	beta-carotene 15, 15-dioxygenase 2, like [Source:ZFIN;Acc:ZDB-GENE-010509-1]
GO:0005739	mitochondrion	597	115	49.11	1.9e-06	ENSDARG00000056160	7.29449e-10	0.551727	hspd1	heat shock 60 protein 1 [Source:ZFIN;Acc:ZDB-GENE-021206-1]
GO:0005739	mitochondrion	597	115	49.11	1.9e-06	ENSDARG00000032985	5.92265e-09	0.584098	mrpl27	mitochondrial ribosomal protein L27 [Source:ZFIN;Acc:ZDB-GENE-050522-129]
GO:0005739	mitochondrion	597	115	49.11	1.9e-06	ENSDARG00000037618	8.54352e-09	-0.761961	ddit4	DNA-damage-inducible transcript 4 [Source:ZFIN;Acc:ZDB-GENE-031002-35]
GO:0005739	mitochondrion	597	115	49.11	1.9e-06	ENSDARG00000089853	9.94227e-09	-0.501073	si:dkey-22n8.3	si:dkey-22n8.3 [Source:ZFIN;Acc:ZDB-GENE-110914-188]
GO:0005739	mitochondrion	597	115	49.11	1.9e-06	ENSDARG00000099429	3.21705e-08	0.396156	mrps15	mitochondrial ribosomal protein S15 [Source:ZFIN;Acc:ZDB-GENE-040718-188]
GO:0005739	mitochondrion	597	115	49.11	1.9e-06	ENSDARG00000003035	2.25587e-07	0.405606	hspa9	heat shock protein 9 [Source:ZFIN;Acc:ZDB-GENE-030828-12]
GO:0005739	mitochondrion	597	115	49.11	1.9e-06	ENSDARG00000098646	1.40803e-06	0.565621	mthfd2	methylenetetrahydrofolate dehydrogenase (NADP+ dependent) 2, methenyltetrahydrofolate cyclohydrolase [Source:ZFIN;Acc:ZDB-GENE-040704-20]
GO:0005739	mitochondrion	597	115	49.11	1.9e-06	ENSDARG00000052304	2.07253e-06	0.239284	uqcrc1	ubiquinol-cytochrome c reductase core protein I [Source:ZFIN;Acc:ZDB-GENE-040426-1792]
GO:0005739	mitochondrion	597	115	49.11	1.9e-06	ENSDARG00000043865	3.51539e-06	0.424789	timm9	translocase of inner mitochondrial membrane 9 homolog [Source:ZFIN;Acc:ZDB-GENE-021206-14]
GO:0005739	mitochondrion	597	115	49.11	1.9e-06	ENSDARG00000040111	9.38224e-06	-0.278138	pi4kb	phosphatidylinositol 4-kinase, catalytic, beta [Source:ZFIN;Acc:ZDB-GENE-061013-96]
GO:0005739	mitochondrion	597	115	49.11	1.9e-06	ENSDARG00000007294	2.91207e-05	0.186828	aco2	aconitase 2, mitochondrial [Source:ZFIN;Acc:ZDB-GENE-030131-1390]
GO:0005739	mitochondrion	597	115	49.11	1.9e-06	ENSDARG00000095897	3.64922e-05	0.370085	atp5e	ATP synthase, H+ transporting, mitochondrial F1 complex, epsilon subunit [Source:ZFIN;Acc:ZDB-GENE-110411-22]
GO:0005739	mitochondrion	597	115	49.11	1.9e-06	ENSDARG00000071691	3.89873e-05	0.263661	uqcrc2b	ubiquinol-cytochrome c reductase core protein IIb [Source:ZFIN;Acc:ZDB-GENE-030131-1269]
GO:0005739	mitochondrion	597	115	49.11	1.9e-06	ENSDARG00000102295	5.31114e-05	0.426653	dnaja3b	DnaJ (Hsp40) homolog, subfamily A, member 3B [Source:ZFIN;Acc:ZDB-GENE-040115-3]
GO:0005739	mitochondrion	597	115	49.11	1.9e-06	ENSDARG00000104771	6.2295e-05	0.356906	timm44	translocase of inner mitochondrial membrane 44 homolog (yeast) [Source:ZFIN;Acc:ZDB-GENE-030131-145]
GO:0005739	mitochondrion	597	115	49.11	1.9e-06	ENSDARG00000013623	7.6181e-05	0.14788	vdac2	voltage-dependent anion channel 2 [Source:ZFIN;Acc:ZDB-GENE-030131-845]
GO:0005739	mitochondrion	597	115	49.11	1.9e-06	ENSDARG00000005840	9.10546e-05	0.259581	got2b	glutamic-oxaloacetic transaminase 2b, mitochondrial [Source:ZFIN;Acc:ZDB-GENE-030131-7917]
GO:0005739	mitochondrion	597	115	49.11	1.9e-06	ENSDARG00000056108	0.000188288	0.279423	ndufa4	NADH dehydrogenase (ubiquinone) 1 alpha subcomplex, 4 [Source:ZFIN;Acc:ZDB-GENE-040426-1962]
GO:0005739	mitochondrion	597	115	49.11	1.9e-06	ENSDARG00000038608	0.000213134	0.297958	sdhc	succinate dehydrogenase complex, subunit C, integral membrane protein [Source:ZFIN;Acc:ZDB-GENE-040801-26]
GO:0005739	mitochondrion	597	115	49.11	1.9e-06	ENSDARG00000003462	0.000366484	0.584698	fech	ferrochelatase [Source:ZFIN;Acc:ZDB-GENE-000928-1]
GO:0005739	mitochondrion	597	115	49.11	1.9e-06	ENSDARG00000034933	0.000366484	0.395606	chchd3b	coiled-coil-helix-coiled-coil-helix domain containing 3b [Source:ZFIN;Acc:ZDB-GENE-030131-4476]
GO:0005739	mitochondrion	597	115	49.11	1.9e-06	ENSDARG00000044562	0.000428443	0.31703	cycsb	cytochrome c, somatic b [Source:ZFIN;Acc:ZDB-GENE-040625-38]
GO:0005739	mitochondrion	597	115	49.11	1.9e-06	ENSDARG00000055344	0.000435677	0.337559	mipep	mitochondrial intermediate peptidase [Source:ZFIN;Acc:ZDB-GENE-060503-662]
GO:0005739	mitochondrion	597	115	49.11	1.9e-06	ENSDARG00000063895	0.000454994	0.254293	mt-nd1	NADH dehydrogenase 1, mitochondrial [Source:ZFIN;Acc:ZDB-GENE-011205-7]
GO:0005739	mitochondrion	597	115	49.11	1.9e-06	ENSDARG00000063922	0.000504366	0.407432	mt-nd6	NADH dehydrogenase 6, mitochondrial [Source:ZFIN;Acc:ZDB-GENE-011205-13]
GO:0005739	mitochondrion	597	115	49.11	1.9e-06	ENSDARG00000062594	0.00052526	0.354924	coq7	coenzyme Q7 homolog, ubiquinone (yeast) [Source:ZFIN;Acc:ZDB-GENE-070209-262]
GO:0005739	mitochondrion	597	115	49.11	1.9e-06	ENSDARG00000053652	0.000553976	0.400751	ndufaf6	NADH dehydrogenase (ubiquinone) complex I, assembly factor 6 [Source:ZFIN;Acc:ZDB-GENE-100112-1]
GO:0005739	mitochondrion	597	115	49.11	1.9e-06	ENSDARG00000020015	0.000570838	0.37103	mrps33	mitochondrial ribosomal protein S33 [Source:ZFIN;Acc:ZDB-GENE-040715-6]
GO:0005739	mitochondrion	597	115	49.11	1.9e-06	ENSDARG00000032326	0.000599528	0.348726	mecr	mitochondrial trans-2-enoyl-CoA reductase [Source:ZFIN;Acc:ZDB-GENE-050417-399]
GO:0005739	mitochondrion	597	115	49.11	1.9e-06	ENSDARG00000056167	0.000789189	0.316716	hspe1	heat shock 10 protein 1 [Source:ZFIN;Acc:ZDB-GENE-000906-2]
GO:0005739	mitochondrion	597	115	49.11	1.9e-06	ENSDARG00000028131	0.000797927	0.409743	hccsa.1	holocytochrome c synthase a [Source:ZFIN;Acc:ZDB-GENE-040718-202]
GO:0005739	mitochondrion	597	115	49.11	1.9e-06	ENSDARG00000052840	0.000890432	0.226103	ndufs4	NADH dehydrogenase (ubiquinone) Fe-S protein 4, (NADH-coenzyme Q reductase) [Source:ZFIN;Acc:ZDB-GENE-050522-421]
GO:0005739	mitochondrion	597	115	49.11	1.9e-06	ENSDARG00000092553	0.000928453	0.176215	slc25a5	solute carrier family 25 (mitochondrial carrier; adenine nucleotide translocator), member 5 [Source:ZFIN;Acc:ZDB-GENE-020419-9]
GO:0005739	mitochondrion	597	115	49.11	1.9e-06	ENSDARG00000034826	0.000953812	0.353262	park7	parkinson protein 7 [Source:ZFIN;Acc:ZDB-GENE-041010-5]
GO:0005739	mitochondrion	597	115	49.11	1.9e-06	ENSDARG00000079823	0.00098987	0.273232	mrps36	mitochondrial ribosomal protein S36 [Source:ZFIN;Acc:ZDB-GENE-081104-343]
GO:0005739	mitochondrion	597	115	49.11	1.9e-06	ENSDARG00000030139	0.00100301	0.221399	sdhdb	succinate dehydrogenase complex, subunit D, integral membrane protein b [Source:ZFIN;Acc:ZDB-GENE-040822-17]
GO:0005739	mitochondrion	597	115	49.11	1.9e-06	ENSDARG00000005561	0.00125786	-0.546361	gfm2	G elongation factor, mitochondrial 2 [Source:ZFIN;Acc:ZDB-GENE-060201-3]
GO:0005739	mitochondrion	597	115	49.11	1.9e-06	ENSDARG00000031435	0.00130688	0.27833	zgc:56493	zgc:56493 [Source:ZFIN;Acc:ZDB-GENE-030131-8581]
GO:0005739	mitochondrion	597	115	49.11	1.9e-06	ENSDARG00000017775	0.00176082	0.221049	atp5g3a	ATP synthase, H+ transporting, mitochondrial Fo complex, subunit C3 (subunit 9), genome duplicate a [Source:ZFIN;Acc:ZDB-GENE-040426-857]
GO:0005739	mitochondrion	597	115	49.11	1.9e-06	ENSDARG00000069920	0.00204036	0.297396	cox17	COX17 cytochrome c oxidase copper chaperone [Source:ZFIN;Acc:ZDB-GENE-040912-91]
GO:0005739	mitochondrion	597	115	49.11	1.9e-06	ENSDARG00000070801	0.00207752	-0.203159	opa1	optic atrophy 1 (autosomal dominant) [Source:ZFIN;Acc:ZDB-GENE-041114-7]
GO:0005739	mitochondrion	597	115	49.11	1.9e-06	ENSDARG00000098671	0.00210408	0.254202	prelid1a	PRELI domain containing 1a [Source:ZFIN;Acc:ZDB-GENE-040426-1341]
GO:0005739	mitochondrion	597	115	49.11	1.9e-06	ENSDARG00000035120	0.00259866	0.258145	GLDC	glycine decarboxylase [Source:HGNC Symbol;Acc:HGNC:4313]
GO:0005739	mitochondrion	597	115	49.11	1.9e-06	ENSDARG00000029100	0.0026426	0.319632	chchd1	coiled-coil-helix-coiled-coil-helix domain containing 1 [Source:ZFIN;Acc:ZDB-GENE-060810-176]
GO:0005739	mitochondrion	597	115	49.11	1.9e-06	ENSDARG00000068305	0.0030312	0.290105	mrps14	mitochondrial ribosomal protein S14 [Source:ZFIN;Acc:ZDB-GENE-060825-75]
GO:0005739	mitochondrion	597	115	49.11	1.9e-06	ENSDARG00000057855	0.00321712	0.273768	mrps31	mitochondrial ribosomal protein S31 [Source:ZFIN;Acc:ZDB-GENE-030131-3715]
GO:0005739	mitochondrion	597	115	49.11	1.9e-06	ENSDARG00000010572	0.00332441	-0.393576	slc25a25a	solute carrier family 25 (mitochondrial carrier; phosphate carrier), member 25a [Source:ZFIN;Acc:ZDB-GENE-040426-2396]
GO:0005739	mitochondrion	597	115	49.11	1.9e-06	ENSDARG00000037057	0.00338375	0.255094	gcdha	glutaryl-CoA dehydrogenase a [Source:ZFIN;Acc:ZDB-GENE-040426-1855]
GO:0005739	mitochondrion	597	115	49.11	1.9e-06	ENSDARG00000010021	0.00343988	0.269468	grpel1	GrpE-like 1, mitochondrial [Source:ZFIN;Acc:ZDB-GENE-051120-111]
GO:0005739	mitochondrion	597	115	49.11	1.9e-06	ENSDARG00000061004	0.00346536	0.387248	cox11	cytochrome c oxidase assembly homolog 11 (yeast) [Source:ZFIN;Acc:ZDB-GENE-050506-82]
GO:0005739	mitochondrion	597	115	49.11	1.9e-06	ENSDARG00000043635	0.0044447	0.321565	cmc2	C-x(9)-C motif containing 2 [Source:ZFIN;Acc:ZDB-GENE-030616-409]
GO:0005739	mitochondrion	597	115	49.11	1.9e-06	ENSDARG00000007745	0.00453944	0.234313	uqcrfs1	ubiquinol-cytochrome c reductase, Rieske iron-sulfur polypeptide 1 [Source:ZFIN;Acc:ZDB-GENE-040426-2060]
GO:0005739	mitochondrion	597	115	49.11	1.9e-06	ENSDARG00000063924	0.00495611	0.168711	mt-cyb	cytochrome b, mitochondrial [Source:ZFIN;Acc:ZDB-GENE-011205-17]
GO:0005739	mitochondrion	597	115	49.11	1.9e-06	ENSDARG00000053217	0.00512411	0.231207	cox7a2a	cytochrome c oxidase subunit VIIa polypeptide 2a (liver) [Source:ZFIN;Acc:ZDB-GENE-050522-153]
GO:0005739	mitochondrion	597	115	49.11	1.9e-06	ENSDARG00000079249	0.00549805	-0.311044	OGDHL	oxoglutarate dehydrogenase-like [Source:HGNC Symbol;Acc:HGNC:25590]
GO:0005739	mitochondrion	597	115	49.11	1.9e-06	ENSDARG00000025500	0.00564786	-0.296339	mtx1a	metaxin 1a [Source:ZFIN;Acc:ZDB-GENE-060606-2]
GO:0005739	mitochondrion	597	115	49.11	1.9e-06	ENSDARG00000103163	0.00567412	0.414774	tomm20a	translocase of outer mitochondrial membrane 20 [Source:ZFIN;Acc:ZDB-GENE-040426-1976]
GO:0005739	mitochondrion	597	115	49.11	1.9e-06	ENSDARG00000037309	0.00607488	0.266471	gatb	glutamyl-tRNA(Gln) amidotransferase, subunit B [Source:ZFIN;Acc:ZDB-GENE-040724-131]
GO:0005739	mitochondrion	597	115	49.11	1.9e-06	ENSDARG00000011404	0.00624469	0.385721	fen1	flap structure-specific endonuclease 1 [Source:ZFIN;Acc:ZDB-GENE-031112-11]
GO:0005739	mitochondrion	597	115	49.11	1.9e-06	ENSDARG00000058208	0.00633943	0.35212	slc25a26	solute carrier family 25 (S-adenosylmethionine carrier), member 26 [Source:ZFIN;Acc:ZDB-GENE-050913-126]
GO:0005739	mitochondrion	597	115	49.11	1.9e-06	ENSDARG00000104696	0.00708394	0.344527	apooa	apolipoprotein O, a [Source:ZFIN;Acc:ZDB-GENE-031118-91]
GO:0005739	mitochondrion	597	115	49.11	1.9e-06	ENSDARG00000074756	0.00708868	0.261223	tfb2m	transcription factor B2, mitochondrial [Source:ZFIN;Acc:ZDB-GENE-070521-3]
GO:0005739	mitochondrion	597	115	49.11	1.9e-06	ENSDARG00000020891	0.00735335	0.286138	PARL (1 of many)	presenilin associated rhomboid like [Source:HGNC Symbol;Acc:HGNC:18253]
GO:0005739	mitochondrion	597	115	49.11	1.9e-06	ENSDARG00000059128	0.00941118	0.221614	uqcrh	ubiquinol-cytochrome c reductase hinge protein [Source:ZFIN;Acc:ZDB-GENE-051030-93]
GO:0005739	mitochondrion	597	115	49.11	1.9e-06	ENSDARG00000058824	0.00974756	0.275027	mrpl4	mitochondrial ribosomal protein L4 [Source:ZFIN;Acc:ZDB-GENE-050522-388]
GO:0005739	mitochondrion	597	115	49.11	1.9e-06	ENSDARG00000045091	0.0100899	0.298962	mrpl10	mitochondrial ribosomal protein L10 [Source:ZFIN;Acc:ZDB-GENE-050320-19]
GO:0005739	mitochondrion	597	115	49.11	1.9e-06	ENSDARG00000045555	0.0100899	0.459126	sco2	SCO2 cytochrome c oxidase assembly protein [Source:ZFIN;Acc:ZDB-GENE-041210-173]
GO:0005739	mitochondrion	597	115	49.11	1.9e-06	ENSDARG00000071468	0.0100899	0.316114	mrpl54	mitochondrial ribosomal protein L54 [Source:ZFIN;Acc:ZDB-GENE-050208-381]
GO:0005739	mitochondrion	597	115	49.11	1.9e-06	ENSDARG00000062147	0.0110098	0.37118	otc	ornithine carbamoyltransferase [Source:ZFIN;Acc:ZDB-GENE-070912-422]
GO:0005739	mitochondrion	597	115	49.11	1.9e-06	ENSDARG00000098355	0.0110098	0.172349	atp5h	ATP synthase, H+ transporting, mitochondrial Fo complex, subunit d [Source:ZFIN;Acc:ZDB-GENE-040426-1658]
GO:0005739	mitochondrion	597	115	49.11	1.9e-06	ENSDARG00000035167	0.0114073	0.339484	mrpl48	mitochondrial ribosomal protein L48 [Source:ZFIN;Acc:ZDB-GENE-041008-125]
GO:0005739	mitochondrion	597	115	49.11	1.9e-06	ENSDARG00000101619	0.0128013	0.199079	minos1	mitochondrial inner membrane organizing system 1 [Source:ZFIN;Acc:ZDB-GENE-060825-325]
GO:0005739	mitochondrion	597	115	49.11	1.9e-06	ENSDARG00000027355	0.0131915	0.176601	slc25a4	solute carrier family 25 (mitochondrial carrier; adenine nucleotide translocator), member 4 [Source:ZFIN;Acc:ZDB-GENE-030131-5275]
GO:0005739	mitochondrion	597	115	49.11	1.9e-06	ENSDARG00000102934	0.0173385	-0.315183	noa1	nitric oxide associated 1 [Source:ZFIN;Acc:ZDB-GENE-080220-18]
GO:0005739	mitochondrion	597	115	49.11	1.9e-06	ENSDARG00000015918	0.0192687	0.128636	dlat	dihydrolipoamide S-acetyltransferase (E2 component of pyruvate dehydrogenase complex) [Source:ZFIN;Acc:ZDB-GENE-030131-2921]
GO:0005739	mitochondrion	597	115	49.11	1.9e-06	ENSDARG00000028546	0.0193853	0.139248	ndufs1	NADH dehydrogenase (ubiquinone) Fe-S protein 1 [Source:ZFIN;Acc:ZDB-GENE-030131-478]
GO:0005739	mitochondrion	597	115	49.11	1.9e-06	ENSDARG00000062568	0.0196007	-0.238213	mrpl2	mitochondrial ribosomal protein L2 [Source:ZFIN;Acc:ZDB-GENE-050809-12]
GO:0005739	mitochondrion	597	115	49.11	1.9e-06	ENSDARG00000062971	0.0203327	0.257048	sdhaf2	succinate dehydrogenase complex assembly factor 2 [Source:ZFIN;Acc:ZDB-GENE-030131-7564]
GO:0005739	mitochondrion	597	115	49.11	1.9e-06	ENSDARG00000092112	0.0212412	0.222486	tomm40	translocase of outer mitochondrial membrane 40 homolog (yeast) [Source:ZFIN;Acc:ZDB-GENE-030131-1365]
GO:0005739	mitochondrion	597	115	49.11	1.9e-06	ENSDARG00000060041	0.0213215	0.417469	lig1	ligase I, DNA, ATP-dependent [Source:ZFIN;Acc:ZDB-GENE-110404-2]
GO:0005739	mitochondrion	597	115	49.11	1.9e-06	ENSDARG00000093058	0.0217572	-0.245984	si:dkey-13i19.8	si:dkey-13i19.8 [Source:ZFIN;Acc:ZDB-GENE-041210-156]
GO:0005739	mitochondrion	597	115	49.11	1.9e-06	ENSDARG00000005057	0.0218449	0.34071	dimt1l	DIM1 dimethyladenosine transferase 1-like (S. cerevisiae) [Source:ZFIN;Acc:ZDB-GENE-040801-75]
GO:0005739	mitochondrion	597	115	49.11	1.9e-06	ENSDARG00000036684	0.0232317	0.260826	ndufa7	NADH dehydrogenase (ubiquinone) 1 alpha subcomplex, 7 [Source:ZFIN;Acc:ZDB-GENE-040801-169]
GO:0005739	mitochondrion	597	115	49.11	1.9e-06	ENSDARG00000063908	0.0233396	0.173773	mt-co2	cytochrome c oxidase II, mitochondrial [Source:ZFIN;Acc:ZDB-GENE-011205-15]
GO:0005739	mitochondrion	597	115	49.11	1.9e-06	ENSDARG00000019732	0.0238	0.136144	mtch2	mitochondrial carrier homolog 2 [Source:ZFIN;Acc:ZDB-GENE-991008-9]
GO:0005739	mitochondrion	597	115	49.11	1.9e-06	ENSDARG00000026582	0.0247871	-0.276515	iscub	iron-sulfur cluster assembly enzyme b [Source:ZFIN;Acc:ZDB-GENE-050417-332]
GO:0005739	mitochondrion	597	115	49.11	1.9e-06	ENSDARG00000023583	0.0258653	0.212767	coq9	coenzyme Q9 homolog (S. cerevisiae) [Source:ZFIN;Acc:ZDB-GENE-061207-37]
GO:0005739	mitochondrion	597	115	49.11	1.9e-06	ENSDARG00000079651	0.0269281	0.311128	si:ch1073-174d20.2	si:ch1073-174d20.2 [Source:ZFIN;Acc:ZDB-GENE-121214-51]
GO:0005739	mitochondrion	597	115	49.11	1.9e-06	ENSDARG00000003592	0.0284898	0.238604	surf1	surfeit 1 [Source:ZFIN;Acc:ZDB-GENE-041108-2]
GO:0005739	mitochondrion	597	115	49.11	1.9e-06	ENSDARG00000060798	0.0305329	0.281057	mrpl22	mitochondrial ribosomal protein L22 [Source:ZFIN;Acc:ZDB-GENE-080303-28]
GO:0005739	mitochondrion	597	115	49.11	1.9e-06	ENSDARG00000063905	0.0309223	0.14365	mt-co1	cytochrome c oxidase I, mitochondrial [Source:ZFIN;Acc:ZDB-GENE-011205-14]
GO:0005739	mitochondrion	597	115	49.11	1.9e-06	ENSDARG00000102822	0.031382	0.289323	pam16	presequence translocase-associated motor 16 homolog (S. cerevisiae) [Source:ZFIN;Acc:ZDB-GENE-040426-1776]
GO:0005739	mitochondrion	597	115	49.11	1.9e-06	ENSDARG00000023648	0.0314237	0.186966	idh3g	isocitrate dehydrogenase 3 (NAD+) gamma [Source:ZFIN;Acc:ZDB-GENE-050417-435]
GO:0005739	mitochondrion	597	115	49.11	1.9e-06	ENSDARG00000012674	0.0315851	0.320357	rpusd4	RNA pseudouridylate synthase domain containing 4 [Source:ZFIN;Acc:ZDB-GENE-040801-238]
GO:0005739	mitochondrion	597	115	49.11	1.9e-06	ENSDARG00000034174	0.03394	0.253109	mrrf	mitochondrial ribosome recycling factor [Source:ZFIN;Acc:ZDB-GENE-040704-12]
GO:0005739	mitochondrion	597	115	49.11	1.9e-06	ENSDARG00000056583	0.0346247	0.208609	ndufs6	NADH dehydrogenase (ubiquinone) Fe-S protein 6 [Source:ZFIN;Acc:ZDB-GENE-040912-86]
GO:0005739	mitochondrion	597	115	49.11	1.9e-06	ENSDARG00000016307	0.0349709	0.289627	mrpl46	mitochondrial ribosomal protein L46 [Source:ZFIN;Acc:ZDB-GENE-040718-224]
GO:0005739	mitochondrion	597	115	49.11	1.9e-06	ENSDARG00000069116	0.0354378	0.326382	timm10	translocase of inner mitochondrial membrane 10 homolog (yeast) [Source:ZFIN;Acc:ZDB-GENE-040718-427]
GO:0005739	mitochondrion	597	115	49.11	1.9e-06	ENSDARG00000074533	0.0358261	-0.234271	slc25a38b	solute carrier family 25, member 38b [Source:ZFIN;Acc:ZDB-GENE-110214-1]
GO:0005739	mitochondrion	597	115	49.11	1.9e-06	ENSDARG00000017960	0.0364097	0.207123	sfxn2	sideroflexin 2 [Source:ZFIN;Acc:ZDB-GENE-040426-2831]
GO:0005739	mitochondrion	597	115	49.11	1.9e-06	ENSDARG00000042658	0.0379442	0.25787	acad8	acyl-CoA dehydrogenase family, member 8 [Source:ZFIN;Acc:ZDB-GENE-040426-828]
GO:0005739	mitochondrion	597	115	49.11	1.9e-06	ENSDARG00000010555	0.0379983	0.372013	pdha1b	pyruvate dehydrogenase (lipoamide) alpha 1b [Source:ZFIN;Acc:ZDB-GENE-040718-96]
GO:0005739	mitochondrion	597	115	49.11	1.9e-06	ENSDARG00000013776	0.0391469	0.215007	thop1	thimet oligopeptidase 1 [Source:ZFIN;Acc:ZDB-GENE-040718-47]
GO:0005739	mitochondrion	597	115	49.11	1.9e-06	ENSDARG00000030278	0.0399383	0.208527	idh3a	isocitrate dehydrogenase 3 (NAD+) alpha [Source:ZFIN;Acc:ZDB-GENE-040426-1007]
GO:0005739	mitochondrion	597	115	49.11	1.9e-06	ENSDARG00000009250	0.0422297	0.154628	etfb	electron-transfer-flavoprotein, beta polypeptide [Source:ZFIN;Acc:ZDB-GENE-040426-1931]
GO:0005739	mitochondrion	597	115	49.11	1.9e-06	ENSDARG00000063899	0.042855	0.151908	mt-nd2	NADH dehydrogenase 2, mitochondrial [Source:ZFIN;Acc:ZDB-GENE-011205-8]
GO:0005739	mitochondrion	597	115	49.11	1.9e-06	ENSDARG00000063917	0.0449736	0.142922	mt-nd4	NADH dehydrogenase 4, mitochondrial [Source:ZFIN;Acc:ZDB-GENE-011205-10]
GO:0005739	mitochondrion	597	115	49.11	1.9e-06	ENSDARG00000057805	0.0451116	0.229463	mrpl28	mitochondrial ribosomal protein L28 [Source:ZFIN;Acc:ZDB-GENE-050522-113]
GO:0005739	mitochondrion	597	115	49.11	1.9e-06	ENSDARG00000042853	0.045984	0.190622	ivd	isovaleryl-CoA dehydrogenase [Source:ZFIN;Acc:ZDB-GENE-030616-262]
GO:0005739	mitochondrion	597	115	49.11	1.9e-06	ENSDARG00000044809	0.0464613	0.213717	fpgs	folylpolyglutamate synthase [Source:ZFIN;Acc:ZDB-GENE-040426-2781]
GO:0005739	mitochondrion	597	115	49.11	1.9e-06	ENSDARG00000018944	0.0483434	0.262117	hoga1	4-hydroxy-2-oxoglutarate aldolase 1 [Source:ZFIN;Acc:ZDB-GENE-040426-2242]
GO:0005739	mitochondrion	597	115	49.11	1.9e-06	ENSDARG00000056008	0.0491321	0.227921	atp5g1	ATP synthase, H+ transporting, mitochondrial Fo complex, subunit C1 (subunit 9) [Source:ZFIN;Acc:ZDB-GENE-040426-1966]
GO:0005739	mitochondrion	597	115	49.11	1.9e-06	ENSDARG00000001578	0.049839	0.130685	echs1	enoyl CoA hydratase, short chain, 1, mitochondrial [Source:ZFIN;Acc:ZDB-GENE-030616-617]
GO:0022625	cytosolic large ribosomal subunit	45	13	3.7	8.7e-06	ENSDARG00000042864	0.000261805	0.401803	rpl7l1	ribosomal protein L7-like 1 [Source:ZFIN;Acc:ZDB-GENE-030131-970]
GO:0022625	cytosolic large ribosomal subunit	45	13	3.7	8.7e-06	ENSDARG00000018334	0.000416494	0.234028	rpl35	ribosomal protein L35 [Source:ZFIN;Acc:ZDB-GENE-020419-2]
GO:0022625	cytosolic large ribosomal subunit	45	13	3.7	8.7e-06	ENSDARG00000044093	0.00430779	0.218874	rpl13a	ribosomal protein L13a [Source:ZFIN;Acc:ZDB-GENE-030131-168]
GO:0022625	cytosolic large ribosomal subunit	45	13	3.7	8.7e-06	ENSDARG00000053457	0.00705895	0.246155	rpl23	ribosomal protein L23 [Source:ZFIN;Acc:ZDB-GENE-030131-8756]
GO:0022625	cytosolic large ribosomal subunit	45	13	3.7	8.7e-06	ENSDARG00000029500	0.00855559	0.189985	rpl34	ribosomal protein L34 [Source:ZFIN;Acc:ZDB-GENE-040426-1033]
GO:0022625	cytosolic large ribosomal subunit	45	13	3.7	8.7e-06	ENSDARG00000006691	0.00984144	0.227211	rpl12	ribosomal protein L12 [Source:ZFIN;Acc:ZDB-GENE-030131-5297]
GO:0022625	cytosolic large ribosomal subunit	45	13	3.7	8.7e-06	ENSDARG00000003599	0.0145306	0.191225	rpl3	ribosomal protein L3 [Source:ZFIN;Acc:ZDB-GENE-030131-1291]
GO:0022625	cytosolic large ribosomal subunit	45	13	3.7	8.7e-06	ENSDARG00000019230	0.0174558	0.192921	rpl7a	ribosomal protein L7a [Source:ZFIN;Acc:ZDB-GENE-031001-9]
GO:0022625	cytosolic large ribosomal subunit	45	13	3.7	8.7e-06	ENSDARG00000007320	0.0250779	0.162908	rpl7	ribosomal protein L7 [Source:ZFIN;Acc:ZDB-GENE-030131-8654]
GO:0022625	cytosolic large ribosomal subunit	45	13	3.7	8.7e-06	ENSDARG00000042905	0.0289244	0.193265	rpl10a	ribosomal protein L10a [Source:ZFIN;Acc:ZDB-GENE-030131-2025]
GO:0022625	cytosolic large ribosomal subunit	45	13	3.7	8.7e-06	ENSDARG00000037350	0.0307672	0.178333	rpl9	ribosomal protein L9 [Source:ZFIN;Acc:ZDB-GENE-030131-8646]
GO:0022625	cytosolic large ribosomal subunit	45	13	3.7	8.7e-06	ENSDARG00000015128	0.0311398	0.17814	rpl27	ribosomal protein L27 [Source:ZFIN;Acc:ZDB-GENE-030131-4343]
GO:0022625	cytosolic large ribosomal subunit	45	13	3.7	8.7e-06	ENSDARG00000035871	0.0446135	0.167727	rpl30	ribosomal protein L30 [Source:ZFIN;Acc:ZDB-GENE-030131-8657]
GO:0044454	nuclear chromosome part	102	20	8.39	3e-05	ENSDARG00000013734	5.23583e-07	-0.510258	polr3glb	polymerase (RNA) III (DNA directed) polypeptide G like b [Source:ZFIN;Acc:ZDB-GENE-041010-32]
GO:0044454	nuclear chromosome part	102	20	8.39	3e-05	ENSDARG00000091512	4.21241e-05	-0.321323	nfrkb	nuclear factor related to kappaB binding protein [Source:ZFIN;Acc:ZDB-GENE-030131-6419]
GO:0044454	nuclear chromosome part	102	20	8.39	3e-05	ENSDARG00000078055	7.81959e-05	-0.525215	acd	adrenocortical dysplasia homolog [Source:ZFIN;Acc:ZDB-GENE-081022-45]
GO:0044454	nuclear chromosome part	102	20	8.39	3e-05	ENSDARG00000055314	0.000213134	0.484755	mcmbp	minichromosome maintenance complex binding protein [Source:ZFIN;Acc:ZDB-GENE-030131-9676]
GO:0044454	nuclear chromosome part	102	20	8.39	3e-05	ENSDARG00000022939	0.00222051	-0.361244	ino80e	INO80 complex subunit E [Source:ZFIN;Acc:ZDB-GENE-040426-1818]
GO:0044454	nuclear chromosome part	102	20	8.39	3e-05	ENSDARG00000045308	0.00362677	0.359445	pola1	polymerase (DNA directed), alpha 1 [Source:ZFIN;Acc:ZDB-GENE-030114-9]
GO:0044454	nuclear chromosome part	102	20	8.39	3e-05	ENSDARG00000103409	0.00470913	0.439585	uhrf1	ubiquitin-like with PHD and ring finger domains 1 [Source:ZFIN;Acc:ZDB-GENE-040426-2039]
GO:0044454	nuclear chromosome part	102	20	8.39	3e-05	ENSDARG00000074378	0.00494934	-0.524919	junba	jun B proto-oncogene a [Source:ZFIN;Acc:ZDB-GENE-040426-2172]
GO:0044454	nuclear chromosome part	102	20	8.39	3e-05	ENSDARG00000055639	0.00648376	-0.347976	ruvbl2	RuvB-like AAA ATPase 2 [Source:ZFIN;Acc:ZDB-GENE-030109-1]
GO:0044454	nuclear chromosome part	102	20	8.39	3e-05	ENSDARG00000061414	0.00966621	-0.354845	slx4	SLX4 structure-specific endonuclease subunit homolog (S. cerevisiae) [Source:ZFIN;Acc:ZDB-GENE-050208-359]
GO:0044454	nuclear chromosome part	102	20	8.39	3e-05	ENSDARG00000015070	0.0134335	0.444667	pola2	polymerase (DNA directed), alpha 2 [Source:ZFIN;Acc:ZDB-GENE-030131-778]
GO:0044454	nuclear chromosome part	102	20	8.39	3e-05	ENSDARG00000089922	0.0151037	0.418828	CT573476.1
GO:0044454	nuclear chromosome part	102	20	8.39	3e-05	ENSDARG00000054804	0.0177978	0.135813	anp32e	acidic (leucine-rich) nuclear phosphoprotein 32 family, member E [Source:ZFIN;Acc:ZDB-GENE-040426-2448]
GO:0044454	nuclear chromosome part	102	20	8.39	3e-05	ENSDARG00000058533	0.0203296	0.402207	pole	polymerase (DNA directed), epsilon [Source:ZFIN;Acc:ZDB-GENE-070705-557]
GO:0044454	nuclear chromosome part	102	20	8.39	3e-05	ENSDARG00000056334	0.0217536	-0.362204	mlh3	mutL homolog 3 (E. coli) [Source:ZFIN;Acc:ZDB-GENE-060810-45]
GO:0044454	nuclear chromosome part	102	20	8.39	3e-05	ENSDARG00000012044	0.0247498	0.387351	polr3gla	polymerase (RNA) III (DNA directed) polypeptide G like a [Source:ZFIN;Acc:ZDB-GENE-040912-67]
GO:0044454	nuclear chromosome part	102	20	8.39	3e-05	ENSDARG00000035655	0.0373882	-0.170623	rad21b	RAD21 cohesin complex component b [Source:ZFIN;Acc:ZDB-GENE-060503-223]
GO:0044454	nuclear chromosome part	102	20	8.39	3e-05	ENSDARG00000075682	0.0424565	0.410265	orc6	origin recognition complex, subunit 6 [Source:ZFIN;Acc:ZDB-GENE-030131-2976]
GO:0044454	nuclear chromosome part	102	20	8.39	3e-05	ENSDARG00000056924	0.0425777	-0.193178	sap130a	Sin3A-associated protein a [Source:ZFIN;Acc:ZDB-GENE-070615-5]
GO:0044454	nuclear chromosome part	102	20	8.39	3e-05	ENSDARG00000070545	0.0473692	-0.207741	top1l	topoisomerase (DNA) I, like [Source:ZFIN;Acc:ZDB-GENE-060616-217]
GO:0005634	nucleus	2799	339	230.25	3.1e-05	ENSDARG00000104049	6.78744e-16	-0.505989	crebl2	cAMP responsive element binding protein-like 2 [Source:ZFIN;Acc:ZDB-GENE-040718-456]
GO:0005634	nucleus	2799	339	230.25	3.1e-05	ENSDARG00000011740	1.49642e-14	-0.367841	u2af2b	U2 small nuclear RNA auxiliary factor 2b [Source:ZFIN;Acc:ZDB-GENE-040426-1881]
GO:0005634	nucleus	2799	339	230.25	3.1e-05	ENSDARG00000019205	3.9221e-10	-0.29942	fam120c	family with sequence similarity 120C [Source:ZFIN;Acc:ZDB-GENE-090313-228]
GO:0005634	nucleus	2799	339	230.25	3.1e-05	ENSDARG00000042147	1.14473e-09	-0.606575	rbbp5	retinoblastoma binding protein 5 [Source:ZFIN;Acc:ZDB-GENE-040426-886]
GO:0005634	nucleus	2799	339	230.25	3.1e-05	ENSDARG00000059653	1.30044e-09	-0.452337	kdm2aa	lysine (K)-specific demethylase 2Aa [Source:ZFIN;Acc:ZDB-GENE-061215-144]
GO:0005634	nucleus	2799	339	230.25	3.1e-05	ENSDARG00000033647	6.31055e-09	-0.397291	smarcb1a	SWI/SNF related, matrix associated, actin dependent regulator of chromatin, subfamily b, member 1a [Source:ZFIN;Acc:ZDB-GENE-041114-5]
GO:0005634	nucleus	2799	339	230.25	3.1e-05	ENSDARG00000061052	6.31055e-09	-0.413557	nipblb	nipped-B homolog b (Drosophila) [Source:ZFIN;Acc:ZDB-GENE-030131-6070]
GO:0005634	nucleus	2799	339	230.25	3.1e-05	ENSDARG00000021405	5.99469e-08	-0.306681	chd3	chromodomain helicase DNA binding protein 3 [Source:ZFIN;Acc:ZDB-GENE-121031-4]
GO:0005634	nucleus	2799	339	230.25	3.1e-05	ENSDARG00000020001	7.21778e-08	-0.422894	rad23aa	RAD23 homolog A, nucleotide excision repair protein a [Source:ZFIN;Acc:ZDB-GENE-040808-59]
GO:0005634	nucleus	2799	339	230.25	3.1e-05	ENSDARG00000038909	7.67769e-08	-0.422573	msl2a	male-specific lethal 2 homolog a (Drosophila) [Source:ZFIN;Acc:ZDB-GENE-070912-449]
GO:0005634	nucleus	2799	339	230.25	3.1e-05	ENSDARG00000060705	2.44947e-07	-0.74906	nsd1b	nuclear receptor binding SET domain protein 1b [Source:ZFIN;Acc:ZDB-GENE-080519-2]
GO:0005634	nucleus	2799	339	230.25	3.1e-05	ENSDARG00000075569	2.64431e-07	-0.225691	gpbp1l1	GC-rich promoter binding protein 1-like 1 [Source:ZFIN;Acc:ZDB-GENE-031118-220]
GO:0005634	nucleus	2799	339	230.25	3.1e-05	ENSDARG00000004774	3.48308e-07	0.446729	wdr36	WD repeat domain 36 [Source:ZFIN;Acc:ZDB-GENE-030131-464]
GO:0005634	nucleus	2799	339	230.25	3.1e-05	ENSDARG00000013734	5.23583e-07	-0.510258	polr3glb	polymerase (RNA) III (DNA directed) polypeptide G like b [Source:ZFIN;Acc:ZDB-GENE-041010-32]
GO:0005634	nucleus	2799	339	230.25	3.1e-05	ENSDARG00000104567	1.01808e-06	-0.580583	KDM5A	lysine demethylase 5A [Source:HGNC Symbol;Acc:HGNC:9886]
GO:0005634	nucleus	2799	339	230.25	3.1e-05	ENSDARG00000035821	1.37377e-06	-0.224977	si:ch211-173p18.3	si:ch211-173p18.3 [Source:ZFIN;Acc:ZDB-GENE-060503-672]
GO:0005634	nucleus	2799	339	230.25	3.1e-05	ENSDARG00000097660	1.53484e-06	-0.336299	trappc2	trafficking protein particle complex 2 [Source:ZFIN;Acc:ZDB-GENE-060929-1266]
GO:0005634	nucleus	2799	339	230.25	3.1e-05	ENSDARG00000091124	4.67607e-06	-0.500329	rps19bp1	ribosomal protein S19 binding protein 1 [Source:ZFIN;Acc:ZDB-GENE-110316-2]
GO:0005634	nucleus	2799	339	230.25	3.1e-05	ENSDARG00000025421	6.72607e-06	-0.366821	tdrd3	tudor domain containing 3 [Source:ZFIN;Acc:ZDB-GENE-040426-19]
GO:0005634	nucleus	2799	339	230.25	3.1e-05	ENSDARG00000056741	8.06711e-06	-0.430399	senp3b	SUMO1/sentrin/SMT3 specific peptidase 3b [Source:ZFIN;Acc:ZDB-GENE-030131-6714]
GO:0005634	nucleus	2799	339	230.25	3.1e-05	ENSDARG00000103553	1.39454e-05	0.243069	sf3b3	splicing factor 3b, subunit 3 [Source:ZFIN;Acc:ZDB-GENE-040426-2901]
GO:0005634	nucleus	2799	339	230.25	3.1e-05	ENSDARG00000008904	1.55797e-05	-0.221181	smarca2	SWI/SNF related, matrix associated, actin dependent regulator of chromatin, subfamily a, member 2 [Source:ZFIN;Acc:ZDB-GENE-030131-5964]
GO:0005634	nucleus	2799	339	230.25	3.1e-05	ENSDARG00000077531	1.80809e-05	-0.310457	bag6l	BCL2-associated athanogene 6, like [Source:ZFIN;Acc:ZDB-GENE-060307-2]
GO:0005634	nucleus	2799	339	230.25	3.1e-05	ENSDARG00000068096	2.27775e-05	0.33149	atf5a	activating transcription factor 5a [Source:ZFIN;Acc:ZDB-GENE-060526-205]
GO:0005634	nucleus	2799	339	230.25	3.1e-05	ENSDARG00000016484	3.14636e-05	0.444186	dkc1	dyskeratosis congenita 1, dyskerin [Source:ZFIN;Acc:ZDB-GENE-031118-120]
GO:0005634	nucleus	2799	339	230.25	3.1e-05	ENSDARG00000007744	3.25493e-05	0.360425	tsr1	TSR1, 20S rRNA accumulation, homolog (S. cerevisiae) [Source:ZFIN;Acc:ZDB-GENE-030131-3762]
GO:0005634	nucleus	2799	339	230.25	3.1e-05	ENSDARG00000061397	3.25493e-05	-0.235635	trip12	thyroid hormone receptor interactor 12 [Source:ZFIN;Acc:ZDB-GENE-041111-262]
GO:0005634	nucleus	2799	339	230.25	3.1e-05	ENSDARG00000054155	3.36155e-05	0.47218	pcna	proliferating cell nuclear antigen [Source:ZFIN;Acc:ZDB-GENE-000210-8]
GO:0005634	nucleus	2799	339	230.25	3.1e-05	ENSDARG00000099106	3.36771e-05	0.309886	afmid	arylformamidase [Source:ZFIN;Acc:ZDB-GENE-050417-166]
GO:0005634	nucleus	2799	339	230.25	3.1e-05	ENSDARG00000058606	3.56247e-05	-0.409542	sik1	salt-inducible kinase 1 [Source:ZFIN;Acc:ZDB-GENE-030131-9446]
GO:0005634	nucleus	2799	339	230.25	3.1e-05	ENSDARG00000019507	3.65876e-05	0.597795	mcm5	minichromosome maintenance complex component 5 [Source:ZFIN;Acc:ZDB-GENE-021209-1]
GO:0005634	nucleus	2799	339	230.25	3.1e-05	ENSDARG00000089156	3.65876e-05	-0.602289	egr3	early growth response 3 [Source:ZFIN;Acc:ZDB-GENE-040718-394]
GO:0005634	nucleus	2799	339	230.25	3.1e-05	ENSDARG00000055752	3.76148e-05	-0.455208	npas4a	neuronal PAS domain protein 4a [Source:ZFIN;Acc:ZDB-GENE-060616-396]
GO:0005634	nucleus	2799	339	230.25	3.1e-05	ENSDARG00000015540	3.91047e-05	-0.333849	psen2	presenilin 2 [Source:ZFIN;Acc:ZDB-GENE-000330-9]
GO:0005634	nucleus	2799	339	230.25	3.1e-05	ENSDARG00000091512	4.21241e-05	-0.321323	nfrkb	nuclear factor related to kappaB binding protein [Source:ZFIN;Acc:ZDB-GENE-030131-6419]
GO:0005634	nucleus	2799	339	230.25	3.1e-05	ENSDARG00000007135	4.37746e-05	-0.209414	cnot3a	CCR4-NOT transcription complex, subunit 3a [Source:ZFIN;Acc:ZDB-GENE-040927-6]
GO:0005634	nucleus	2799	339	230.25	3.1e-05	ENSDARG00000017084	4.39518e-05	-0.429778	bud31	BUD31 homolog (S. cerevisiae) [Source:ZFIN;Acc:ZDB-GENE-040720-3]
GO:0005634	nucleus	2799	339	230.25	3.1e-05	ENSDARG00000040571	5.27983e-05	-0.262758	ube4a	ubiquitination factor E4A (UFD2 homolog, yeast) [Source:ZFIN;Acc:ZDB-GENE-070410-21]
GO:0005634	nucleus	2799	339	230.25	3.1e-05	ENSDARG00000054540	5.61659e-05	0.457502	imp4	IMP4, U3 small nucleolar ribonucleoprotein, homolog (yeast) [Source:ZFIN;Acc:ZDB-GENE-040718-474]
GO:0005634	nucleus	2799	339	230.25	3.1e-05	ENSDARG00000036482	6.98423e-05	-0.359371	hexim1	hexamethylene bis-acetamide inducible 1 [Source:ZFIN;Acc:ZDB-GENE-030131-4637]
[truncated: 2,528 more rows]

## Sheet: day5_MF.sig.genes
GO.ID	Term	Annotated	Significant	Expected	elimKS	Gene	p value	Fold change	Name	Description
[truncated: 3,504 more rows]

[truncated: 21 more sheets: day12_BP.sig.genes, day12_CC.sig.genes, day12_MF.sig.genes, kdm2aa_BP.sig.genes, kdm2aa_CC.sig.genes, kdm2aa_MF.sig.genes, zmp_ph108_BP.sig.genes, zmp_ph108_CC.sig.genes, zmp_ph108_MF.sig.genes, zmp_ph97_BP.sig.genes, zmp_ph97_CC.sig.genes, zmp_ph97_MF.sig.genes, zmp_ph111_BP.sig.genes, zmp_ph111_CC.sig.genes, zmp_ph111_MF.sig.genes, zmp_ph114_BP.sig.genes, zmp_ph114_CC.sig.genes, zmp_ph114_MF.sig.genes, Common to at least 3_BP.sig.gen, Common to at least 3_MF.sig.gen …]
